# Supplementary material for: Transcriptomic changes during regeneration of the central nervous system in an echinoderm
Source: BMC Genomics. 2014 May 12;15:357. doi: 10.1186/1471-2164-15-357 (PMC4229883; doi:10.1186/1471-2164-15-357)
Supplement: Additional file 1 — Best BLASTX hits obtained in similarity searches versus the Swissprot and NCBI non-redundant protein databases. [file 1471-2164-15-357-S1.zip › 2121751111176361_add1.txt]

Sequence name	Sequence desc.	Sequence length	Hit desc.	Hit ACC	E-Value	Similarity	Score	Alignment length	Positives
Contig1	co3a1_chick ame: full=collagen alpha-1 chain flags: precursor	7512	gi|21431495|sp|P12105.2|CO3A1_CHICKRecName: Full=Collagen alpha-1(III) chain; Flags: Precursor	P12105	1.01666E-63	43	247.284	510	221
Contig2	apob_human ame: full=apolipoprotein b-100 short=apo b-100 contains: ame: full=apolipoprotein b-48 short=apo b-48 flags: precursor	15794	gi|300669605|sp|P04114.2|APOB_HUMANRecName: Full=Apolipoprotein B-100; Short=Apo B-100; Contains: RecName: Full=Apolipoprotein B-48; Short=Apo B-48; Flags: Precursor	P04114	3.29898E-88	44	329.717	1242	547
Contig3	flna_mouse ame: full=filamin-a short=fln-a ame: full=actin-binding protein 280 short=abp-280 ame: full=alpha-filamin ame: full=endothelial actin-binding protein ame: full=filamin-1 ame: full=non-muscle filamin	14945	gi|38257560|sp|Q8BTM8.4|FLNA_MOUSERecName: Full=Filamin-A; Short=FLN-A; AltName: Full=Actin-binding protein 280; Short=ABP-280; AltName: Full=Alpha-filamin; AltName: Full=Endothelial actin-binding protein; AltName: Full=Filamin-1; AltName: Full=Non-muscle filamin	Q8BTM8	0.0	59	898.271	1139	673
Contig5	parf_human ame: full= gtp-binding protein parf ame: full=partner of arf	2325	gi|125957950|sp|Q3YEC7.2|PARF_HUMANRecName: Full=Putative GTP-binding protein Parf; AltName: Full=Partner of ARF	Q3YEC7	1.51494E-105	55	384.415	512	284
Contig6	s17aa_xenla ame: full=transcription factor sox-17-alpha-a short=xsox17alpha short=xsox17alpha1	4554	gi|123900469|sp|Q3KQ35.1|S17AA_XENLARecName: Full=Transcription factor Sox-17-alpha-A; Short=Xsox17alpha; Short=xSox17alpha1	Q3KQ35	9.77528E-22	94	107.071	59	56
Contig7	unc22_caeel ame: full=twitchin ame: full=uncoordinated protein 22	16112	gi|74966877|sp|Q23551.3|UNC22_CAEELRecName: Full=Twitchin; AltName: Full=Uncoordinated protein 22	Q23551	0.0	50	1713.74	3092	1559
Contig8	ppm1g_mouse ame: full=protein phosphatase 1g ame: full=fibroblast growth factor-inducible protein 13 short=fin13 ame: full=protein phosphatase 1c ame: full=protein phosphatase 2c isoform gamma short=pp2c-gamma ame: full=protein phosphatase magnesium-dependent 1 gamma	1178	gi|6093638|sp|Q61074.3|PPM1G_MOUSERecName: Full=Protein phosphatase 1G; AltName: Full=Fibroblast growth factor-inducible protein 13; Short=FIN13; AltName: Full=Protein phosphatase 1C; AltName: Full=Protein phosphatase 2C isoform gamma; Short=PP2C-gamma; AltName: Full=Protein phosphatase magnesium-dependent 1 gamma	Q61074	3.13718E-30	71	110.923	88	63
Contig9	strn3_bovin ame: full=striatin-3	1449	gi|254778407|sp|A5D7H2.1|STRN3_BOVINRecName: Full=Striatin-3	A5D7H2	8.11183E-72	65	271.552	330	217
Contig10	ef2_bommo ame: full=translation elongation factor 2 short=ef-2	3874	gi|122096234|sp|Q1HPK6.1|EF2_BOMMORecName: Full=Translation elongation factor 2; Short=EF-2	Q1HPK6	0.0	84	1299.26	846	717
Contig11	pabpa_xenla ame: full=polyadenylate-binding protein 1-a short=pabp-1-a short=poly -binding protein 1-a short=xpabp1-a ame: full=cytoplasmic poly -binding protein 1-a	7159	gi|94730404|sp|P20965.3|PABPA_XENLARecName: Full=Polyadenylate-binding protein 1-A; Short=PABP-1-A; Short=Poly(A)-binding protein 1-A; Short=xPABP1-A; AltName: Full=Cytoplasmic poly(A)-binding protein 1-A	P20965	0.0	72	699.893	626	452
Contig12	1433z_bommo ame: full=14-3-3 protein zeta	3853	gi|206557933|sp|Q2F637.2|1433Z_BOMMORecName: Full=14-3-3 protein zeta	Q2F637	3.84465E-88	76	327.405	265	203
Contig13	alpha-5 collagen	11585	gi|115889579|ref|XP_780976.2|PREDICTED: similar to alpha-5 collagen [Strongylocentrotus purpuratus] >gi|115937023|ref|XP_001183697.1| PREDICTED: similar to alpha-5 collagen [Strongylocentrotus purpuratus]	XP_780976	4.65578E-103	39	383.259	2202	877
Contig14	gvin1_mouse ame: full=interferon-induced very large gtpase 1 ame: full=very large-inducible gtpase-1 short=vlig-1	2911	gi|81894878|sp|Q80SU7.1|GVIN1_MOUSERecName: Full=Interferon-induced very large GTPase 1; AltName: Full=Very large-inducible GTPase-1; Short=VLIG-1	Q80SU7	5.38078E-79	52	296.59	653	346
Contig16	dnjb5_bovin ame: full= homolog subfamily b member 5	1213	gi|75057770|sp|Q5BIP8.1|DNJB5_BOVINRecName: Full=DnaJ homolog subfamily B member 5	Q5BIP8	6.26213E-32	80	90.1225	62	50
Contig17	tmed4_human ame: full=transmembrane emp24 domain-containing protein 4 ame: full=endoplasmic reticulum stress-response protein 25 short=ers25 ame: full= nf-kappa-b-activating protein 156 flags: precursor	3946	gi|62287892|sp|Q7Z7H5.1|TMED4_HUMANRecName: Full=Transmembrane emp24 domain-containing protein 4; AltName: Full=Endoplasmic reticulum stress-response protein 25; Short=ERS25; AltName: Full=Putative NF-kappa-B-activating protein 156; Flags: Precursor	Q7Z7H5	8.5085E-80	81	291.967	193	157
Contig18	co3_lamja ame: full=complement c3 contains: ame: full=complement c3 beta chain contains: ame: full=complement c3 alpha chain contains: ame: full=c3a anaphylatoxin contains: ame: full=complement c3 gamma chain flags: precursor	2598	gi|1352101|sp|Q00685.1|CO3_LAMJARecName: Full=Complement C3; Contains: RecName: Full=Complement C3 beta chain; Contains: RecName: Full=Complement C3 alpha chain; Contains: RecName: Full=C3a anaphylatoxin; Contains: RecName: Full=Complement C3 gamma chain; Flags: Precursor	Q00685	1.67407E-84	47	314.694	792	380
Contig20	anxb9_drome ame: full=annexin-b9 ame: full=annexin ix ame: full=annexin-9	2904	gi|12644162|sp|P22464.2|ANXB9_DROMERecName: Full=Annexin-B9; AltName: Full=Annexin IX; AltName: Full=Annexin-9	P22464	1.46012E-76	68	288.5	288	197
Contig21	calm_stija ame: full=calmodulin short=	2991	gi|122063218|sp|P21251.2|CALM_STIJARecName: Full=Calmodulin; Short=CaM	P21251	4.22473E-79	100	296.975	149	149
Contig22	pkcb1_human ame: full=protein kinase c-binding protein 1 ame: full=cutaneous t-cell lymphoma-associated antigen se14-3 short=ctcl-associated antigen se14-3 ame: full=rack7 ame: full=zinc finger mynd domain-containing protein 8	5283	gi|25453223|sp|Q9ULU4.2|PKCB1_HUMANRecName: Full=Protein kinase C-binding protein 1; AltName: Full=Cutaneous T-cell lymphoma-associated antigen se14-3; Short=CTCL-associated antigen se14-3; AltName: Full=Rack7; AltName: Full=Zinc finger MYND domain-containing protein 8	Q9ULU4	1.04803E-91	67	339.732	301	204
Contig23	zasp_drome ame: full=pdz and lim domain protein zasp ame: full=z band alternatively spliced pdz-motif protein	5803	gi|313471772|sp|A1ZA47.2|ZASP_DROMERecName: Full=PDZ and LIM domain protein Zasp; AltName: Full=Z band alternatively spliced PDZ-motif protein	A1ZA47	1.9297E-46	63	189.504	174	111
Contig24	tpm_derfa ame: full=tropomyosin ame: full=mag44 ame: allergen=der f 10	3374	gi|42559584|sp|Q23939.2|TPM_DERFARecName: Full=Tropomyosin; AltName: Full=Mag44; AltName: Allergen=Der f 10	Q23939	6.5632E-52	68	206.838	241	164
Contig25	krp95_strpu ame: full=kinesin-ii 95 kda subunit ame: full=krp-85 95 95 kda subunit	3153	gi|1170652|sp|P46871.1|KRP95_STRPURecName: Full=Kinesin-II 95 kDa subunit; AltName: Full=KRP-85/95 95 kDa subunit	P46871	0.0	79	986.482	725	576
Contig26	stip1_macfa ame: full=stress-induced-phosphoprotein 1 short=sti1 ame: full=hsc70 hsp90-organizing protein short=hop	1901	gi|75077117|sp|Q4R8N7.1|STIP1_MACFARecName: Full=Stress-induced-phosphoprotein 1; Short=STI1; AltName: Full=Hsc70/Hsp90-organizing protein; Short=Hop	Q4R8N7	1.09557E-74	61	281.567	341	209
Contig27	sptb2_mouse ame: full=spectrin beta brain 1 ame: full=beta-ii spectrin ame: full=embryonic liver fodrin ame: full=fodrin beta chain ame: full= non-erythroid beta chain 1	8852	gi|97537229|sp|Q62261.2|SPTB2_MOUSERecName: Full=Spectrin beta chain, brain 1; AltName: Full=Beta-II spectrin; AltName: Full=Embryonic liver fodrin; AltName: Full=Fodrin beta chain; AltName: Full=Spectrin, non-erythroid beta chain 1	Q62261	0.0	74	2335.45	2013	1506
Contig28	lasp1_caeel ame: full=lim and sh3 domain protein	4081	gi|56757603|sp|P34416.3|LASP1_CAEELRecName: Full=LIM and SH3 domain protein F42H10.3	P34416	5.7982E-42	72	174.096	140	101
Contig29	kpcd_human ame: full=protein kinase c delta type ame: full=npkc-delta	2178	gi|205371776|sp|Q05655.2|KPCD_HUMANRecName: Full=Protein kinase C delta type; AltName: Full=nPKC-delta	Q05655	6.26369E-29	59	129.798	122	73
Contig31	atfc_bommo ame: full=activating transcription factor of chaperone	2659	gi|74942162|sp|Q9GPH3.1|ATFC_BOMMORecName: Full=Activating transcription factor of chaperone	Q9GPH3	9.01638E-9	54	63.1586	86	47
Contig32	myp_strpu ame: full=major yolk protein short=myp ame: full=vitellogenin flags: precursor	4346	gi|46397786|sp|P19615.2|MYP_STRPURecName: Full=Major yolk protein; Short=MYP; AltName: Full=Vitellogenin; Flags: Precursor	P19615	0.0	52	585.489	1054	556
Contig33	rssa_trigr ame: full=40s ribosomal protein sa	1706	gi|730682|sp|P38980.1|RSSA_TRIGRRecName: Full=40S ribosomal protein SA	P38980	1.73545E-99	70	324.324	275	195
Contig34	unc22_caeel ame: full=twitchin ame: full=uncoordinated protein 22	24933	gi|74966877|sp|Q23551.3|UNC22_CAEELRecName: Full=Twitchin; AltName: Full=Uncoordinated protein 22	Q23551	0.0	47	1733.38	3772	1780
Contig36	synaptopodin- -like	2591	gi|291223286|ref|XP_002731641.1|PREDICTED: synaptopodin-2, putative-like [Saccoglossus kowalevskii]	XP_002731641	7.9822E-9	63	67.781	88	56
Contig37	tpm1_drome ame: full=tropomyosin- isoforms 9a a b ame: full=cytoskeletal tropomyosin ame: full=tropomyosin ii	3898	gi|76789674|sp|P06754.2|TPM1_DROMERecName: Full=Tropomyosin-1, isoforms 9A/A/B; AltName: Full=Cytoskeletal tropomyosin; AltName: Full=Tropomyosin II	P06754	5.89266E-44	66	180.644	239	158
Contig38	rs31_xenla ame: full=40s ribosomal protein s3-a ame: full=s1a	3518	gi|133940|sp|P02350.2|RS31_XENLARecName: Full=40S ribosomal protein S3-A; AltName: Full=S1A	P02350	5.04311E-87	97	323.553	175	171
Contig39	cebpb_chick ame: full=ccaat enhancer-binding protein beta short=c ebp beta ame: full=transcription factor nf-m short=ccr protein	3431	gi|729096|sp|Q05826.1|CEBPB_CHICKRecName: Full=CCAAT/enhancer-binding protein beta; Short=C/EBP beta; AltName: Full=Transcription factor NF-M; Short=CCR protein	Q05826	4.8379E-18	57	94.3597	164	94
Contig40	lec_thrja ame: full=lectoxin-thr1 flags: precursor	2820	gi|215275179|sp|A7X3Z0.1|LEC_THRJARecName: Full=Lectoxin-Thr1; Flags: Precursor	A7X3Z0	7.37699E-17	52	90.1225	121	64
Contig44	mknk2_xentr ame: full=map kinase-interacting serine threonine-protein kinase 2 ame: full=map kinase signal-integrating kinase 2 short=mnk2	4983	gi|82234411|sp|Q66I46.1|MKNK2_XENTRRecName: Full=MAP kinase-interacting serine/threonine-protein kinase 2; AltName: Full=MAP kinase signal-integrating kinase 2; Short=Mnk2	Q66I46	1.67405E-99	69	365.54	337	234
Contig45	wdr66_ponab ame: full=wd repeat-containing protein 66	3469	gi|75070928|sp|Q5RE88.1|WDR66_PONABRecName: Full=WD repeat-containing protein 66	Q5RE88	1.04115E-75	60	168.318	198	120
Contig46	rl15_ictpu ame: full=60s ribosomal protein l15	3288	gi|47606044|sp|Q90YV2.3|RL15_ICTPURecName: Full=60S ribosomal protein L15	Q90YV2	5.75273E-77	78	290.041	205	160
Contig47	mypt1_chick ame: full=protein phosphatase 1 regulatory subunit 12a ame: full=130 kda myosin-binding subunit of smooth muscle myosin phophatase ame: full=myosin phosphatase-targeting subunit 1 short=myosin phosphatase target subunit 1 ame: full=pp1m subunit m110 ame: full=protein phosphatase myosin-binding subunit	4631	gi|82216979|sp|Q90623.1|MYPT1_CHICKRecName: Full=Protein phosphatase 1 regulatory subunit 12A; AltName: Full=130 kDa myosin-binding subunit of smooth muscle myosin phophatase; AltName: Full=Myosin phosphatase-targeting subunit 1; Short=Myosin phosphatase target subunit 1; AltName: Full=PP1M subunit M110; AltName: Full=Protein phosphatase myosin-binding subunit	Q90623	1.31813E-90	72	335.88	291	212
Contig48	cox1_parli ame: full=cytochrome c oxidase subunit 1 ame: full=cytochrome c oxidase polypeptide i	14391	gi|116987|sp|P12700.1|COX1_PARLIRecName: Full=Cytochrome c oxidase subunit 1; AltName: Full=Cytochrome c oxidase polypeptide I	P12700	0.0	84	804.283	511	431
Contig49	cot1_mouse ame: full=coup transcription factor 1 short=coup-tf1 ame: full=coup transcription factor i short=coup-tf i ame: full=nuclear receptor subfamily 2 group f member 1 ame: full=v-erba-related protein 3 short=ear-3	8162	gi|2500905|sp|Q60632.2|COT1_MOUSERecName: Full=COUP transcription factor 1; Short=COUP-TF1; AltName: Full=COUP transcription factor I; Short=COUP-TF I; AltName: Full=Nuclear receptor subfamily 2 group F member 1; AltName: Full=V-erbA-related protein 3; Short=EAR-3	Q60632	6.08631E-179	94	630.172	349	330
Contig50	mylk_human ame: full=myosin light chain smooth muscle short=mlck ame: full=kinase-related protein short=krp ame: full=telokin contains: ame: full=myosin light chain smooth deglutamylated form	4822	gi|300669714|sp|Q15746.4|MYLK_HUMANRecName: Full=Myosin light chain kinase, smooth muscle; Short=MLCK; AltName: Full=Kinase-related protein; Short=KRP; AltName: Full=Telokin; Contains: RecName: Full=Myosin light chain kinase, smooth muscle, deglutamylated form	Q15746	2.67059E-104	71	326.25	296	212
Contig51	rasf8_human ame: full=ras association domain-containing protein 8 ame: full=carcinoma-associated protein hoj-1	2502	gi|68068057|sp|Q8NHQ8.2|RASF8_HUMANRecName: Full=Ras association domain-containing protein 8; AltName: Full=Carcinoma-associated protein HOJ-1	Q8NHQ8	1.69776E-17	47	92.0485	256	122
Contig52	gblp_rat ame: full=guanine nucleotide-binding protein subunit beta-2-like 1 ame: full=receptor for activated c kinase ame: full=receptor of activated protein kinase c 1 short=rack1	2572	gi|54037164|sp|P63245.3|GBLP_RATRecName: Full=Guanine nucleotide-binding protein subunit beta-2-like 1; AltName: Full=Receptor for activated C kinase; AltName: Full=Receptor of activated protein kinase C 1; Short=RACK1 >gi|54037165|sp|P63246.3|GBLP_PIG RecName: Full=Guanine nucleotide-binding protein subunit beta-2-like 1; AltName: Full=Receptor for activated C kinase; AltName: Full=Receptor of a…	P63245	1.32994E-113	88	224.942	135	120
Contig53	gnaq_mouse ame: full=guanine nucleotide-binding protein g subunit alpha ame: full=guanine nucleotide-binding protein alpha-q	4254	gi|251757493|sp|P21279.4|GNAQ_MOUSERecName: Full=Guanine nucleotide-binding protein G(q) subunit alpha; AltName: Full=Guanine nucleotide-binding protein alpha-q	P21279	1.35293E-158	86	561.607	353	306
Contig54	ebp2_human ame: full=probable rrna-processing protein ebp2 ame: full=ebna1-binding protein 2 ame: full=nucleolar protein p40	1374	gi|116241344|sp|Q99848.2|EBP2_HUMANRecName: Full=Probable rRNA-processing protein EBP2; AltName: Full=EBNA1-binding protein 2; AltName: Full=Nucleolar protein p40	Q99848	9.01848E-49	54	194.897	298	163
Contig55	co4a1_human ame: full=collagen alpha-1 chain contains: ame: full=arresten flags: precursor	5851	gi|125987809|sp|P02462.3|CO4A1_HUMANRecName: Full=Collagen alpha-1(IV) chain; Contains: RecName: Full=Arresten; Flags: Precursor	P02462	1.52125E-91	36	339.347	931	344
Contig56	mylk_bovin ame: full=myosin light chain smooth muscle short=mlck ame: full=telokin contains: ame: full=myosin light chain smooth deglutamylated form	7996	gi|218512143|sp|Q15772.4|SPEG_HUMANRecName: Full=Striated muscle preferentially expressed protein kinase; AltName: Full=Aortic preferentially expressed protein 1; Short=APEG-1	Q15772	7.23522E-84	54	314.309	575	315
Contig57	myh10_human ame: full=myosin-10 ame: full=cellular myosin heavy type b ame: full=myosin heavy chain 10 ame: full=myosin heavy non-muscle iib ame: full=non-muscle myosin heavy chain b short=nmmhc-b ame: full=non-muscle myosin heavy chain iib short=nmmhc ii-b short=nmmhc-iib	1703	gi|215274129|sp|P35580.3|MYH10_HUMANRecName: Full=Myosin-10; AltName: Full=Cellular myosin heavy chain, type B; AltName: Full=Myosin heavy chain 10; AltName: Full=Myosin heavy chain, non-muscle IIb; AltName: Full=Non-muscle myosin heavy chain B; Short=NMMHC-B; AltName: Full=Non-muscle myosin heavy chain IIb; Short=NMMHC II-b; Short=NMMHC-IIB	P35580	1.11609E-14	45	82.0333	392	177
Contig58	hsp7c_ponab ame: full=heat shock cognate 71 kda protein ame: full=heat shock 70 kda protein 8	3580	gi|148887382|sp|Q5NVM9.2|HSP7C_PONABRecName: Full=Heat shock cognate 71 kDa protein; AltName: Full=Heat shock 70 kDa protein 8	Q5NVM9	0.0	89	981.86	613	547
Contig59	dctn1_xenla ame: full=dynactin subunit 1	7290	gi|61212620|sp|Q6PCJ1.1|DCTN1_XENLARecName: Full=Dynactin subunit 1	Q6PCJ1	1.03498E-26	44	75.8702	154	68
Contig60	cwc22_human ame: full=pre-mrna-splicing factor cwc22 homolog ame: full=nucampholin homolog ame: full=fsapb	5937	gi|296439380|sp|Q9HCG8.3|CWC22_HUMANRecName: Full=Pre-mRNA-splicing factor CWC22 homolog; AltName: Full=Nucampholin homolog; AltName: Full=fSAPb	Q9HCG8	0.0	71	739.569	666	477
Contig61	my18a_human ame: full=myosin-xviiia ame: full=molecule associated with jak3 n-terminus short=majn ame: full=myosin containing a pdz domain	6626	gi|33301318|sp|Q92614.3|MY18A_HUMANRecName: Full=Myosin-XVIIIa; AltName: Full=Molecule associated with JAK3 N-terminus; Short=MAJN; AltName: Full=Myosin containing a PDZ domain	Q92614	9.4658E-98	63	360.147	489	309
Contig62	hypothetical protein Bm1_11025 [Brugia malayi]	2541	gi|170576554|ref|XP_001893676.1|hypothetical protein Bm1_11025 [Brugia malayi] >gi|158600182|gb|EDP37487.1| hypothetical protein Bm1_11025 [Brugia malayi]	XP_001893676	1.35749E-28	81	117.472	75	61
Contig63	2 alpha fibrillar collagen	3364	gi|47551003|ref|NP_999675.1|alpha-2 collagen [Strongylocentrotus purpuratus] >gi|161449|gb|AAA30040.1| alpha-2 collagen [Strongylocentrotus purpuratus]	NP_999675	1.39459E-24	43	120.553	441	190
Contig64	rpc7l_human ame: full=dna-directed rna polymerase iii subunit rpc7-like short=rna polymerase iii subunit c7-like ame: full=dna-directed rna polymerase iii subunit g-like	2178	gi|74733087|sp|Q9BT43.1|RPC7L_HUMANRecName: Full=DNA-directed RNA polymerase III subunit RPC7-like; Short=RNA polymerase III subunit C7-like; AltName: Full=DNA-directed RNA polymerase III subunit G-like	Q9BT43	3.43129E-27	64	124.02	153	99
Contig65	mknk2_xentr ame: full=map kinase-interacting serine threonine-protein kinase 2 ame: full=map kinase signal-integrating kinase 2 short=mnk2	1825	gi|82234411|sp|Q66I46.1|MKNK2_XENTRRecName: Full=MAP kinase-interacting serine/threonine-protein kinase 2; AltName: Full=MAP kinase signal-integrating kinase 2; Short=Mnk2	Q66I46	2.07989E-107	70	390.193	343	243
Contig66	ank2_human ame: full=ankyrin-2 short=ank-2 ame: full=ankyrin-b ame: full=brain ankyrin ame: full=non-erythroid ankyrin	14443	gi|215274185|sp|Q01484.3|ANK2_HUMANRecName: Full=Ankyrin-2; Short=ANK-2; AltName: Full=Ankyrin-B; AltName: Full=Brain ankyrin; AltName: Full=Non-erythroid ankyrin	Q01484	0.0	78	671.003	510	402
Contig67	amph_mouse ame: full=amphiphysin	757	gi|41016844|sp|Q7TQF7.1|AMPH_MOUSERecName: Full=Amphiphysin	Q7TQF7	1.81655E-39	62	141.739	166	104
Contig68	lrrx1_dicdi ame: full= leucine-rich repeat-containing protein ddb_g0290503	4710	gi|74896865|sp|Q54G05.1|LRRX1_DICDIRecName: Full=Putative leucine-rich repeat-containing protein DDB_G0290503	Q54G05	3.12095E-42	43	142.51	998	438
Contig69	aka7g_human ame: full=a-kinase anchor protein 7 isoform gamma short=akap-7 isoform gamma ame: full=a-kinase anchor protein 18 kda short=akap 18 ame: full=protein kinase a-anchoring protein 7 isoform gamma	7566	gi|25089623|sp|Q9P0M2.1|AKA7G_HUMANRecName: Full=A-kinase anchor protein 7 isoform gamma; Short=AKAP-7 isoform gamma; AltName: Full=A-kinase anchor protein 18 kDa; Short=AKAP 18; AltName: Full=Protein kinase A-anchoring protein 7 isoform gamma	Q9P0M2	1.3049E-34	56	150.599	272	153
Contig70	titin_mouse ame: full=titin ame: full=connectin	15490	gi|160358754|sp|A2ASS6.1|TITIN_MOUSERecName: Full=Titin; AltName: Full=Connectin	A2ASS6	0.0	44	638.262	1762	784
Contig71	ef1g_danre ame: full=elongation factor 1-gamma short=ef-1-gamma ame: full=eef-1b gamma	2790	gi|55583899|sp|Q6PE25.1|EF1G_DANRERecName: Full=Elongation factor 1-gamma; Short=EF-1-gamma; AltName: Full=eEF-1B gamma	Q6PE25	3.99598E-132	70	473.011	444	313
Contig72	rent2_human ame: full=regulator of nonsense transcripts 2 ame: full=nonsense mrna reducing factor 2 ame: full=up-frameshift suppressor 2 homolog short=hupf2	1951	gi|60390647|sp|Q9HAU5.1|RENT2_HUMANRecName: Full=Regulator of nonsense transcripts 2; AltName: Full=Nonsense mRNA reducing factor 2; AltName: Full=Up-frameshift suppressor 2 homolog; Short=hUpf2	Q9HAU5	7.78558E-100	67	365.155	398	269
Contig73	macoi_pantr ame: full=macoilin ame: full=transmembrane protein 57	2283	gi|88911363|sp|Q2TLZ5.1|MACOI_PANTRRecName: Full=Macoilin; AltName: Full=Transmembrane protein 57	Q2TLZ5	1.42936E-140	59	500.745	664	395
Contig74	titin_human ame: full=titin ame: full=connectin ame: full=rhabdomyosarcoma antigen mu-rms-	5545	gi|108861911|sp|Q8WZ42.2|TITIN_HUMANRecName: Full=Titin; AltName: Full=Connectin; AltName: Full=Rhabdomyosarcoma antigen MU-RMS-40.14	Q8WZ42	1.47315E-19	39	100.138	484	189
Contig75	avil_human ame: full=advillin ame: full=p92	3775	gi|313104246|sp|O75366.3|AVIL_HUMANRecName: Full=Advillin; AltName: Full=p92	O75366	0.0	63	671.389	767	487
Contig76	ubap2_mouse ame: full=ubiquitin-associated protein 2 short=ubap-2 ame: full=protein lingerer homolog 1 short=mlig-1	7009	gi|81879516|sp|Q91VX2.1|UBAP2_MOUSERecName: Full=Ubiquitin-associated protein 2; Short=UBAP-2; AltName: Full=Protein lingerer homolog 1; Short=mLig-1	Q91VX2	1.13984E-8	50	64.3142	131	66
Contig78	leng8_human ame: full=leukocyte receptor cluster member 8	3397	gi|158705886|sp|Q96PV6.2|LENG8_HUMANRecName: Full=Leukocyte receptor cluster member 8	Q96PV6	1.46219E-75	69	285.419	269	188
Contig80	hnrh2_rat ame: full=heterogeneous nuclear ribonucleoprotein h2 short=hnrnp h2 ame: full=heterogeneous nuclear ribonucleoprotein h short=hnrnp h	3144	gi|81910860|sp|Q6AY09.1|HNRH2_RATRecName: Full=Heterogeneous nuclear ribonucleoprotein H2; Short=hnRNP H2; AltName: Full=Heterogeneous nuclear ribonucleoprotein H'; Short=hnRNP H'	Q6AY09	8.23604E-49	66	196.438	190	127
Contig81	tba_xenla ame: full=tubulin alpha chain	2729	gi|117949832|sp|P08537.2|TBA_XENLARecName: Full=Tubulin alpha chain	P08537	0.0	89	758.444	442	396
Contig85	rl10a_rat ame: full=60s ribosomal protein l10a	2024	gi|51702767|sp|P62907.2|RL10A_RATRecName: Full=60S ribosomal protein L10a >gi|51702773|sp|P62906.2|RL10A_HUMAN RecName: Full=60S ribosomal protein L10a; AltName: Full=CSA-19; AltName: Full=Neural precursor cell expressed developmentally down-regulated protein 6; Short=NEDD-6 >gi|73914065|sp|Q5E9E6.3|RL10A_BOVIN RecName: Full=60S ribosomal protein L10a	P62907	2.45662E-88	85	327.02	217	186
Contig87	nthl1_bovin ame: full=endonuclease iii-like protein 1	1757	gi|109892805|sp|Q2KID2.1|NTHL1_BOVINRecName: Full=Endonuclease III-like protein 1	Q2KID2	9.62738E-86	75	318.161	255	193
Contig89	myh3_mouse ame: full=myosin-3 ame: full=myosin heavy chain 3	6616	gi|122065566|sp|P13541.2|MYH3_MOUSERecName: Full=Myosin-3; AltName: Full=Myosin heavy chain 3	P13541	7.9155E-139	60	460.685	608	369
Contig90	rl7a_fugru ame: full=60s ribosomal protein l7a ame: full=surfeit locus protein 3	991	gi|6094094|sp|O57592.3|RL7A_FUGRURecName: Full=60S ribosomal protein L7a; AltName: Full=Surfeit locus protein 3	O57592	1.08267E-47	61	190.66	218	134
Contig91	titin_human ame: full=titin ame: full=connectin ame: full=rhabdomyosarcoma antigen mu-rms-	5351	gi|108861911|sp|Q8WZ42.2|TITIN_HUMANRecName: Full=Titin; AltName: Full=Connectin; AltName: Full=Rhabdomyosarcoma antigen MU-RMS-40.14	Q8WZ42	2.11684E-132	44	474.937	1059	476
Contig92	stx7_bovin ame: full=syntaxin-7	2883	gi|122140829|sp|Q3ZBT5.1|STX7_BOVINRecName: Full=Syntaxin-7	Q3ZBT5	1.23841E-25	58	113.62	180	105
Contig93	rl4a_xenla ame: full=60s ribosomal protein l4-a ame: full=l1a	1425	gi|292495031|sp|P08429.2|RL4A_XENLARecName: Full=60S ribosomal protein L4-A; AltName: Full=L1A	P08429	1.34037E-127	75	456.833	361	274
Contig94	tln1_chick ame: full=talin-1	7117	gi|81175199|sp|P54939.2|TLN1_CHICKRecName: Full=Talin-1	P54939	0.0	71	1627.84	1584	1125
Contig95	prp6_human ame: full=pre-mrna-processing factor 6 ame: full=prp6 homolog ame: full=u5 snrnp-associated 102 kda protein short=u5-102 kda protein	1672	gi|24212088|sp|O94906.1|PRP6_HUMANRecName: Full=Pre-mRNA-processing factor 6; AltName: Full=PRP6 homolog; AltName: Full=U5 snRNP-associated 102 kDa protein; Short=U5-102 kDa protein	O94906	0.0	80	717.613	518	417
Contig96	psd7_human ame: full=26s proteasome non-atpase regulatory subunit 7 ame: full=26s proteasome regulatory subunit rpn8 ame: full=26s proteasome regulatory subunit s12 ame: full=mov34 protein homolog ame: full=proteasome subunit p40	1031	gi|20532412|sp|P51665.2|PSD7_HUMANRecName: Full=26S proteasome non-ATPase regulatory subunit 7; AltName: Full=26S proteasome regulatory subunit RPN8; AltName: Full=26S proteasome regulatory subunit S12; AltName: Full=Mov34 protein homolog; AltName: Full=Proteasome subunit p40	P51665	1.13295E-111	89	403.29	253	227
Contig97	roa3_human ame: full=heterogeneous nuclear ribonucleoprotein a3 short=hnrnp a3	2236	gi|51338779|sp|P51991.2|ROA3_HUMANRecName: Full=Heterogeneous nuclear ribonucleoprotein A3; Short=hnRNP A3	P51991	2.00535E-30	59	134.806	195	116
Contig98	ca114_mouse ame: full=uncharacterized protein c1orf114 homolog	2598	gi|81895518|sp|Q80ZU5.1|CA114_MOUSERecName: Full=Uncharacterized protein C1orf114 homolog	Q80ZU5	4.20465E-11	37	70.8626	437	164
Contig100	vigln_ponab ame: full=vigilin ame: full=high density lipoprotein-binding protein short=hdl-binding protein	5029	gi|75054687|sp|Q5R439.1|VIGLN_PONABRecName: Full=Vigilin; AltName: Full=High density lipoprotein-binding protein; Short=HDL-binding protein	Q5R439	0.0	73	1264.98	1140	836
Contig101	rab10_chick ame: full=ras-related protein rab-10	6544	gi|82233742|sp|Q5ZIT5.1|RAB10_CHICKRecName: Full=Ras-related protein Rab-10	Q5ZIT5	2.44203E-70	79	191.815	146	116
Contig102	mlf2_mouse ame: full=myeloid leukemia factor 2 ame: full=myelodysplasia-myeloid leukemia factor 2	3629	gi|17368615|sp|Q99KX1.1|MLF2_MOUSERecName: Full=Myeloid leukemia factor 2; AltName: Full=Myelodysplasia-myeloid leukemia factor 2	Q99KX1	2.81418E-32	55	141.739	234	129
Contig103	mys_aeqir ame: full=myosin heavy striated muscle	6322	gi|127773|sp|P24733.1|MYS_AEQIRRecName: Full=Myosin heavy chain, striated muscle	P24733	0.0	64	1021.15	1114	714
Contig104	lgr6_human ame: full=leucine-rich repeat-containing g-protein coupled receptor 6 flags: precursor	3510	gi|158519993|sp|Q9HBX8.3|LGR6_HUMANRecName: Full=Leucine-rich repeat-containing G-protein coupled receptor 6; Flags: Precursor	Q9HBX8	1.46805E-17	47	83.1889	212	101
Contig105	pprc1_human ame: full=peroxisome proliferator-activated receptor gamma coactivator-related protein 1 ame: full=pgc-1-related coactivator short=prc	2950	gi|74756889|sp|Q5VV67.1|PPRC1_HUMANRecName: Full=Peroxisome proliferator-activated receptor gamma coactivator-related protein 1; AltName: Full=PGC-1-related coactivator; Short=PRC	Q5VV67	6.10759E-22	63	107.071	130	83
Contig107	ttc14_human ame: full=tetratricopeptide repeat protein 14 short=tpr repeat protein 14	5052	gi|42559864|sp|Q96N46.1|TTC14_HUMANRecName: Full=Tetratricopeptide repeat protein 14; Short=TPR repeat protein 14	Q96N46	7.68076E-76	61	286.96	403	249
Contig108	nr0b1_mouse ame: full=nuclear receptor subfamily 0 group b member 1 ame: full=nuclear receptor dax-1	6333	gi|6831530|sp|Q61066.1|NR0B1_MOUSERecName: Full=Nuclear receptor subfamily 0 group B member 1; AltName: Full=Nuclear receptor DAX-1	Q61066	4.75175E-22	51	108.612	225	116
Contig109	syndecan core protein	5281	gi|185136103|ref|NP_001118233.1|syndecan [Strongylocentrotus purpuratus] >gi|115929550|ref|XP_001175682.1| PREDICTED: similar to syndecan core protein [Strongylocentrotus purpuratus]	NP_001118233	1.38623E-10	94	70.4774	35	33
Contig110	ccdc6_human ame: full=coiled-coil domain-containing protein 6 ame: full=papillary thyroid carcinoma-encoded protein ame: full=protein h4	5331	gi|292494979|sp|Q16204.2|CCDC6_HUMANRecName: Full=Coiled-coil domain-containing protein 6; AltName: Full=Papillary thyroid carcinoma-encoded protein; AltName: Full=Protein H4	Q16204	2.53071E-77	55	291.967	397	219
Contig111	natte_thani ame: full=nattectin flags: precursor	3256	gi|60390624|sp|Q66S03.1|NATTE_THANIRecName: Full=Nattectin; Flags: Precursor	Q66S03	7.08992E-11	43	70.4774	148	65
Contig112	sahh_anoga ame: full=adenosylhomocysteinase short= cyase ame: full=s-adenosyl-l-homocysteine hydrolase	2502	gi|109939715|sp|O76757.2|SAHH_ANOGARecName: Full=Adenosylhomocysteinase; Short=AdoHcyase; AltName: Full=S-adenosyl-L-homocysteine hydrolase	O76757	0.0	89	536.954	318	286
Contig113	erf1_polmi ame: full=eukaryotic peptide chain release factor subunit 1 short=eukaryotic release factor 1 short=erf1	4248	gi|15213995|sp|Q9GR88.1|ERF1_POLMIRecName: Full=Eukaryotic peptide chain release factor subunit 1; Short=Eukaryotic release factor 1; Short=eRF1	Q9GR88	0.0	93	761.911	431	405
Contig114	zasp_drome ame: full=pdz and lim domain protein zasp ame: full=z band alternatively spliced pdz-motif protein	4816	gi|313471772|sp|A1ZA47.2|ZASP_DROMERecName: Full=PDZ and LIM domain protein Zasp; AltName: Full=Z band alternatively spliced PDZ-motif protein	A1ZA47	1.59267E-46	63	189.504	174	111
Contig115	titin_human ame: full=titin ame: full=connectin ame: full=rhabdomyosarcoma antigen mu-rms-	2123	gi|108861911|sp|Q8WZ42.2|TITIN_HUMANRecName: Full=Titin; AltName: Full=Connectin; AltName: Full=Rhabdomyosarcoma antigen MU-RMS-40.14	Q8WZ42	6.34709E-103	51	375.555	674	347
Contig116	ano39_astpe ame: full=nucleoplasmin-like protein ano39 ame: full=39 kda oocyte-expressed nucleolar protein ame: full=nucleic acid-associated protein 36 ame: full=nucleic acid-binding nuclear protein short=naap short=naap1 short=naap2	1314	gi|74826616|sp|Q9NLA3.1|ANO39_ASTPERecName: Full=Nucleoplasmin-like protein ANO39; AltName: Full=39 kDa oocyte-expressed nucleolar protein; AltName: Full=Nucleic acid-associated protein 36; AltName: Full=Nucleic acid-binding nuclear protein; Short=NAAP; Short=NAAP1; Short=NAAP2	Q9NLA3	3.70546E-28	54	126.331	183	100
Contig117	taf3_mouse ame: full=transcription initiation factor tfiid subunit 3 ame: full=140 kda tata box-binding protein-associated factor ame: full=tbp-associated factor 3 ame: full=transcription initiation factor tfiid 140 kda subunit short=taf 140 short=taf140 short=tafii-140 short=tafii140	5219	gi|110287981|sp|Q5HZG4.2|TAF3_MOUSERecName: Full=Transcription initiation factor TFIID subunit 3; AltName: Full=140 kDa TATA box-binding protein-associated factor; AltName: Full=TBP-associated factor 3; AltName: Full=Transcription initiation factor TFIID 140 kDa subunit; Short=TAF(II)140; Short=TAF140; Short=TAFII-140; Short=TAFII140	Q5HZG4	1.79351E-35	58	152.91	237	139
Contig118	pr38a_human ame: full=pre-mrna-splicing factor 38a	1503	gi|74760086|sp|Q8NAV1.1|PR38A_HUMANRecName: Full=Pre-mRNA-splicing factor 38A >gi|75042315|sp|Q5RDD2.1|PR38A_PONAB RecName: Full=Pre-mRNA-splicing factor 38A >gi|75072993|sp|Q8HXH6.1|PR38A_MACFA RecName: Full=Pre-mRNA-splicing factor 38A >gi|122143244|sp|Q0P5I6.1|PR38A_BOVIN RecName: Full=Pre-mRNA-splicing factor 38A	Q8NAV1	6.93143E-82	79	305.064	213	169
Contig119	txlng_human ame: full=gamma-taxilin ame: full=environmental lipopolysaccharide-responding gene protein ame: full=factor inhibiting atf4-mediated transcription short=fiat ame: full=lipopolysaccharide-specific response protein 5	3205	gi|212276476|sp|Q9NUQ3.2|TXLNG_HUMANRecName: Full=Gamma-taxilin; AltName: Full=Environmental lipopolysaccharide-responding gene protein; AltName: Full=Factor inhibiting ATF4-mediated transcription; Short=FIAT; AltName: Full=Lipopolysaccharide-specific response protein 5	Q9NUQ3	1.79253E-80	62	208.379	252	158
Contig120	unc22_caeel ame: full=twitchin ame: full=uncoordinated protein 22	4999	gi|74966877|sp|Q23551.3|UNC22_CAEELRecName: Full=Twitchin; AltName: Full=Uncoordinated protein 22	Q23551	2.94974E-169	54	389.037	560	307
Contig121	lpp_chick ame: full=lipoma-preferred partner homolog	13139	gi|82194902|sp|Q5F464.1|LPP_CHICKRecName: Full=Lipoma-preferred partner homolog	Q5F464	7.97697E-88	76	328.176	231	177
Contig122	cn045_xenla ame: full=uncharacterized protein c14orf45 homolog	1809	gi|134034047|sp|A0JMY4.1|CN045_XENLARecName: Full=Uncharacterized protein C14orf45 homolog	A0JMY4	3.75226E-101	63	369.392	483	308
Contig123	stx5_drome ame: full=syntaxin-5 ame: full=sed5 protein ame: full=dsed5	2429	gi|62511147|sp|Q24509.2|STX5_DROMERecName: Full=Syntaxin-5; AltName: Full=Sed5 protein; AltName: Full=dSed5	Q24509	1.03517E-71	72	187.963	178	129
Contig124	bmp4_human ame: full=bone morphogenetic protein 4 short=bmp-4 ame: full=bone morphogenetic protein 2b short=bmp-2b flags: precursor	6767	gi|115073|sp|P12644.1|BMP4_HUMANRecName: Full=Bone morphogenetic protein 4; Short=BMP-4; AltName: Full=Bone morphogenetic protein 2B; Short=BMP-2B; Flags: Precursor	P12644	2.14831E-26	52	91.2781	119	63
Contig125	s6a14_human ame: full=sodium- and chloride-dependent neutral and basic amino acid transporter b(0+) ame: full=amino acid transporter atb0+ ame: full=solute carrier family 6 member 14	6042	gi|41018156|sp|Q9UN76.1|S6A14_HUMANRecName: Full=Sodium- and chloride-dependent neutral and basic amino acid transporter B(0+); AltName: Full=Amino acid transporter ATB0+; AltName: Full=Solute carrier family 6 member 14	Q9UN76	1.47386E-156	58	481.1	593	347
Contig126	arfg3_macfa ame: full=adp-ribosylation factor gtpase-activating protein 3 short=arf gap 3	5789	gi|75075665|sp|Q4R4C9.1|ARFG3_MACFARecName: Full=ADP-ribosylation factor GTPase-activating protein 3; Short=ARF GAP 3	Q4R4C9	8.07756E-88	59	250.366	304	182
Contig127	g factor-1	1806	gi|20148762|gb|AAM10494.1|G factor-1 [Parechinus angulosus]	AAM10494	4.23766E-32	65	137.887	178	116
Contig128	dyn3_rat ame: full=dynamin-3 ame: full= testicular ame: full=t-dynamin	7322	gi|190358903|sp|Q08877.2|DYN3_RATRecName: Full=Dynamin-3; AltName: Full=Dynamin, testicular; AltName: Full=T-dynamin	Q08877	0.0	90	582.022	355	323
Contig129	cr3la_danre ame: full=cyclic amp-responsive element-binding protein 3-like protein 3-a short=camp-responsive element-binding protein 3-like protein 3-a contains: ame: full=processed cyclic amp-responsive element-binding protein 3-like protein 3-a	3882	gi|82228747|sp|Q502F0.1|CR3LA_DANRERecName: Full=Cyclic AMP-responsive element-binding protein 3-like protein 3-A; Short=cAMP-responsive element-binding protein 3-like protein 3-A; Contains: RecName: Full=Processed cyclic AMP-responsive element-binding protein 3-like protein 3-A	Q502F0	1.06839E-45	73	186.422	172	127
Contig130	scavenger receptor cysteine-rich protein precursor	1694	gi|115732977|ref|XP_800528.2|PREDICTED: similar to rhoptry protein, putative [Strongylocentrotus purpuratus] >gi|115965953|ref|XP_001188003.1| PREDICTED: similar to rhoptry protein, putative [Strongylocentrotus purpuratus]	XP_800528	4.0127E-30	61	83.5741	103	63
Contig131	kazrn_mouse ame: full=kazrin	1925	gi|187595283|sp|Q69ZS8.2|KAZRN_MOUSERecName: Full=Kazrin	Q69ZS8	2.26379E-32	61	127.487	193	118
Contig132	gse1_mouse ame: full=genetic suppressor element 1	8192	gi|118572472|sp|Q3U3C9.2|GSE1_MOUSERecName: Full=Genetic suppressor element 1	Q3U3C9	5.23547E-21	37	105.531	510	190
Contig133	rl15_rat ame: full=60s ribosomal protein l15	7625	gi|47117719|sp|P61314.2|RL15_RATRecName: Full=60S ribosomal protein L15 >gi|47117726|sp|P61313.2|RL15_HUMAN RecName: Full=60S ribosomal protein L15 >gi|47117909|sp|Q9CZM2.4|RL15_MOUSE RecName: Full=60S ribosomal protein L15 >gi|73914075|sp|Q5NVE0.3|RL15_PONAB RecName: Full=60S ribosomal protein L15 >gi|75057943|sp|Q5EAD6.3|RL15_BOVIN RecName: Full=60S ribosomal protein L15 >gi|75075975|sp|Q4R5B2.…	P61314	1.51203E-62	84	201.445	127	107
Contig134	calm_stija ame: full=calmodulin short=	2559	gi|122063218|sp|P21251.2|CALM_STIJARecName: Full=Calmodulin; Short=CaM	P21251	4.18664E-36	100	125.561	62	62
Contig136	clip1_chick ame: full=cap-gly domain-containing linker protein 1 ame: full=cytoplasmic linker protein 170 short=clip-170 ame: full=restin	4611	gi|3024541|sp|O42184.1|CLIP1_CHICKRecName: Full=CAP-Gly domain-containing linker protein 1; AltName: Full=Cytoplasmic linker protein 170; Short=CLIP-170; AltName: Full=Restin	O42184	1.36926E-60	41	148.288	713	297
Contig137	mppa_human ame: full=mitochondrial-processing peptidase subunit alpha ame: full=alpha-mpp ame: full=p-55 flags: precursor	1605	gi|29840846|sp|Q10713.2|MPPA_HUMANRecName: Full=Mitochondrial-processing peptidase subunit alpha; AltName: Full=Alpha-MPP; AltName: Full=P-55; Flags: Precursor	Q10713	1.33327E-78	72	294.278	255	186
Contig138	tsp1_bovin ame: full=thrombospondin-1 flags: precursor	6920	gi|12644428|sp|Q28178.2|TSP1_BOVINRecName: Full=Thrombospondin-1; Flags: Precursor	Q28178	0.0	54	600.897	658	361
Contig139	mmp19_human ame: full=matrix metalloproteinase-19 short=mmp-19 ame: full=matrix metalloproteinase rasi ame: full=matrix metalloproteinase-18 short=mmp-18 flags: precursor	3991	gi|12643345|sp|Q99542.1|MMP19_HUMANRecName: Full=Matrix metalloproteinase-19; Short=MMP-19; AltName: Full=Matrix metalloproteinase RASI; AltName: Full=Matrix metalloproteinase-18; Short=MMP-18; Flags: Precursor	Q99542	4.48587E-39	45	164.466	461	208
Contig140	atc1_anoga ame: full=calcium-transporting atpase sarcoplasmic endoplasmic reticulum type ame: full=calcium pump	5138	gi|166215094|sp|Q7PPA5.5|ATC1_ANOGARecName: Full=Calcium-transporting ATPase sarcoplasmic/endoplasmic reticulum type; AltName: Full=Calcium pump	Q7PPA5	0.0	81	1391.33	991	806
Contig141	nhrf2_rabit ame: full=na(+) h(+) exchange regulatory cofactor nhe-rf2 ame: full=pdz domain-containing protein nherf-2 ame: full=sodium-hydrogen exchanger regulatory factor 2 ame: full=solute carrier family 9 isoform a3 regulatory factor 2	2234	gi|42559494|sp|Q8SQG9.1|NHRF2_RABITRecName: Full=Na(+)/H(+) exchange regulatory cofactor NHE-RF2; AltName: Full=PDZ domain-containing protein NHERF-2; AltName: Full=Sodium-hydrogen exchanger regulatory factor 2; AltName: Full=Solute carrier family 9 isoform A3 regulatory factor 2	Q8SQG9	4.93934E-29	71	130.183	115	82
Contig145	mug1_mouse ame: full=murinoglobulin-1 short= 1 flags: precursor	7146	gi|122065543|sp|P28665.3|MUG1_MOUSERecName: Full=Murinoglobulin-1; Short=MuG1; Flags: Precursor	P28665	5.94273E-138	52	493.812	965	504
Contig146	fris_lymst ame: full=soma ferritin	1919	gi|1169742|sp|P42577.2|FRIS_LYMSTRecName: Full=Soma ferritin	P42577	9.10989E-61	80	235.343	170	137
Contig147	lasp1_bovin ame: full=lim and sh3 domain protein 1 short=lasp-1	2184	gi|88909184|sp|Q3B7M5.1|LASP1_BOVINRecName: Full=LIM and SH3 domain protein 1; Short=LASP-1	Q3B7M5	1.81163E-60	59	234.572	269	160
Contig150	yoca_caeel ame: full=uncharacterized protein	3866	gi|8928507|sp|Q23280.1|YOCA_CAEELRecName: Full=Uncharacterized protein ZC395.10	Q23280	4.81969E-14	59	81.2629	105	62
Contig151	mysa_drome ame: full=myosin heavy muscle	4778	gi|110825729|sp|P05661.4|MYSA_DROMERecName: Full=Myosin heavy chain, muscle	P05661	6.84763E-50	75	200.675	183	138
Contig152	chmp5_xenla ame: full=charged multivesicular body protein 5 ame: full=chromatin-modifying protein 5	1637	gi|73917773|sp|Q6DD52.1|CHMP5_XENLARecName: Full=Charged multivesicular body protein 5; AltName: Full=Chromatin-modifying protein 5	Q6DD52	6.98539E-75	73	281.952	219	162
Contig153	ubiqp_drome ame: full=polyubiquitin contains: ame: full=ubiquitin flags: precursor	4400	gi|302595965|sp|P0CG69.1|UBIQP_DROMERecName: Full=Polyubiquitin; Contains: RecName: Full=Ubiquitin; Flags: Precursor	P0CG69	4.91231E-79	100	297.36	153	153
Contig154	sf3b2_human ame: full=splicing factor 3b subunit 2 ame: full=pre-mrna-splicing factor sf3b 145 kda subunit short=sf3b145 ame: full=sf3b150 ame: full=spliceosome-associated protein 145 short=sap 145	5876	gi|296452908|sp|Q13435.2|SF3B2_HUMANRecName: Full=Splicing factor 3B subunit 2; AltName: Full=Pre-mRNA-splicing factor SF3b 145 kDa subunit; Short=SF3b145; AltName: Full=SF3b150; AltName: Full=Spliceosome-associated protein 145; Short=SAP 145	Q13435	2.95047E-174	68	461.84	399	273
Contig155	tcrg1_human ame: full=transcription elongation regulator 1 ame: full=tata box-binding protein-associated factor 2s ame: full=transcription factor ca150	3345	gi|158514955|sp|O14776.2|TCRG1_HUMANRecName: Full=Transcription elongation regulator 1; AltName: Full=TATA box-binding protein-associated factor 2S; AltName: Full=Transcription factor CA150	O14776	3.35061E-149	63	530.02	569	364
Contig156	gcc1_human ame: full=grip and coiled-coil domain-containing protein 1 ame: full=golgi coiled-coil protein 1	5244	gi|32699595|sp|Q96CN9.1|GCC1_HUMANRecName: Full=GRIP and coiled-coil domain-containing protein 1; AltName: Full=Golgi coiled-coil protein 1	Q96CN9	1.7693E-99	57	365.54	615	355
Contig157	med19_aedae ame: full=mediator of rna polymerase ii transcription subunit 19 ame: full=mediator complex subunit 19	3836	gi|122117713|sp|Q174D3.1|MED19_AEDAERecName: Full=Mediator of RNA polymerase II transcription subunit 19; AltName: Full=Mediator complex subunit 19	Q174D3	8.66745E-32	65	140.198	144	95
Contig158	rtxe_drome ame: full=probable rna-directed dna polymerase from transposon x-element ame: full=reverse transcriptase	1168	gi|74825508|sp|Q9NBX4.1|RTXE_DROMERecName: Full=Probable RNA-directed DNA polymerase from transposon X-element; AltName: Full=Reverse transcriptase	Q9NBX4	1.93125E-9	38	63.929	330	128
Contig159	timp3_scyto ame: full=metalloproteinase inhibitor 3 ame: full=tissue inhibitor of metalloproteinases 3 short=timp-3 flags: precursor	3112	gi|21542271|sp|Q9W6B4.1|TIMP3_SCYTORecName: Full=Metalloproteinase inhibitor 3; AltName: Full=Tissue inhibitor of metalloproteinases 3; Short=TIMP-3; Flags: Precursor	Q9W6B4	1.95734E-10	45	68.9366	180	81
Contig160	swp70_chick ame: full=switch-associated protein 70 short=swap-70	4368	gi|82194912|sp|Q5F4B2.1|SWP70_CHICKRecName: Full=Switch-associated protein 70; Short=SWAP-70	Q5F4B2	3.65519E-34	50	148.288	318	162
Contig161	ub2l3_ponab ame: full=ubiquitin-conjugating enzyme e2 l3 ame: full=ubiquitin carrier protein l3 ame: full=ubiquitin-protein ligase l3	6614	gi|75061648|sp|Q5R5I4.1|UB2L3_PONABRecName: Full=Ubiquitin-conjugating enzyme E2 L3; AltName: Full=Ubiquitin carrier protein L3; AltName: Full=Ubiquitin-protein ligase L3	Q5R5I4	7.83688E-52	76	207.608	152	117
Contig162	fiba_parpa ame: full=fibrinogen-like protein a short=frep-a flags: precursor	1468	gi|120092|sp|P19477.1|FIBA_PARPARecName: Full=Fibrinogen-like protein A; Short=FREP-A; Flags: Precursor	P19477	3.91071E-38	56	111.694	165	93
Contig163	titin_mouse ame: full=titin ame: full=connectin	2488	gi|160358754|sp|A2ASS6.1|TITIN_MOUSERecName: Full=Titin; AltName: Full=Connectin	A2ASS6	9.20743E-32	46	139.428	324	152
Contig164	rl6_pig ame: full=60s ribosomal protein l6	1574	gi|85542092|sp|Q2YGT9.3|RL6_PIGRecName: Full=60S ribosomal protein L6	Q2YGT9	3.21935E-61	67	236.498	247	166
Contig165	rs15_xipma ame: full=40s ribosomal protein s15 ame: full=rig protein	596	gi|2500481|sp|P70066.1|RS15_XIPMARecName: Full=40S ribosomal protein S15; AltName: Full=RIG protein	P70066	3.72867E-42	72	171.014	127	92
Contig166	if2b_human ame: full=eukaryotic translation initiation factor 2 subunit 2 ame: full=eukaryotic translation initiation factor 2 subunit beta short=eif-2-beta	6082	gi|12644154|sp|P20042.2|IF2B_HUMANRecName: Full=Eukaryotic translation initiation factor 2 subunit 2; AltName: Full=Eukaryotic translation initiation factor 2 subunit beta; Short=eIF-2-beta	P20042	6.67402E-82	76	307.375	256	196
Contig167	connectin titin	6557	gi|115951721|ref|XP_001196457.1|PREDICTED: similar to connectin/titin [Strongylocentrotus purpuratus]	XP_001196457	7.86878E-26	53	126.331	288	154
Contig168	mot2_rat ame: full=monocarboxylate transporter 2 short=mct 2 ame: full=solute carrier family 16 member 7	4736	gi|2497855|sp|Q63344.1|MOT2_RATRecName: Full=Monocarboxylate transporter 2; Short=MCT 2; AltName: Full=Solute carrier family 16 member 7	Q63344	8.63922E-21	37	103.99	444	167
Contig169	mxi1_mouse ame: full=max-interacting protein 1 short=max interactor 1	3992	gi|1709194|sp|P50540.1|MXI1_MOUSERecName: Full=Max-interacting protein 1; Short=Max interactor 1	P50540	3.12826E-16	55	88.5817	179	100
Contig170	ca173_human ame: full=uncharacterized protein c1orf173	3752	gi|74743374|sp|Q5RHP9.1|CA173_HUMANRecName: Full=Uncharacterized protein C1orf173	Q5RHP9	6.22999E-67	52	256.914	447	235
Contig171	cox2_parli ame: full=cytochrome c oxidase subunit 2 ame: full=cytochrome c oxidase polypeptide ii	3041	gi|117035|sp|P12701.1|COX2_PARLIRecName: Full=Cytochrome c oxidase subunit 2; AltName: Full=Cytochrome c oxidase polypeptide II	P12701	1.96009E-23	75	100.523	74	56
Contig172	PREDICTED: hypothetical protein, partial [Strongylocentrotus purpuratus]	1601	gi|115691174|ref|XP_001203921.1|PREDICTED: hypothetical protein, partial [Strongylocentrotus purpuratus] >gi|115735632|ref|XP_001187120.1| PREDICTED: hypothetical protein, partial [Strongylocentrotus purpuratus]	XP_001203921	1.93961E-22	57	109.383	147	85
Contig173	mmp24_mouse ame: full=matrix metalloproteinase-24 short=mmp-24 ame: full=matrix metalloproteinase-21 short=mmp-21 ame: full=membrane-type matrix metalloproteinase 5 short=mt-mmp 5 short=mtmmp5 ame: full=membrane-type-5 matrix metalloproteinase short=mt5-mmp short=mt5mmp contains: ame: full=processed matrix metalloproteinase-24 flags: precursor	3301	gi|12643347|sp|Q9R0S2.1|MMP24_MOUSERecName: Full=Matrix metalloproteinase-24; Short=MMP-24; AltName: Full=Matrix metalloproteinase-21; Short=MMP-21; AltName: Full=Membrane-type matrix metalloproteinase 5; Short=MT-MMP 5; Short=MTMMP5; AltName: Full=Membrane-type-5 matrix metalloproteinase; Short=MT5-MMP; Short=MT5MMP; Contains: RecName: Full=Processed matrix metalloproteinase-24; Flags: Precursor	Q9R0S2	2.56606E-61	47	155.221	322	152
Contig174	PREDICTED: hypothetical protein [Strongylocentrotus purpuratus]	2703	gi|115969396|ref|XP_001175584.1|PREDICTED: hypothetical protein [Strongylocentrotus purpuratus]	XP_001175584	2.97569E-17	56	86.2705	121	68
Contig176	hem0_danre ame: full=5-aminolevulinate erythroid- mitochondrial short=alas-e ame: full=5-aminolevulinic acid synthase 2 ame: full=delta-ala synthase 2 ame: full=delta-aminolevulinate synthase 2 flags: precursor	3580	gi|20138448|sp|Q9YHT4.1|HEM0_DANRERecName: Full=5-aminolevulinate synthase, erythroid-specific, mitochondrial; Short=ALAS-E; AltName: Full=5-aminolevulinic acid synthase 2; AltName: Full=Delta-ALA synthase 2; AltName: Full=Delta-aminolevulinate synthase 2; Flags: Precursor	Q9YHT4	1.46932E-150	63	534.643	552	349
Contig177	mare3_human ame: full=microtubule-associated protein rp eb family member 3 ame: full=eb1 protein family member 3 short=ebf3 ame: full=end-binding protein 3 short=eb3 ame: full=rp3	2566	gi|20138791|sp|Q9UPY8.1|MARE3_HUMANRecName: Full=Microtubule-associated protein RP/EB family member 3; AltName: Full=EB1 protein family member 3; Short=EBF3; AltName: Full=End-binding protein 3; Short=EB3; AltName: Full=RP3	Q9UPY8	1.11481E-72	66	275.404	259	172
Contig178	spf30_human ame: full=survival of motor neuron-related-splicing factor 30 ame: full=30 kda splicing factor smnrp ame: full=smn-related protein ame: full=survival motor neuron domain-containing protein 1	1432	gi|37087924|sp|O75940.1|SPF30_HUMANRecName: Full=Survival of motor neuron-related-splicing factor 30; AltName: Full=30 kDa splicing factor SMNrp; AltName: Full=SMN-related protein; AltName: Full=Survival motor neuron domain-containing protein 1	O75940	7.85176E-35	54	148.673	223	122
Contig179	s39ad_chick ame: full=zinc transporter zip13 ame: full=solute carrier family 39 member 13 ame: full=zrt- and irt-like protein 13 short=zip-13	3974	gi|75571198|sp|Q5ZI20.1|S39AD_CHICKRecName: Full=Zinc transporter ZIP13; AltName: Full=Solute carrier family 39 member 13; AltName: Full=Zrt- and Irt-like protein 13; Short=ZIP-13	Q5ZI20	1.92715E-58	56	228.794	335	189
Contig180	cl041_mouse ame: full=uncharacterized protein c12orf41 homolog	4538	gi|81897102|sp|Q8BQR4.1|CL041_MOUSERecName: Full=Uncharacterized protein C12orf41 homolog	Q8BQR4	1.53709E-59	54	232.646	398	218
Contig182	ubr7_human ame: full= e3 ubiquitin-protein ligase ubr7 ame: full=n-recognin-7	4353	gi|37999713|sp|Q8N806.2|UBR7_HUMANRecName: Full=Putative E3 ubiquitin-protein ligase UBR7; AltName: Full=N-recognin-7	Q8N806	6.00218E-37	62	157.532	196	122
Contig183	drosophila melanogaster cg3321	927	gi|72153616|ref|XP_791666.1|PREDICTED: hypothetical protein [Strongylocentrotus purpuratus] >gi|115629791|ref|XP_001201580.1| PREDICTED: hypothetical protein [Strongylocentrotus purpuratus]	XP_791666	6.53995E-11	72	64.6994	70	51
Contig184	cysk_emeni ame: full=cysteine synthase short=csase ame: full=o-acetylserine -lyase short=oas-tl ame: full=o-acetylserine sulfhydrylase	1313	gi|146345409|sp|P50867.2|CYSK_EMENIRecName: Full=Cysteine synthase; Short=CSase; AltName: Full=O-acetylserine (thiol)-lyase; Short=OAS-TL; AltName: Full=O-acetylserine sulfhydrylase	P50867	1.63273E-92	71	340.117	320	228
Contig185	ndub5_macfa ame: full=nadh dehydrogenase 1 beta subcomplex subunit mitochondrial ame: full=complex i-sgdh short=ci-sgdh ame: full=nadh-ubiquinone oxidoreductase sgdh subunit flags: precursor	901	gi|75075674|sp|Q4R4E0.1|NDUB5_MACFARecName: Full=NADH dehydrogenase [ubiquinone] 1 beta subcomplex subunit 5, mitochondrial; AltName: Full=Complex I-SGDH; Short=CI-SGDH; AltName: Full=NADH-ubiquinone oxidoreductase SGDH subunit; Flags: Precursor	Q4R4E0	8.80193E-38	74	157.532	129	96
Contig186	uncharacterized protein c17orf89 homolog	717	gi|326672514|ref|XP_003199681.1|PREDICTED: uncharacterized protein C17orf89 homolog [Danio rerio]	XP_003199681	2.74587E-7	65	53.9138	55	36
Contig187	enpl_rat ame: full=endoplasmin ame: full=94 kda glucose-regulated protein short=grp-94 ame: full=heat shock protein 90 kda beta member 1 flags: precursor	4211	gi|205716800|sp|Q66HD0.2|ENPL_RATRecName: Full=Endoplasmin; AltName: Full=94 kDa glucose-regulated protein; Short=GRP-94; AltName: Full=Heat shock protein 90 kDa beta member 1; Flags: Precursor	Q66HD0	2.28089E-158	77	560.836	425	328
Contig188	fbn1_bovin ame: full=fibrillin-1 ame: full=mp340 flags: precursor	4762	gi|1706768|sp|P98133.1|FBN1_BOVINRecName: Full=Fibrillin-1; AltName: Full=MP340; Flags: Precursor	P98133	5.09627E-21	50	104.76	180	90
Contig189	pr38b_human ame: full=pre-mrna-splicing factor 38b ame: full=sarcoma antigen ny-sar-27	1626	gi|74746965|sp|Q5VTL8.1|PR38B_HUMANRecName: Full=Pre-mRNA-splicing factor 38B; AltName: Full=Sarcoma antigen NY-SAR-27	Q5VTL8	3.55366E-71	72	269.626	221	161
Contig191	orf2-encoded protein	4656	gi|115935997|ref|XP_001185379.1|PREDICTED: similar to ORF2-encoded protein [Strongylocentrotus purpuratus]	XP_001185379	6.59046E-8	57	65.4698	92	53
Contig192	prs8_drome ame: full=26s protease regulatory subunit 8	2508	gi|14286160|sp|O18413.2|PRS8_DROMERecName: Full=26S protease regulatory subunit 8	O18413	0.0	93	702.205	399	373
Contig193	myp_strpu ame: full=major yolk protein short=myp ame: full=vitellogenin flags: precursor	2824	gi|46397786|sp|P19615.2|MYP_STRPURecName: Full=Major yolk protein; Short=MYP; AltName: Full=Vitellogenin; Flags: Precursor	P19615	2.65292E-91	55	337.421	513	285
Contig194	smc4_mouse ame: full=structural maintenance of chromosomes protein 4 short=smc protein 4 short=smc-4 ame: full=chromosome-associated polypeptide c ame: full=xcap-c homolog	1980	gi|30173242|sp|Q8CG47.1|SMC4_MOUSERecName: Full=Structural maintenance of chromosomes protein 4; Short=SMC protein 4; Short=SMC-4; AltName: Full=Chromosome-associated polypeptide C; AltName: Full=XCAP-C homolog	Q8CG47	7.3149E-141	64	246.128	283	183
Contig195	wasl_rat ame: full=neural wiskott-aldrich syndrome protein short=n-wasp	3325	gi|13431956|sp|O08816.2|WASL_RATRecName: Full=Neural Wiskott-Aldrich syndrome protein; Short=N-WASP	O08816	3.47832E-13	60	78.1814	80	48
Contig196	tm9s2_rat ame: full=transmembrane 9 superfamily member 2 flags: precursor	7011	gi|62287547|sp|Q66HG5.1|TM9S2_RATRecName: Full=Transmembrane 9 superfamily member 2; Flags: Precursor	Q66HG5	0.0	74	862.448	684	509
Contig197	c1qbp_rat ame: full=complement component 1 q subcomponent-binding mitochondrial ame: full=gc1q-r protein ame: full=glycoprotein gc1qbp short=c1qbp flags: precursor	654	gi|122065146|sp|O35796.2|C1QBP_RATRecName: Full=Complement component 1 Q subcomponent-binding protein, mitochondrial; AltName: Full=GC1q-R protein; AltName: Full=Glycoprotein gC1qBP; Short=C1qBP; Flags: Precursor	O35796	7.79144E-10	54	63.929	110	60
Contig198	csd_bachd ame: full=probable cysteine desulfurase	4467	gi|13431398|sp|Q9K7A0.2|CSD_BACHDRecName: Full=Probable cysteine desulfurase	Q9K7A0	8.36509E-26	40	120.553	411	167
Contig199	txlna_mouse ame: full=alpha-taxilin	2640	gi|55583897|sp|Q6PAM1.1|TXLNA_MOUSERecName: Full=Alpha-taxilin	Q6PAM1	4.7895E-87	61	323.168	422	258
Contig200	cotl1_bovin ame: full=coactosin-like protein	3284	gi|109825284|sp|Q2HJ57.3|COTL1_BOVINRecName: Full=Coactosin-like protein	Q2HJ57	1.13727E-24	60	116.316	138	83
Contig201	af9_mouse ame: full=protein af-9 ame: full=myeloid lymphoid or mixed-lineage leukemia translocated to chromosome 3 protein homolog	1964	gi|158706417|sp|A2AM29.1|AF9_MOUSERecName: Full=Protein AF-9; AltName: Full=Myeloid/lymphoid or mixed-lineage leukemia translocated to chromosome 3 protein homolog	A2AM29	1.37268E-11	84	72.0182	44	37
Contig202	rt12_bovin ame: full=28s ribosomal protein mitochondrial short=mrp-s12 short=s12mt flags: precursor	2416	gi|108860960|sp|Q29RU1.1|RT12_BOVINRecName: Full=28S ribosomal protein S12, mitochondrial; Short=MRP-S12; Short=S12mt; Flags: Precursor	Q29RU1	3.0451E-40	81	167.548	112	91
Contig203	sal_silas ame: full=rhamnose-binding lectin ame: full=rbl ame: full=roe lectin ame: full=sal flags: precursor	1957	gi|20139952|sp|Q9PVW8.1|SAL_SILASRecName: Full=Rhamnose-binding lectin; AltName: Full=RBL; AltName: Full=Roe lectin; AltName: Full=SAL; Flags: Precursor	Q9PVW8	2.0824E-21	66	56.6102	50	33
Contig204	baz2b_human ame: full=bromodomain adjacent to zinc finger domain protein 2b ame: full=hwalp4	10153	gi|229462995|sp|Q9UIF8.3|BAZ2B_HUMANRecName: Full=Bromodomain adjacent to zinc finger domain protein 2B; AltName: Full=hWALp4	Q9UIF8	1.74039E-74	51	283.493	520	269
Contig205	slu7_danre ame: full=pre-mrna-splicing factor slu7	4629	gi|82179890|sp|Q5U3F2.1|SLU7_DANRERecName: Full=Pre-mRNA-splicing factor SLU7	Q5U3F2	4.8906E-170	67	599.742	555	372
Contig206	ilk_bovin ame: full=integrin-linked protein kinase	7507	gi|109892473|sp|Q3SWY2.1|ILK_BOVINRecName: Full=Integrin-linked protein kinase	Q3SWY2	6.3914E-167	79	590.112	450	356
Contig208	tb10b_mouse ame: full=tbc1 domain family member 10b ame: full=protein wz3-85	2497	gi|294862484|sp|Q8BHL3.2|TB10B_MOUSERecName: Full=TBC1 domain family member 10B; AltName: Full=Protein wz3-85	Q8BHL3	1.26183E-105	62	384.8	440	277
Contig209	ttc3_mouse ame: full=e3 ubiquitin-protein ligase ttc3 ame: full=tpr repeat protein d short=mtprd	1063	gi|290463411|sp|O88196.2|TTC3_MOUSERecName: Full=E3 ubiquitin-protein ligase TTC3; AltName: Full=TPR repeat protein D; Short=Mtprd	O88196	8.98617E-11	41	68.1662	265	111
Contig211	m1i1l_danre ame: full=mid1-interacting protein 1-like ame: full=gastrulation-specific protein g12-like	4855	gi|82242671|sp|Q8AWD1.1|M1I1L_DANRERecName: Full=Mid1-interacting protein 1-like; AltName: Full=Gastrulation-specific protein G12-like	Q8AWD1	9.2023E-10	47	67.3958	149	71
Contig212	nav2_human ame: full=neuron navigator 2 ame: full=helicase apc down-regulated 1 ame: full=pore membrane and or filament-interacting-like protein 2 ame: full=retinoic acid inducible in neuroblastoma 1 ame: full=steerin-2 ame: full=unc-53 homolog 2 short=unc53h2	11716	gi|308153582|sp|Q8IVL1.3|NAV2_HUMANRecName: Full=Neuron navigator 2; AltName: Full=Helicase APC down-regulated 1; AltName: Full=Pore membrane and/or filament-interacting-like protein 2; AltName: Full=Retinoic acid inducible in neuroblastoma 1; AltName: Full=Steerin-2; AltName: Full=Unc-53 homolog 2; Short=unc53H2	Q8IVL1	0.0	61	757.673	925	569
Contig213	gnmt_rat ame: full=glycine n-methyltransferase ame: full=folate-binding protein	2983	gi|121328|sp|P13255.2|GNMT_RATRecName: Full=Glycine N-methyltransferase; AltName: Full=Folate-binding protein	P13255	1.60869E-83	75	225.713	180	136
Contig214	arf12_caebr ame: full=adp-ribosylation factor 1-like 2 ame: full=adp-ribosylation factor-related protein	3934	gi|74907434|sp|Q61LA8.3|ARF12_CAEBRRecName: Full=ADP-ribosylation factor 1-like 2; AltName: Full=ADP-ribosylation factor-related protein 1.2	Q61LA8	7.77464E-75	96	243.817	126	121
Contig215	alpha-5 collagen	5770	gi|47551003|ref|NP_999675.1|alpha-2 collagen [Strongylocentrotus purpuratus] >gi|161449|gb|AAA30040.1| alpha-2 collagen [Strongylocentrotus purpuratus]	NP_999675	2.96261E-64	43	252.292	753	331
Contig219	cdc42_drome ame: full=cdc42 homolog flags: precursor	1722	gi|729077|sp|P40793.1|CDC42_DROMERecName: Full=Cdc42 homolog; Flags: Precursor	P40793	1.60706E-69	78	264.233	193	152
Contig220	ecm 18	2608	gi|260801363|ref|XP_002595565.1|hypothetical protein BRAFLDRAFT_117488 [Branchiostoma floridae] >gi|229280812|gb|EEN51577.1| hypothetical protein BRAFLDRAFT_117488 [Branchiostoma floridae]	XP_002595565	4.022E-22	36	85.5001	304	112
Contig221	foxj3_human ame: full=forkhead box protein j3	1430	gi|296434510|sp|Q9UPW0.2|FOXJ3_HUMANRecName: Full=Forkhead box protein J3	Q9UPW0	2.95468E-58	54	226.483	353	191
Contig222	hmcn1_human ame: full=hemicentin-1 ame: full=fibulin-6 short=fibl-6 flags: precursor	14294	gi|85542049|sp|Q96RW7.2|HMCN1_HUMANRecName: Full=Hemicentin-1; AltName: Full=Fibulin-6; Short=FIBL-6; Flags: Precursor	Q96RW7	0.0	45	941.028	1964	903
Contig223	rabx5_mouse ame: full=rab5 gdp gtp exchange factor ame: full=rabex-5	5316	gi|56405101|sp|Q9JM13.1|RABX5_MOUSERecName: Full=Rab5 GDP/GTP exchange factor; AltName: Full=Rabex-5	Q9JM13	3.49617E-103	58	377.867	508	296
Contig224	hypothetical protein BRAFLDRAFT_98229 [Branchiostoma floridae]	1137	gi|260797883|ref|XP_002593930.1|hypothetical protein BRAFLDRAFT_98229 [Branchiostoma floridae] >gi|229279162|gb|EEN49941.1| hypothetical protein BRAFLDRAFT_98229 [Branchiostoma floridae]	XP_002593930	8.75773E-23	44	107.842	291	130
Contig225	ada12_mouse ame: full=disintegrin and metalloproteinase domain-containing protein 12 short=adam 12 ame: full=meltrin-alpha flags: precursor	6055	gi|20137337|sp|Q61824.1|ADA12_MOUSERecName: Full=Disintegrin and metalloproteinase domain-containing protein 12; Short=ADAM 12; AltName: Full=Meltrin-alpha; Flags: Precursor	Q61824	1.27613E-133	56	479.174	618	350
Contig227	alpha-5 collagen	6327	gi|12055236|emb|CAC20782.1|fibrosurfin [Paracentrotus lividus]	CAC20782	3.77028E-48	40	199.519	977	393
Contig228	rbm45_rat ame: full=rna-binding protein 45 ame: full=developmentally-regulated rna-binding protein 1 ame: full=rna-binding motif protein 45	5392	gi|59797634|sp|Q8CFD1.1|RBM45_RATRecName: Full=RNA-binding protein 45; AltName: Full=Developmentally-regulated RNA-binding protein 1; AltName: Full=RNA-binding motif protein 45	Q8CFD1	2.59135E-37	66	159.073	169	112
Contig229	gapr1_mouse ame: full=golgi-associated plant pathogenesis-related protein 1 short=gapr-1 short=golgi-associated pr-1 protein ame: full=glioma pathogenesis-related protein 2 short= 2	3551	gi|48474637|sp|Q9CYL5.3|GAPR1_MOUSERecName: Full=Golgi-associated plant pathogenesis-related protein 1; Short=GAPR-1; Short=Golgi-associated PR-1 protein; AltName: Full=Glioma pathogenesis-related protein 2; Short=GliPR 2	Q9CYL5	1.4597E-25	57	119.398	155	89
Contig230	zhang_mouse ame: full=creb atf bzip transcription factor ame: full=host cell factor-binding transcription factor zhangfei short=hcf-binding transcription factor zhangfei ame: full=tyrosine kinase-associated leucine zipper protein lazip	5545	gi|251757416|sp|Q91ZR3.2|ZHANG_MOUSERecName: Full=CREB/ATF bZIP transcription factor; AltName: Full=Host cell factor-binding transcription factor Zhangfei; Short=HCF-binding transcription factor Zhangfei; AltName: Full=Tyrosine kinase-associated leucine zipper protein LAZip	Q91ZR3	1.7432E-12	49	76.6406	137	68
Contig232	ccd25_danre ame: full=coiled-coil domain-containing protein 25	2020	gi|82188171|sp|Q7T312.1|CCD25_DANRERecName: Full=Coiled-coil domain-containing protein 25	Q7T312	7.67599E-66	75	252.292	190	143
Contig233	enoph_aedae ame: full=enolase-phosphatase e1 ame: full= -diketo-5-methylthio-1-phosphopentane phosphatase	5352	gi|122107260|sp|Q17Q32.1|ENOPH_AEDAERecName: Full=Enolase-phosphatase E1; AltName: Full=2,3-diketo-5-methylthio-1-phosphopentane phosphatase	Q17Q32	9.67466E-8	36	53.5286	494	178
Contig234	cc28b_human ame: full=coiled-coil domain-containing protein 28b	1505	gi|261260055|sp|Q9BUN5.2|CC28B_HUMANRecName: Full=Coiled-coil domain-containing protein 28B	Q9BUN5	1.68513E-19	65	97.8265	111	73
Contig235	ndk7_bovin ame: full=nucleoside diphosphate kinase 7 short=ndk 7 short=ndp kinase 7	1903	gi|75060955|sp|Q5E9Y9.1|NDK7_BOVINRecName: Full=Nucleoside diphosphate kinase 7; Short=NDK 7; Short=NDP kinase 7	Q5E9Y9	6.09069E-110	68	287.73	286	196
Contig236	myph_echgr ame: full=myophilin	5562	gi|29336625|sp|Q24799.1|MYPH_ECHGRRecName: Full=Myophilin	Q24799	4.9505E-28	69	108.227	118	82
Contig237	eaf1_mouse ame: full=ell-associated factor 1	3213	gi|73919266|sp|Q9D4C5.2|EAF1_MOUSERecName: Full=ELL-associated factor 1	Q9D4C5	6.65373E-17	62	63.5438	72	45
Contig239	plxa4_mouse ame: full=plexin-a4 flags: precursor	3086	gi|108860891|sp|Q80UG2.2|PLXA4_MOUSERecName: Full=Plexin-A4; Flags: Precursor	Q80UG2	5.45483E-13	44	77.411	319	142
Contig241	cdr2l_mouse ame: full=cerebellar degeneration-related protein 2-like	5573	gi|160016582|sp|A2A6T1.1|CDR2L_MOUSERecName: Full=Cerebellar degeneration-related protein 2-like	A2A6T1	3.18059E-30	43	135.576	431	186
Contig242	mypt1_mouse ame: full=protein phosphatase 1 regulatory subunit 12a ame: full=myosin phosphatase-targeting subunit 1 short=myosin phosphatase target subunit 1	9661	gi|281185473|sp|Q9DBR7.2|MYPT1_MOUSERecName: Full=Protein phosphatase 1 regulatory subunit 12A; AltName: Full=Myosin phosphatase-targeting subunit 1; Short=Myosin phosphatase target subunit 1	Q9DBR7	4.06047E-97	55	358.607	541	302
Contig243	h2ay_chick ame: full=core histone macro- short=histone macroh2a1 short=mh2a1 ame: full= ame: full=h2a y	5753	gi|82190792|sp|O93327.3|H2AY_CHICKRecName: Full=Core histone macro-H2A.1; Short=Histone macroH2A1; Short=mH2A1; AltName: Full=H2A.y; AltName: Full=H2A/y	O93327	1.65141E-90	63	335.88	372	235
Contig245	fa65b_chick ame: full=protein fam65b ame: full=myogenesis-related and ncam-associated protein short=myonap	5642	gi|82075177|sp|Q5F3L9.1|FA65B_CHICKRecName: Full=Protein FAM65B; AltName: Full=Myogenesis-related and NCAM-associated protein; Short=MYONAP	Q5F3L9	8.71897E-50	53	134.42	246	131
Contig246	m-phase phosphoprotein 8-like	814	gi|291239791|ref|XP_002739805.1|PREDICTED: M-phase phosphoprotein 8-like [Saccoglossus kowalevskii]	XP_002739805	5.73649E-14	55	79.337	167	92
Contig247	lrrx1_dicdi ame: full= leucine-rich repeat-containing protein ddb_g0290503	1270	gi|74896865|sp|Q54G05.1|LRRX1_DICDIRecName: Full=Putative leucine-rich repeat-containing protein DDB_G0290503	Q54G05	1.27183E-17	47	91.2781	326	156
Contig248	mec2_caeel ame: full=mechanosensory protein 2	6684	gi|2493263|sp|Q27433.1|MEC2_CAEELRecName: Full=Mechanosensory protein 2	Q27433	1.47374E-98	74	362.844	316	236
Contig249	mre11_mouse ame: full=double-strand break repair protein mre11a short= 11a ame: full=meiotic recombination 11 homolog 1 short=mre11 homolog 1 ame: full=meiotic recombination 11 homolog a short=mre11 homolog a	1673	gi|18202590|sp|Q61216.1|MRE11_MOUSERecName: Full=Double-strand break repair protein MRE11A; Short=MmMRE11A; AltName: Full=Meiotic recombination 11 homolog 1; Short=MRE11 homolog 1; AltName: Full=Meiotic recombination 11 homolog A; Short=MRE11 homolog A	Q61216	4.88332E-140	67	498.434	495	336
Contig250	kad2_human ame: full=adenylate kinase mitochondrial short=ak 2 ame: full=atp-amp transphosphorylase 2	1154	gi|1708596|sp|P54819.2|KAD2_HUMANRecName: Full=Adenylate kinase 2, mitochondrial; Short=AK 2; AltName: Full=ATP-AMP transphosphorylase 2 >gi|75062006|sp|Q5REI7.3|KAD2_PONAB RecName: Full=Adenylate kinase 2, mitochondrial; Short=AK 2; AltName: Full=ATP-AMP transphosphorylase 2	P54819	3.4013E-91	83	335.495	240	200
Contig251	ccd40_human ame: full=coiled-coil domain-containing protein 40	6251	gi|158706471|sp|Q4G0X9.2|CCD40_HUMANRecName: Full=Coiled-coil domain-containing protein 40	Q4G0X9	0.0	59	638.262	936	561
Contig252	zc3hf_drops ame: full=zinc finger ccch domain-containing protein 15 homolog	2542	gi|121988046|sp|Q28Y69.1|ZC3HF_DROPSRecName: Full=Zinc finger CCCH domain-containing protein 15 homolog	Q28Y69	2.22732E-53	47	208.764	362	172
Contig253	syac_human ame: full=alanyl-trna cytoplasmic ame: full=alanine--trna ligase short= ame: full=renal carcinoma antigen ny-ren-42	6077	gi|115502460|sp|P49588.2|SYAC_HUMANRecName: Full=Alanyl-tRNA synthetase, cytoplasmic; AltName: Full=Alanine--tRNA ligase; Short=AlaRS; AltName: Full=Renal carcinoma antigen NY-REN-42	P49588	0.0	74	749.969	656	488
Contig255	co2a1_chick ame: full=collagen alpha-1 chain ame: full=alpha-1 type ii collagen flags: precursor	4183	gi|115286|sp|P02460.1|CO2A1_CHICKRecName: Full=Collagen alpha-1(II) chain; AltName: Full=Alpha-1 type II collagen; Flags: Precursor	P02460	3.56892E-34	65	86.6557	99	65
Contig257	ly75_human ame: full=lymphocyte antigen 75 short=ly-75 ame: full=c-type lectin domain family 13 member b ame: full=dec-205 ame: full=gp200-mr6 ame: cd_antigen=cd205 flags: precursor	1885	gi|317373426|sp|O60449.3|LY75_HUMANRecName: Full=Lymphocyte antigen 75; Short=Ly-75; AltName: Full=C-type lectin domain family 13 member B; AltName: Full=DEC-205; AltName: Full=gp200-MR6; AltName: CD_antigen=CD205; Flags: Precursor	O60449	7.14913E-10	51	66.2402	139	72
Contig258	ap3d1_human ame: full=ap-3 complex subunit delta-1 ame: full=ap-3 complex subunit delta ame: full=adapter-related protein complex 3 subunit delta-1 ame: full=delta-adaptin	4031	gi|20137255|sp|O14617.1|AP3D1_HUMANRecName: Full=AP-3 complex subunit delta-1; AltName: Full=AP-3 complex subunit delta; AltName: Full=Adapter-related protein complex 3 subunit delta-1; AltName: Full=Delta-adaptin	O14617	0.0	78	1078.54	842	661
Contig259	protein tyrosine receptor m partial	3007	gi|115675161|ref|XP_001201882.1|PREDICTED: similar to protein tyrosine phosphatase, receptor type, M precursor, partial [Strongylocentrotus purpuratus] >gi|115710403|ref|XP_789240.2| PREDICTED: similar to protein tyrosine phosphatase, receptor type, M precursor, partial [Strongylocentrotus purpuratus]	XP_001201882	1.22903E-7	51	60.077	99	51
Contig260	djc21_danre ame: full= homolog subfamily c member 21 ame: full= homolog subfamily a member 5	1872	gi|82187285|sp|Q6PGY5.1|DJC21_DANRERecName: Full=DnaJ homolog subfamily C member 21; AltName: Full=DnaJ homolog subfamily A member 5	Q6PGY5	1.84063E-58	64	227.639	224	145
Contig261	rrs1_mouse ame: full=ribosome biogenesis regulatory protein homolog	3997	gi|21362904|sp|Q9CYH6.1|RRS1_MOUSERecName: Full=Ribosome biogenesis regulatory protein homolog	Q9CYH6	6.65241E-67	63	256.914	308	196
Contig262	spag7_danre ame: full=sperm-associated antigen 7 homolog	961	gi|82187797|sp|Q7SYJ9.1|SPAG7_DANRERecName: Full=Sperm-associated antigen 7 homolog	Q7SYJ9	3.21523E-57	67	222.246	230	155
Contig263	rrp7a_human ame: full=ribosomal rna-processing protein 7 homolog a ame: full=gastric cancer antigen zg14	921	gi|66774227|sp|Q9Y3A4.2|RRP7A_HUMANRecName: Full=Ribosomal RNA-processing protein 7 homolog A; AltName: Full=Gastric cancer antigen Zg14	Q9Y3A4	2.0931E-15	42	81.2629	211	90
Contig264	cd63_bovin ame: full=cd63 antigen ame: cd_antigen=cd63	3112	gi|146345389|sp|Q9XSK2.4|CD63_BOVINRecName: Full=CD63 antigen; AltName: CD_antigen=CD63	Q9XSK2	2.54143E-34	58	148.288	191	111
Contig266	wdr65_human ame: full=wd repeat-containing protein 65	1905	gi|300669699|sp|Q96MR6.3|WDR65_HUMANRecName: Full=WD repeat-containing protein 65	Q96MR6	0.0	80	671.003	507	409
Contig268	taf7_mouse ame: full=transcription initiation factor tfiid subunit 7 ame: full=rna polymerase ii tbp-associated factor subunit f ame: full=transcription initiation factor tfiid 55 kda subunit short=taf 55 short=tafii-55 short=tafii55	2839	gi|20978767|sp|Q9R1C0.1|TAF7_MOUSERecName: Full=Transcription initiation factor TFIID subunit 7; AltName: Full=RNA polymerase II TBP-associated factor subunit F; AltName: Full=Transcription initiation factor TFIID 55 kDa subunit; Short=TAF(II)55; Short=TAFII-55; Short=TAFII55	Q9R1C0	1.19469E-46	51	138.658	263	136
Contig269	pura_mouse ame: full=transcriptional activator protein pur-alpha ame: full=purine-rich single-stranded dna-binding protein alpha	1139	gi|1172773|sp|P42669.1|PURA_MOUSERecName: Full=Transcriptional activator protein Pur-alpha; AltName: Full=Purine-rich single-stranded DNA-binding protein alpha	P42669	1.51204E-59	60	230.335	298	180
Contig270	efhd2_mouse ame: full=ef-hand domain-containing protein d2 ame: full=swiprosin-1	1447	gi|20140237|sp|Q9D8Y0.1|EFHD2_MOUSERecName: Full=EF-hand domain-containing protein D2; AltName: Full=Swiprosin-1	Q9D8Y0	1.43456E-52	80	207.608	154	124
Contig271	rrt15_yeast ame: full=regulator of rdna transcription protein 15	1473	gi|118578019|sp|Q3E811.1|RRT15_YEASTRecName: Full=Regulator of rDNA transcription protein 15	Q3E811	1.53513E-9	72	64.6994	47	34
Contig272	atp6_parli ame: full=atp synthase subunit a ame: full=f-atpase protein 6	2007	gi|114450|sp|P12696.1|ATP6_PARLIRecName: Full=ATP synthase subunit a; AltName: Full=F-ATPase protein 6	P12696	6.09555E-44	69	176.022	168	116
Contig273	eif3c_danre ame: full=eukaryotic translation initiation factor 3 subunit c short=eif3c ame: full=eukaryotic translation initiation factor 3 subunit 8	3943	gi|82187223|sp|Q6PFQ2.1|EIF3C_DANRERecName: Full=Eukaryotic translation initiation factor 3 subunit C; Short=eIF3c; AltName: Full=Eukaryotic translation initiation factor 3 subunit 8	Q6PFQ2	3.75359E-147	82	523.472	364	301
Contig274	cir1_rat ame: full=corepressor interacting with rbpj 1 ame: full=cbf1-interacting corepressor	2155	gi|81883502|sp|Q5U2T8.1|CIR1_RATRecName: Full=Corepressor interacting with RBPJ 1; AltName: Full=CBF1-interacting corepressor	Q5U2T8	1.7775E-68	70	261.151	254	178
Contig275	fkbp4_rhior ame: full=fk506-binding protein 4 ame: full=peptidyl-prolyl cis-trans isomerase short=ppiase ame: full=rotamase	1516	gi|109829212|sp|P0C1J6.1|FKBP4_RHIORRecName: Full=FK506-binding protein 4; AltName: Full=Peptidyl-prolyl cis-trans isomerase; Short=PPIase; AltName: Full=Rotamase	P0C1J6	3.93486E-8	62	60.077	90	56
Contig276	tba1_parli ame: full=tubulin alpha-1 chain	2386	gi|135400|sp|P18258.1|TBA1_PARLIRecName: Full=Tubulin alpha-1 chain	P18258	1.5254E-76	100	288.115	136	136
Contig277	tbpl1_xentr ame: full=tata box-binding protein 1 short=tbp-like protein 1 ame: full=tata box-binding factor 2 short=tbp-related factor 2 ame: full=tbp-like factor	3618	gi|82183480|sp|Q6DIY4.1|TBPL1_XENTRRecName: Full=TATA box-binding protein-like protein 1; Short=TBP-like protein 1; AltName: Full=TATA box-binding protein-related factor 2; Short=TBP-related factor 2; AltName: Full=TBP-like factor	Q6DIY4	3.88521E-58	77	227.639	175	136
Contig278	magi2_human ame: full=membrane-associated guanylate ww and pdz domain-containing protein 2 ame: full=atrophin-1-interacting protein 1 short=aip-1 ame: full=atrophin-1-interacting protein a ame: full=membrane-associated guanylate kinase inverted 2 short=magi-2	1590	gi|88909269|sp|Q86UL8.3|MAGI2_HUMANRecName: Full=Membrane-associated guanylate kinase, WW and PDZ domain-containing protein 2; AltName: Full=Atrophin-1-interacting protein 1; Short=AIP-1; AltName: Full=Atrophin-1-interacting protein A; AltName: Full=Membrane-associated guanylate kinase inverted 2; Short=MAGI-2	Q86UL8	9.44541E-73	53	241.891	364	194
Contig279	acsl1_mouse ame: full=long-chain-fatty-acid-- ligase 1 ame: full=long-chain acyl- synthetase 1 short=lacs 1	3500	gi|338817850|sp|P41216.2|ACSL1_MOUSERecName: Full=Long-chain-fatty-acid--CoA ligase 1; AltName: Full=Long-chain acyl-CoA synthetase 1; Short=LACS 1	P41216	2.22795E-153	79	327.791	241	191
Contig280	arly_ranca ame: full=argininosuccinate lyase short=asal ame: full=arginosuccinase	7422	gi|1703396|sp|P51464.1|ARLY_RANCARecName: Full=Argininosuccinate lyase; Short=ASAL; AltName: Full=Arginosuccinase	P51464	1.96701E-176	79	621.698	457	363
Contig281	ndus5_macfa ame: full=nadh dehydrogenase iron-sulfur protein 5 ame: full=complex i-15 kda short=ci-15 kda ame: full=nadh-ubiquinone oxidoreductase 15 kda subunit	1853	gi|75075414|sp|Q4R3M6.3|NDUS5_MACFARecName: Full=NADH dehydrogenase [ubiquinone] iron-sulfur protein 5; AltName: Full=Complex I-15 kDa; Short=CI-15 kDa; AltName: Full=NADH-ubiquinone oxidoreductase 15 kDa subunit	Q4R3M6	9.15179E-10	53	65.855	95	51
Contig282	dnjc2_bovin ame: full= homolog subfamily c member 2 ame: full=zuotin-related factor 1	2029	gi|122142705|sp|Q1RMH9.1|DNJC2_BOVINRecName: Full=DnaJ homolog subfamily C member 2; AltName: Full=Zuotin-related factor 1	Q1RMH9	3.43628E-74	64	280.026	281	181
Contig283	nub1_mouse ame: full=nedd8 ultimate buster 1 ame: full=negative regulator of ubiquitin-like proteins 1 ame: full=protein bs4	2452	gi|37223431|sp|P54729.2|NUB1_MOUSERecName: Full=NEDD8 ultimate buster 1; AltName: Full=Negative regulator of ubiquitin-like proteins 1; AltName: Full=Protein BS4	P54729	1.08853E-85	52	318.546	621	329
Contig285	rbm42_xenla ame: full=rna-binding protein 42 ame: full=rna-binding motif protein 42	1587	gi|160016109|sp|A2VDB3.1|RBM42_XENLARecName: Full=RNA-binding protein 42; AltName: Full=RNA-binding motif protein 42	A2VDB3	1.62111E-44	85	181.03	116	99
Contig286	clip2_mouse ame: full=cap-gly domain-containing linker protein 2 ame: full=cytoplasmic linker protein 115 short=clip-115 ame: full=cytoplasmic linker protein 2	2093	gi|76364161|sp|Q9Z0H8.2|CLIP2_MOUSERecName: Full=CAP-Gly domain-containing linker protein 2; AltName: Full=Cytoplasmic linker protein 115; Short=CLIP-115; AltName: Full=Cytoplasmic linker protein 2	Q9Z0H8	6.85307E-9	51	63.1586	96	49
Contig287	pre-mrna cleavage complex ii protein partial	2838	gi|291241696|ref|XP_002740748.1|PREDICTED: Pcf11 protein-like [Saccoglossus kowalevskii]	XP_002740748	5.95481E-12	74	78.5666	66	49
Contig288	PREDICTED: hypothetical protein [Oryctolagus cuniculus]	1763	gi|291415304|ref|XP_002723892.1|PREDICTED: hypothetical protein [Oryctolagus cuniculus] >gi|60600824|gb|AAX26869.1| unknown [Schistosoma japonicum]	XP_002723892	1.69739E-25	81	108.227	66	54
Contig289	spf27_danre ame: full=pre-mrna-splicing factor spf27 ame: full=protein bcas2 homolog	2878	gi|62899833|sp|Q5RKQ0.1|SPF27_DANRERecName: Full=Pre-mRNA-splicing factor SPF27; AltName: Full=Protein BCAS2 homolog	Q5RKQ0	2.64472E-62	71	241.121	209	149
Contig290	cnot3_human ame: full=ccr4-not transcription complex subunit 3 ame: full=ccr4-associated factor 3 ame: full=leukocyte receptor cluster member 2	5249	gi|46395626|sp|O75175.1|CNOT3_HUMANRecName: Full=CCR4-NOT transcription complex subunit 3; AltName: Full=CCR4-associated factor 3; AltName: Full=Leukocyte receptor cluster member 2	O75175	1.19101E-87	74	326.25	271	202
Contig291	ca088_bovin ame: full=uncharacterized protein c1orf88 homolog	2324	gi|122137087|sp|Q2TBS4.1|CA088_BOVINRecName: Full=Uncharacterized protein C1orf88 homolog	Q2TBS4	1.96137E-20	47	101.679	191	91
Contig292	adip_human ame: full=afadin- and alpha-actinin-binding protein short=adip ame: full=afadin dil domain-interacting protein ame: full=ssx2-interacting protein	1631	gi|54035738|sp|Q9Y2D8.3|ADIP_HUMANRecName: Full=Afadin- and alpha-actinin-binding protein; Short=ADIP; AltName: Full=Afadin DIL domain-interacting protein; AltName: Full=SSX2-interacting protein	Q9Y2D8	6.19715E-66	61	187.578	311	191
Contig293	rhg26_chick ame: full=rho gtpase-activating protein 26 ame: full=gtpase regulator associated with focal adhesion kinase ame: full=rho-type gtpase-activating protein 26	2606	gi|218546908|sp|Q5ZMW5.2|RHG26_CHICKRecName: Full=Rho GTPase-activating protein 26; AltName: Full=GTPase regulator associated with focal adhesion kinase; AltName: Full=Rho-type GTPase-activating protein 26	Q5ZMW5	1.58857E-159	68	563.918	570	393
Contig294	smc3_human ame: full=structural maintenance of chromosomes protein 3 short=smc protein 3 short=smc-3 ame: full=basement membrane-associated chondroitin proteoglycan short=bamacan ame: full=chondroitin sulfate proteoglycan 6 ame: full=chromosome-associated polypeptide short=hcap	4518	gi|29337005|sp|Q9UQE7.2|SMC3_HUMANRecName: Full=Structural maintenance of chromosomes protein 3; Short=SMC protein 3; Short=SMC-3; AltName: Full=Basement membrane-associated chondroitin proteoglycan; Short=Bamacan; AltName: Full=Chondroitin sulfate proteoglycan 6; AltName: Full=Chromosome-associated polypeptide; Short=hCAP >gi|71153768|sp|Q5R4K5.1|SMC3_PONAB RecName: Full=Structural maintenance o…	Q9UQE7	0.0	76	1469.52	1217	935
Contig295	cdk11_mouse ame: full=cyclin-dependent kinase 11 ame: full=cell division cycle 2-like protein kinase 1 ame: full=cell division protein kinase 11 ame: full=galactosyltransferase-associated protein kinase p58 gta ame: full=pitslre serine threonine-protein kinase cdc2l1	5940	gi|57015295|sp|P24788.2|CDK11_MOUSERecName: Full=Cyclin-dependent kinase 11; AltName: Full=Cell division cycle 2-like protein kinase 1; AltName: Full=Cell division protein kinase 11; AltName: Full=Galactosyltransferase-associated protein kinase p58/GTA; AltName: Full=PITSLRE serine/threonine-protein kinase CDC2L1	P24788	3.71086E-178	83	627.091	421	353
Contig298	cox2_parli ame: full=cytochrome c oxidase subunit 2 ame: full=cytochrome c oxidase polypeptide ii	1646	gi|117035|sp|P12701.1|COX2_PARLIRecName: Full=Cytochrome c oxidase subunit 2; AltName: Full=Cytochrome c oxidase polypeptide II	P12701	4.70783E-79	82	295.819	203	167
Contig300	dors_drome ame: full=embryonic polarity protein dorsal	8158	gi|14286125|sp|P15330.2|DORS_DROMERecName: Full=Embryonic polarity protein dorsal	P15330	1.40335E-58	55	230.335	372	207
Contig301	psd13_chick ame: full=26s proteasome non-atpase regulatory subunit 13 ame: full=26s proteasome regulatory subunit rpn9 ame: full=26s proteasome regulatory subunit s11 ame: full=26s proteasome regulatory subunit	749	gi|88908538|sp|P84169.1|PSD13_CHICKRecName: Full=26S proteasome non-ATPase regulatory subunit 13; AltName: Full=26S proteasome regulatory subunit RPN9; AltName: Full=26S proteasome regulatory subunit S11; AltName: Full=26S proteasome regulatory subunit p40.5	P84169	7.41804E-66	79	250.366	197	157
Contig302	copd_bovin ame: full=coatomer subunit delta ame: full=archain ame: full=delta-coat protein short=delta-cop	4872	gi|1705999|sp|P53619.1|COPD_BOVINRecName: Full=Coatomer subunit delta; AltName: Full=Archain; AltName: Full=Delta-coat protein; Short=Delta-COP	P53619	5.26799E-106	79	387.111	305	241
Contig303	fbw1a_human ame: full=f-box wd repeat-containing protein 1a ame: full=e3rs ame: full=f-box and wd repeats protein beta- ame: full=p alpha-e3 receptor subunit	6145	gi|13124271|sp|Q9Y297.1|FBW1A_HUMANRecName: Full=F-box/WD repeat-containing protein 1A; AltName: Full=E3RSIkappaB; AltName: Full=F-box and WD repeats protein beta-TrCP; AltName: Full=pIkappaBalpha-E3 receptor subunit	Q9Y297	0.0	84	795.423	507	428
Contig304	cebpb_chick ame: full=ccaat enhancer-binding protein beta short=c ebp beta ame: full=transcription factor nf-m short=ccr protein	3221	gi|729096|sp|Q05826.1|CEBPB_CHICKRecName: Full=CCAAT/enhancer-binding protein beta; Short=C/EBP beta; AltName: Full=Transcription factor NF-M; Short=CCR protein	Q05826	6.94095E-11	73	46.595	41	30
Contig305	hs90a_rat ame: full=heat shock protein hsp 90-alpha ame: full=heat shock 86 kda short=hsp 86 short=hsp86	1159	gi|122065208|sp|P82995.3|HS90A_RATRecName: Full=Heat shock protein HSP 90-alpha; AltName: Full=Heat shock 86 kDa; Short=HSP 86; Short=HSP86	P82995	6.09124E-64	99	244.973	123	122
Contig306	sps1_drome ame: full= water dikinase ame: full=protein patufet ame: full=selenium donor protein ame: full=selenophosphate synthase ame: full=d	2584	gi|6174978|sp|O18373.1|SPS1_DROMERecName: Full=Selenide, water dikinase; AltName: Full=Protein patufet; AltName: Full=Selenium donor protein; AltName: Full=Selenophosphate synthase; AltName: Full=dSelD	O18373	3.80447E-121	71	436.417	391	278
Contig307	p63_human ame: full=tumor protein 63 short=p63 ame: full=chronic ulcerative stomatitis protein short=cusp ame: full=keratinocyte transcription factor ket ame: full=transformation-related protein 63 short=tp63 ame: full=tumor protein p73-like short=p73l ame: full=p40 ame: full=p51	4576	gi|57013009|sp|Q9H3D4.1|P63_HUMANRecName: Full=Tumor protein 63; Short=p63; AltName: Full=Chronic ulcerative stomatitis protein; Short=CUSP; AltName: Full=Keratinocyte transcription factor KET; AltName: Full=Transformation-related protein 63; Short=TP63; AltName: Full=Tumor protein p73-like; Short=p73L; AltName: Full=p40; AltName: Full=p51	Q9H3D4	6.31385E-53	51	210.69	394	202
Contig308	dhx37_human ame: full=probable atp-dependent rna helicase dhx37 ame: full=deah box protein 37	1029	gi|38257651|sp|Q8IY37.1|DHX37_HUMANRecName: Full=Probable ATP-dependent RNA helicase DHX37; AltName: Full=DEAH box protein 37	Q8IY37	1.14348E-8	56	43.5134	89	50
Contig309	milk1_mouse ame: full=mical-like protein 1 ame: full=molecule interacting with rab13 short=mirab13	5627	gi|46397868|sp|Q8BGT6.2|MILK1_MOUSERecName: Full=MICAL-like protein 1; AltName: Full=Molecule interacting with Rab13; Short=MIRab13	Q8BGT6	1.98243E-35	85	95.9005	63	54
Contig310	cubn_rat ame: full=cubilin ame: full=460 kda receptor ame: full=glycoprotein 280 short=gp280 ame: full=intrinsic factor-cobalamin receptor ame: full=intrinsic factor-vitamin b12 receptor flags: precursor	4347	gi|81870483|sp|O70244.2|CUBN_RATRecName: Full=Cubilin; AltName: Full=460 kDa receptor; AltName: Full=Glycoprotein 280; Short=gp280; AltName: Full=Intrinsic factor-cobalamin receptor; AltName: Full=Intrinsic factor-vitamin B12 receptor; Flags: Precursor	O70244	3.18022E-38	41	161.77	602	247
Contig311	ptn11_mouse ame: full=tyrosine-protein phosphatase non-receptor type 11 ame: full=protein-tyrosine phosphatase syp ame: full=sh-ptp2 short=shp-2 short=shp2	2263	gi|84028249|sp|P35235.2|PTN11_MOUSERecName: Full=Tyrosine-protein phosphatase non-receptor type 11; AltName: Full=Protein-tyrosine phosphatase SYP; AltName: Full=SH-PTP2; Short=SHP-2; Short=Shp2	P35235	0.0	64	348.206	376	243
Contig312	if4a1_rabit ame: full=eukaryotic initiation factor 4a-i short=eif-4a-i short=eif4a-i ame: full=atp-dependent rna helicase eif4a-1	6008	gi|31077172|sp|P29562.2|IF4A1_RABITRecName: Full=Eukaryotic initiation factor 4A-I; Short=eIF-4A-I; Short=eIF4A-I; AltName: Full=ATP-dependent RNA helicase eIF4A-1	P29562	6.42347E-170	86	599.742	398	343
Contig313	pp2ab_rat ame: full=serine threonine-protein phosphatase 2a catalytic subunit beta isoform short=pp2a-beta	3376	gi|50402232|sp|P62716.1|PP2AB_RATRecName: Full=Serine/threonine-protein phosphatase 2A catalytic subunit beta isoform; Short=PP2A-beta >gi|50402236|sp|P62714.1|PP2AB_HUMAN RecName: Full=Serine/threonine-protein phosphatase 2A catalytic subunit beta isoform; Short=PP2A-beta >gi|50402237|sp|P62715.1|PP2AB_MOUSE RecName: Full=Serine/threonine-protein phosphatase 2A catalytic subunit beta isoform; Sh…	P62716	1.84616E-171	95	603.979	302	287
Contig314	tpr_human ame: full=nucleoprotein tpr	6298	gi|215274208|sp|P12270.3|TPR_HUMANRecName: Full=Nucleoprotein TPR	P12270	0.0	52	828.935	1706	897
Contig315	src8_chick ame: full=src substrate protein p85 ame: full=cortactin ame: full=p80	5577	gi|267027|sp|Q01406.1|SRC8_CHICKRecName: Full=Src substrate protein p85; AltName: Full=Cortactin; AltName: Full=p80	Q01406	2.13052E-137	53	280.026	395	213
Contig316	lyam2_horse ame: full=e-selectin ame: full=cd62 antigen-like family member e ame: full=endothelial leukocyte adhesion molecule 1 short=elam-1 ame: full=leukocyte-endothelial cell adhesion molecule 2 short=lecam2 ame: cd_antigen=cd62e flags: precursor	1021	gi|38503140|sp|Q95LG1.1|LYAM2_HORSERecName: Full=E-selectin; AltName: Full=CD62 antigen-like family member E; AltName: Full=Endothelial leukocyte adhesion molecule 1; Short=ELAM-1; AltName: Full=Leukocyte-endothelial cell adhesion molecule 2; Short=LECAM2; AltName: CD_antigen=CD62E; Flags: Precursor	Q95LG1	1.35467E-24	50	114.005	177	90
Contig317	ats20_mouse ame: full=a disintegrin and metalloproteinase with thrombospondin motifs 20 short=adam-ts 20 short=adam-ts20 short=adamts-20 flags: precursor	6621	gi|29611732|sp|P59511.1|ATS20_MOUSERecName: Full=A disintegrin and metalloproteinase with thrombospondin motifs 20; Short=ADAM-TS 20; Short=ADAM-TS20; Short=ADAMTS-20; Flags: Precursor	P59511	0.0	42	657.136	1569	671
Contig318	atpo_drome ame: full=atp synthase subunit mitochondrial ame: full=oligomycin sensitivity conferral protein short=oscp flags: precursor	955	gi|12644422|sp|Q24439.2|ATPO_DROMERecName: Full=ATP synthase subunit O, mitochondrial; AltName: Full=Oligomycin sensitivity conferral protein; Short=OSCP; Flags: Precursor	Q24439	2.80635E-45	69	182.57	200	138
Contig319	lrrx1_dicdi ame: full= leucine-rich repeat-containing protein ddb_g0290503	3834	gi|74896865|sp|Q54G05.1|LRRX1_DICDIRecName: Full=Putative leucine-rich repeat-containing protein DDB_G0290503	Q54G05	3.54043E-9	43	65.0846	460	198
Contig320	cdv3_danre ame: full=protein cdv3 homolog	5285	gi|82188210|sp|Q7T370.1|CDV3_DANRERecName: Full=Protein CDV3 homolog	Q7T370	6.95682E-11	45	71.2478	183	84
Contig322	apba1_human ame: full=amyloid beta a4 precursor protein-binding family a member 1 ame: full=adapter protein x11alpha ame: full=neuron-specific x11 protein ame: full=neuronal munc18-1-interacting protein 1 short=mint-1	8214	gi|116241250|sp|Q02410.3|APBA1_HUMANRecName: Full=Amyloid beta A4 precursor protein-binding family A member 1; AltName: Full=Adapter protein X11alpha; AltName: Full=Neuron-specific X11 protein; AltName: Full=Neuronal Munc18-1-interacting protein 1; Short=Mint-1	Q02410	3.63348E-139	68	498.049	525	357
Contig323	fhod3_human ame: full=fh1 fh2 domain-containing protein 3 ame: full=formactin-2 ame: full=formin homolog overexpressed in spleen 2 short=hfhos2	6338	gi|300669639|sp|Q2V2M9.2|FHOD3_HUMANRecName: Full=FH1/FH2 domain-containing protein 3; AltName: Full=Formactin-2; AltName: Full=Formin homolog overexpressed in spleen 2; Short=hFHOS2	Q2V2M9	1.90442E-105	67	211.075	208	141
Contig324	cr019_chick ame: full=uncharacterized protein c18orf19 homolog	1846	gi|82083028|sp|Q5ZML6.1|CR019_CHICKRecName: Full=Uncharacterized protein C18orf19 homolog	Q5ZML6	1.26597E-27	65	125.176	132	87
Contig325	zzef1_human ame: full=zinc finger zz-type and ef-hand domain-containing protein 1	3651	gi|229463052|sp|O43149.6|ZZEF1_HUMANRecName: Full=Zinc finger ZZ-type and EF-hand domain-containing protein 1	O43149	2.99822E-66	53	254.603	410	220
Contig326	actc_bioob ame: full= cytoplasmic flags: precursor	3481	gi|47116421|sp|Q964E1.1|ACTC_BIOOBRecName: Full=Actin, cytoplasmic; Flags: Precursor	Q964E1	9.23378E-33	94	143.28	75	71
Contig328	gshb_xenla ame: full=glutathione synthetase short=gsh synthetase short=gsh-s ame: full=glutathione synthase	1720	gi|544431|sp|P35668.1|GSHB_XENLARecName: Full=Glutathione synthetase; Short=GSH synthetase; Short=GSH-S; AltName: Full=Glutathione synthase	P35668	5.30043E-97	61	355.525	469	287
Contig330	ccd86_ponab ame: full=coiled-coil domain-containing protein 86	1912	gi|75041982|sp|Q5RB69.1|CCD86_PONABRecName: Full=Coiled-coil domain-containing protein 86	Q5RB69	2.75877E-17	57	90.8929	108	62
Contig331	elav1_human ame: full=elav-like protein 1 ame: full=hu-antigen r short=	4586	gi|20981691|sp|Q15717.2|ELAV1_HUMANRecName: Full=ELAV-like protein 1; AltName: Full=Hu-antigen R; Short=HuR	Q15717	6.34212E-45	56	184.111	259	146
Contig332	myh9_canfa ame: full=myosin-9 ame: full=myosin heavy chain 9 ame: full=myosin heavy non-muscle iia ame: full=non-muscle myosin heavy chain iia short=nmmhc ii-a short=nmmhc-iia	1424	gi|122135145|sp|Q258K2.1|MYH9_CANFARecName: Full=Myosin-9; AltName: Full=Myosin heavy chain 9; AltName: Full=Myosin heavy chain, non-muscle IIa; AltName: Full=Non-muscle myosin heavy chain IIa; Short=NMMHC II-a; Short=NMMHC-IIA	Q258K2	3.08304E-7	40	56.9954	345	141
Contig333	perq2_human ame: full=perq amino acid-rich with gyf domain-containing protein 2 ame: full=grb10-interacting gyf protein 2 ame: full=trinucleotide repeat-containing gene 15 protein	8256	gi|74710467|sp|Q6Y7W6.1|PERQ2_HUMANRecName: Full=PERQ amino acid-rich with GYF domain-containing protein 2; AltName: Full=GRB10-interacting GYF protein 2; AltName: Full=Trinucleotide repeat-containing gene 15 protein	Q6Y7W6	2.26296E-64	42	249.595	663	285
Contig334	hmcn1_human ame: full=hemicentin-1 ame: full=fibulin-6 short=fibl-6 flags: precursor	2435	gi|85542049|sp|Q96RW7.2|HMCN1_HUMANRecName: Full=Hemicentin-1; AltName: Full=Fibulin-6; Short=FIBL-6; Flags: Precursor	Q96RW7	1.02653E-27	53	125.946	162	86
Contig335	vps4b_human ame: full=vacuolar protein sorting-associated protein 4b ame: full=cell migration-inducing gene 1 protein ame: full=suppressor of k(+) transport growth defect 1 short=protein skd1	2209	gi|41019529|sp|O75351.2|VPS4B_HUMANRecName: Full=Vacuolar protein sorting-associated protein 4B; AltName: Full=Cell migration-inducing gene 1 protein; AltName: Full=Suppressor of K(+) transport growth defect 1; Short=Protein SKD1	O75351	1.96147E-171	80	603.208	440	354
Contig336	kc1a_human ame: full=casein kinase i isoform alpha short=cki-alpha ame: full=ck1	5056	gi|31077177|sp|P48729.2|KC1A_HUMANRecName: Full=Casein kinase I isoform alpha; Short=CKI-alpha; AltName: Full=CK1 >gi|47115790|sp|Q8BK63.2|KC1A_MOUSE RecName: Full=Casein kinase I isoform alpha; Short=CKI-alpha; AltName: Full=CK1	P48729	6.36127E-155	93	549.666	300	281
Contig337	krr1_mouse ame: full=krr1 small subunit processome component homolog ame: full=hiv-1 rev-binding protein 2 homolog	2282	gi|50400505|sp|Q8BGA5.1|KRR1_MOUSERecName: Full=KRR1 small subunit processome component homolog; AltName: Full=HIV-1 Rev-binding protein 2 homolog	Q8BGA5	3.55984E-95	86	172.17	113	98
Contig338	efha2_mouse ame: full=ef-hand domain-containing family member a2	3283	gi|115502159|sp|Q9CTY5.2|EFHA2_MOUSERecName: Full=EF-hand domain-containing family member A2	Q9CTY5	3.14606E-83	62	310.842	388	241
Contig339	dysf_human ame: full=dysferlin ame: full=dystrophy-associated fer-1-like protein ame: full=fer-1-like protein 1	8981	gi|20137708|sp|O75923.1|DYSF_HUMANRecName: Full=Dysferlin; AltName: Full=Dystrophy-associated fer-1-like protein; AltName: Full=Fer-1-like protein 1	O75923	0.0	60	1023.85	1274	766
Contig340	c1d_crigr ame: full=nuclear nucleic acid-binding protein c1d	1952	gi|81865496|sp|Q7TSU0.1|C1D_CRIGRRecName: Full=Nuclear nucleic acid-binding protein C1D	Q7TSU0	1.9581E-26	68	121.324	123	84
Contig341	trim3_mouse ame: full=tripartite motif-containing protein 3 ame: full=ring finger protein 22 ame: full=ring finger protein hac1	1089	gi|21363044|sp|Q9R1R2.1|TRIM3_MOUSERecName: Full=Tripartite motif-containing protein 3; AltName: Full=RING finger protein 22; AltName: Full=RING finger protein HAC1	Q9R1R2	2.2831E-17	67	90.1225	84	57
Contig343	thoc7_danre ame: full=tho complex subunit 7 homolog	1368	gi|82183152|sp|Q6DGZ3.1|THOC7_DANRERecName: Full=THO complex subunit 7 homolog	Q6DGZ3	9.62914E-43	63	174.866	193	122
Contig344	akib1_mouse ame: full=ankyrin repeat and ibr domain-containing protein 1	4933	gi|158518599|sp|Q6ZPS6.2|AKIB1_MOUSERecName: Full=Ankyrin repeat and IBR domain-containing protein 1	Q6ZPS6	0.0	61	704.516	752	464
Contig345	ccd87_human ame: full=coiled-coil domain-containing protein 87	1925	gi|296434428|sp|Q9NVE4.2|CCD87_HUMANRecName: Full=Coiled-coil domain-containing protein 87	Q9NVE4	1.52854E-15	53	85.1149	163	87
Contig346	sen54_human ame: full=trna-splicing endonuclease subunit sen54 ame: full=sen54 homolog short= 54 ame: full=trna-intron endonuclease sen54	3948	gi|296452961|sp|Q7Z6J9.3|SEN54_HUMANRecName: Full=tRNA-splicing endonuclease subunit Sen54; AltName: Full=SEN54 homolog; Short=HsSEN54; AltName: Full=tRNA-intron endonuclease Sen54	Q7Z6J9	7.85577E-20	54	100.523	170	93
Contig347	t2ag_rat ame: full=transcription initiation factor iia subunit 2 ame: full=general transcription factor iia subunit 2 ame: full=transcription initiation factor iia gamma chain short=tfiia-gamma	478	gi|2811071|sp|O08950.1|T2AG_RATRecName: Full=Transcription initiation factor IIA subunit 2; AltName: Full=General transcription factor IIA subunit 2; AltName: Full=Transcription initiation factor IIA gamma chain; Short=TFIIA-gamma >gi|47117190|sp|Q80ZM7.2|T2AG_MOUSE RecName: Full=Transcription initiation factor IIA subunit 2; AltName: Full=General transcription factor IIA subunit 2; AltName: Full…	O08950	2.60699E-14	91	77.7962	49	45
Contig348	wif1_xenla ame: full=wnt inhibitory factor 1 short=wif-1 flags: precursor	3187	gi|25091553|sp|Q9W6F8.1|WIF1_XENLARecName: Full=Wnt inhibitory factor 1; Short=WIF-1; Flags: Precursor	Q9W6F8	2.54096E-13	48	78.5666	99	48
Contig349	rab7a_bovin ame: full=ras-related protein rab-7a	3805	gi|108860919|sp|Q3T0F5.1|RAB7A_BOVINRecName: Full=Ras-related protein Rab-7a	Q3T0F5	3.09433E-98	90	360.918	207	187
Contig350	ndk_ginci ame: full=nucleoside diphosphate kinase short=ndk short=ndp kinase	1309	gi|127987|sp|P27950.1|NDK_GINCIRecName: Full=Nucleoside diphosphate kinase; Short=NDK; Short=NDP kinase	P27950	7.87172E-55	80	214.927	149	120
Contig351	iqca1_human ame: full=iq and aaa domain-containing protein 1	1851	gi|74727830|sp|Q86XH1.1|IQCA1_HUMANRecName: Full=IQ and AAA domain-containing protein 1	Q86XH1	8.34973E-93	76	158.303	126	96
Contig352	pdcd4_rat ame: full=programmed cell death protein 4 ame: full=death up-regulated gene protein	2656	gi|81868528|sp|Q9JID1.2|PDCD4_RATRecName: Full=Programmed cell death protein 4; AltName: Full=Death up-regulated gene protein	Q9JID1	7.69734E-85	59	315.849	464	276
Contig353	co4a2_caeel ame: full=collagen alpha-2 chain ame: full=lethal protein 2 flags: precursor	8514	gi|584868|sp|P17140.2|CO4A2_CAEELRecName: Full=Collagen alpha-2(IV) chain; AltName: Full=Lethal protein 2; Flags: Precursor	P17140	1.06824E-117	50	426.787	607	305
Contig354	pkhh2_mouse ame: full=pleckstrin homology domain-containing family h member 2	2535	gi|158706384|sp|Q8C115.2|PKHH2_MOUSERecName: Full=Pleckstrin homology domain-containing family H member 2	Q8C115	2.40803E-11	53	71.633	147	78
Contig355	protein	1796	gi|156405577|ref|XP_001640808.1|predicted protein [Nematostella vectensis] >gi|156227944|gb|EDO48745.1| predicted protein [Nematostella vectensis]	XP_001640808	3.58695E-46	51	143.28	337	173
Contig356	rgs22_human ame: full=regulator of g-protein signaling 22 short=rgs22	1449	gi|122064954|sp|Q8NE09.3|RGS22_HUMANRecName: Full=Regulator of G-protein signaling 22; Short=RGS22	Q8NE09	2.89724E-45	75	183.341	170	128
Contig357	cj118_mouse ame: full=uncharacterized protein c10orf118 homolog ame: full=oocyte-testis gene 1 protein	3723	gi|71152998|sp|Q8C9S4.2|CJ118_MOUSERecName: Full=Uncharacterized protein C10orf118 homolog; AltName: Full=Oocyte-testis gene 1 protein	Q8C9S4	7.42125E-139	61	319.316	442	272
Contig358	mbd2_human ame: full=methyl- -binding domain protein 2 ame: full=demethylase short=dmtase ame: full=methyl- -binding protein mbd2	1832	gi|50401198|sp|Q9UBB5.1|MBD2_HUMANRecName: Full=Methyl-CpG-binding domain protein 2; AltName: Full=Demethylase; Short=DMTase; AltName: Full=Methyl-CpG-binding protein MBD2	Q9UBB5	2.33601E-66	67	253.832	266	180
Contig360	mmp14_rabit ame: full=matrix metalloproteinase-14 short=mmp-14 ame: full=membrane-type matrix metalloproteinase 1 short=mt-mmp 1 short=mtmmp1 ame: full=membrane-type-1 matrix metalloproteinase short=mt1-mmp short=mt1mmp flags: precursor	8741	gi|3041677|sp|Q95220.2|MMP14_RABITRecName: Full=Matrix metalloproteinase-14; Short=MMP-14; AltName: Full=Membrane-type matrix metalloproteinase 1; Short=MT-MMP 1; Short=MTMMP1; AltName: Full=Membrane-type-1 matrix metalloproteinase; Short=MT1-MMP; Short=MT1MMP; Flags: Precursor	Q95220	1.23999E-28	58	130.954	177	103
Contig361	baz1a_human ame: full=bromodomain adjacent to zinc finger domain protein 1a ame: full=atp-dependent chromatin-remodeling protein ame: full=atp-utilizing chromatin assembly and remodeling factor 1 short=hacf1 ame: full=chrac subunit acf1 ame: full=williams syndrome transcription factor-related chromatin-remodeling factor 180 short=wcrf180 ame: full=hwalp1	3643	gi|116241266|sp|Q9NRL2.2|BAZ1A_HUMANRecName: Full=Bromodomain adjacent to zinc finger domain protein 1A; AltName: Full=ATP-dependent chromatin-remodeling protein; AltName: Full=ATP-utilizing chromatin assembly and remodeling factor 1; Short=hACF1; AltName: Full=CHRAC subunit ACF1; AltName: Full=Williams syndrome transcription factor-related chromatin-remodeling factor 180; Short=WCRF180; AltName:…	Q9NRL2	2.89867E-61	64	238.039	284	183
Contig362	u2afl_mouse ame: full=u2 small nuclear ribonucleoprotein auxiliary factor 35 kda subunit-related protein 1 ame: full=ccch type zinc rna-binding motif and serine arginine rich protein 1 ame: full=sp2 ame: full=u2 small nuclear rna auxiliary factor 1-like 1	6091	gi|2842676|sp|Q64707.1|U2AFL_MOUSERecName: Full=U2 small nuclear ribonucleoprotein auxiliary factor 35 kDa subunit-related protein 1; AltName: Full=CCCH type zinc finger, RNA-binding motif and serine/arginine rich protein 1; AltName: Full=SP2; AltName: Full=U2(RNU2) small nuclear RNA auxiliary factor 1-like 1	Q64707	1.15681E-33	72	147.132	109	79
Contig363	gbg7_human ame: full=guanine nucleotide-binding protein g g g subunit gamma-7 flags: precursor	3301	gi|6016106|sp|O60262.1|GBG7_HUMANRecName: Full=Guanine nucleotide-binding protein G(I)/G(S)/G(O) subunit gamma-7; Flags: Precursor	O60262	1.14965E-8	65	63.1586	69	45
Contig364	ccd55_rat ame: full=coiled-coil domain-containing protein 55	858	gi|109820040|sp|Q4FZU3.1|CCD55_RATRecName: Full=Coiled-coil domain-containing protein 55	Q4FZU3	6.11589E-17	51	88.1965	147	76
Contig365	skap2_fugru ame: full=src kinase-associated phosphoprotein 2 ame: full=src family-associated phosphoprotein 2	5117	gi|122070204|sp|Q1KKZ1.1|SKAP2_FUGRURecName: Full=Src kinase-associated phosphoprotein 2; AltName: Full=Src family-associated phosphoprotein 2	Q1KKZ1	2.38378E-16	77	89.3521	61	47
Contig367	s6a14_human ame: full=sodium- and chloride-dependent neutral and basic amino acid transporter b(0+) ame: full=amino acid transporter atb0+ ame: full=solute carrier family 6 member 14	3883	gi|41018156|sp|Q9UN76.1|S6A14_HUMANRecName: Full=Sodium- and chloride-dependent neutral and basic amino acid transporter B(0+); AltName: Full=Amino acid transporter ATB0+; AltName: Full=Solute carrier family 6 member 14	Q9UN76	6.77583E-8	56	60.8474	78	44
Contig368	xrcc5_mouse ame: full=x-ray repair cross-complementing protein 5 ame: full=atp-dependent dna helicase 2 subunit 2 ame: full=atp-dependent dna helicase ii 80 kda subunit ame: full=ctc box-binding factor 85 kda subunit short=ctc85 short=ctcbf ame: full=dna repair protein xrcc5 ame: full=ku autoantigen protein p86 homolog ame: full=ku80 ame: full=nuclear factor iv	2143	gi|166900095|sp|P27641.4|XRCC5_MOUSERecName: Full=X-ray repair cross-complementing protein 5; AltName: Full=ATP-dependent DNA helicase 2 subunit 2; AltName: Full=ATP-dependent DNA helicase II 80 kDa subunit; AltName: Full=CTC box-binding factor 85 kDa subunit; Short=CTC85; Short=CTCBF; AltName: Full=DNA repair protein XRCC5; AltName: Full=Ku autoantigen protein p86 homolog; AltName: Full=Ku80; Al…	P27641	1.19569E-106	54	212.231	361	195
Contig369	trio_mouse ame: full=triple functional domain protein	3637	gi|257051075|sp|Q0KL02.3|TRIO_MOUSERecName: Full=Triple functional domain protein	Q0KL02	2.50315E-97	56	357.836	556	314
Contig370	PREDICTED: hypothetical protein [Strongylocentrotus purpuratus]	2186	gi|72009228|ref|XP_799980.1|PREDICTED: hypothetical protein [Strongylocentrotus purpuratus] >gi|115959113|ref|XP_001190320.1| PREDICTED: hypothetical protein [Strongylocentrotus purpuratus]	XP_799980	6.05827E-57	69	198.749	177	123
Contig373	fcgbp_human ame: full= c-binding protein ame: full=fcgamma-binding protein antigen short= flags: precursor	3283	gi|224471888|sp|Q9Y6R7.3|FCGBP_HUMANRecName: Full=IgGFc-binding protein; AltName: Full=Fcgamma-binding protein antigen; Short=FcgammaBP; Flags: Precursor	Q9Y6R7	2.51018E-56	39	221.476	699	277
Contig374	rtbs_drome ame: full=probable rna-directed dna polymerase from transposon bs ame: full=reverse transcriptase	2814	gi|74821373|sp|Q95SX7.1|RTBS_DROMERecName: Full=Probable RNA-directed DNA polymerase from transposon BS; AltName: Full=Reverse transcriptase	Q95SX7	2.21036E-31	51	92.4337	163	84
Contig375	crla_dicdi ame: full=cyclic amp receptor-like protein a	1114	gi|74855511|sp|Q54U75.1|CRLA_DICDIRecName: Full=Cyclic AMP receptor-like protein A	Q54U75	6.21956E-10	51	65.4698	147	76
Contig376	mmta2_rat ame: full=multiple myeloma tumor-associated protein 2 homolog	3726	gi|73621222|sp|Q5M9I6.2|MMTA2_RATRecName: Full=Multiple myeloma tumor-associated protein 2 homolog	Q5M9I6	5.47711E-23	74	110.923	85	63
Contig377	sem4a_bovin ame: full=semaphorin-4a flags: precursor	4029	gi|75057919|sp|Q5EA85.1|SEM4A_BOVINRecName: Full=Semaphorin-4A; Flags: Precursor	Q5EA85	2.18803E-17	46	92.4337	277	129
Contig379	ccd94_mouse ame: full=coiled-coil domain-containing protein 94	1502	gi|81905472|sp|Q9D6J3.1|CCD94_MOUSERecName: Full=Coiled-coil domain-containing protein 94	Q9D6J3	3.70962E-51	70	202.986	169	119
Contig380	PREDICTED: hypothetical protein [Strongylocentrotus purpuratus]	3990	gi|115627939|ref|XP_001179605.1|PREDICTED: hypothetical protein [Strongylocentrotus purpuratus] >gi|115937473|ref|XP_001184141.1| PREDICTED: hypothetical protein [Strongylocentrotus purpuratus]	XP_001179605	8.02266E-31	39	139.428	736	293
Contig381	cfad_dicdi ame: full=counting factor associated protein d flags: precursor	3407	gi|74897159|sp|Q54TR1.1|CFAD_DICDIRecName: Full=Counting factor associated protein D; Flags: Precursor	Q54TR1	1.46463E-83	51	311.997	542	277
Contig382	iqec1_human ame: full=iq motif and sec7 domain-containing protein 1 ame: full=adp-ribosylation factors guanine nucleotide-exchange protein 100 ame: full=adp-ribosylation factors guanine nucleotide-exchange protein 2 ame: full=brefeldin-resistant arf-gef 2 protein	4475	gi|74748429|sp|Q6DN90.1|IQEC1_HUMANRecName: Full=IQ motif and SEC7 domain-containing protein 1; AltName: Full=ADP-ribosylation factors guanine nucleotide-exchange protein 100; AltName: Full=ADP-ribosylation factors guanine nucleotide-exchange protein 2; AltName: Full=Brefeldin-resistant Arf-GEF 2 protein	Q6DN90	2.98178E-23	56	112.079	190	107
Contig383	uso1_yeast ame: full=intracellular protein transport protein uso1 short=int-1	2732	gi|56757595|sp|P25386.2|USO1_YEASTRecName: Full=Intracellular protein transport protein USO1; Short=Int-1	P25386	8.12929E-13	46	76.6406	338	156
Contig384	pp1r7_human ame: full=protein phosphatase 1 regulatory subunit 7 ame: full=protein phosphatase 1 regulatory subunit 22	3547	gi|74762145|sp|Q15435.1|PP1R7_HUMANRecName: Full=Protein phosphatase 1 regulatory subunit 7; AltName: Full=Protein phosphatase 1 regulatory subunit 22	Q15435	1.48138E-86	71	322.013	288	205
Contig385	cdc73_chick ame: full=parafibromin ame: full=cell division cycle protein 73 homolog	1964	gi|82082603|sp|Q5ZLM0.1|CDC73_CHICKRecName: Full=Parafibromin; AltName: Full=Cell division cycle protein 73 homolog	Q5ZLM0	1.0649E-148	65	208.764	234	153
Contig386	rnf10_human ame: full=ring finger protein 10	5181	gi|117949776|sp|Q8N5U6.2|RNF10_HUMANRecName: Full=RING finger protein 10	Q8N5U6	1.04723E-136	52	489.189	822	429
Contig388	gpbp1_mouse ame: full=vasculin ame: full=gc-rich promoter-binding protein 1 short=mgpbp	7200	gi|81892068|sp|Q6NXH3.1|GPBP1_MOUSERecName: Full=Vasculin; AltName: Full=GC-rich promoter-binding protein 1; Short=mGPBP	Q6NXH3	1.29327E-15	56	87.4261	150	84
Contig389	dmbt1_human ame: full=deleted in malignant brain tumors 1 protein ame: full=glycoprotein 340 short=gp-340 ame: full=hensin ame: full=salivary agglutinin short=sag ame: full=surfactant pulmonary-associated d-binding protein flags: precursor	1466	gi|85687556|sp|Q9UGM3.2|DMBT1_HUMANRecName: Full=Deleted in malignant brain tumors 1 protein; AltName: Full=Glycoprotein 340; Short=Gp-340; AltName: Full=Hensin; AltName: Full=Salivary agglutinin; Short=SAG; AltName: Full=Surfactant pulmonary-associated D-binding protein; Flags: Precursor	Q9UGM3	1.26075E-42	69	164.851	138	96
Contig390	carm1_human ame: full=histone-arginine methyltransferase carm1 ame: full=coactivator-associated arginine methyltransferase 1 ame: full=protein arginine n-methyltransferase 4	2922	gi|308153622|sp|Q86X55.3|CARM1_HUMANRecName: Full=Histone-arginine methyltransferase CARM1; AltName: Full=Coactivator-associated arginine methyltransferase 1; AltName: Full=Protein arginine N-methyltransferase 4	Q86X55	1.53692E-158	71	560.836	518	369
Contig391	sc5d_human ame: full=lathosterol oxidase ame: full=c-5 sterol desaturase ame: full=delta -sterol 5-desaturase ame: full=lathosterol 5-desaturase ame: full=sterol-c5-desaturase	3240	gi|124053650|sp|O75845.2|SC5D_HUMANRecName: Full=Lathosterol oxidase; AltName: Full=C-5 sterol desaturase; AltName: Full=Delta(7)-sterol 5-desaturase; AltName: Full=Lathosterol 5-desaturase; AltName: Full=Sterol-C5-desaturase	O75845	4.19047E-80	67	300.442	302	204
Contig392	erf3a_mouse ame: full=eukaryotic peptide chain release factor gtp-binding subunit erf3a short=eukaryotic peptide chain release factor subunit 3a short=erf3a ame: full=g1 to s phase transition protein 1 homolog	7001	gi|27734311|sp|Q8R050.1|ERF3A_MOUSERecName: Full=Eukaryotic peptide chain release factor GTP-binding subunit ERF3A; Short=Eukaryotic peptide chain release factor subunit 3a; Short=eRF3a; AltName: Full=G1 to S phase transition protein 1 homolog	Q8R050	0.0	88	683.715	418	372
Contig393	kazd1_human ame: full=kazal-type serine protease inhibitor domain-containing protein 1 flags: precursor	4580	gi|68565605|sp|Q96I82.1|KAZD1_HUMANRecName: Full=Kazal-type serine protease inhibitor domain-containing protein 1; Flags: Precursor	Q96I82	1.37288E-23	43	113.235	250	108
Contig397	naa10_bovin ame: full=n-alpha-acetyltransferase catalytic subunit ame: full=n-terminal acetyltransferase complex ard1 subunit homolog a	892	gi|115311308|sp|Q2KI14.1|NAA10_BOVINRecName: Full=N-alpha-acetyltransferase 10, NatA catalytic subunit; AltName: Full=N-terminal acetyltransferase complex ARD1 subunit homolog A	Q2KI14	2.79054E-72	93	216.083	118	110
Contig399	shb_mouse ame: full=sh2 domain-containing adapter protein b	2449	gi|110816416|sp|Q6PD21.2|SHB_MOUSERecName: Full=SH2 domain-containing adapter protein B	Q6PD21	2.7988E-41	58	171.014	224	131
Contig400	ncs1_schpo ame: full=calcium-binding protein ncs-1	1342	gi|1171671|sp|Q09711.2|NCS1_SCHPORecName: Full=Calcium-binding protein NCS-1	Q09711	5.82906E-69	81	261.922	185	150
Contig401	lrrx1_dicdi ame: full= leucine-rich repeat-containing protein ddb_g0290503	7731	gi|74896865|sp|Q54G05.1|LRRX1_DICDIRecName: Full=Putative leucine-rich repeat-containing protein DDB_G0290503	Q54G05	3.63547E-32	45	142.51	677	311
Contig402	b2cl1_pig ame: full=bcl-2-like protein 1 short=bcl2-l-1 ame: full=apoptosis regulator bcl-x	5380	gi|5915767|sp|O77737.1|B2CL1_PIGRecName: Full=Bcl-2-like protein 1; Short=Bcl2-L-1; AltName: Full=Apoptosis regulator Bcl-X	O77737	6.00492E-10	47	68.1662	148	70
Contig403	cpne8_human ame: full=copine-8 ame: full=copine viii	2591	gi|115502379|sp|Q86YQ8.2|CPNE8_HUMANRecName: Full=Copine-8; AltName: Full=Copine VIII	Q86YQ8	2.36927E-178	74	566.614	470	348
Contig404	ubxn4_ponab ame: full=ubx domain-containing protein 4 ame: full=ubx domain-containing protein 2	3569	gi|75040967|sp|Q5R4I3.1|UBXN4_PONABRecName: Full=UBX domain-containing protein 4; AltName: Full=UBX domain-containing protein 2	Q5R4I3	6.80332E-31	44	137.117	327	146
Contig405	cenpf_human ame: full=centromere protein f short=cenp-f ame: full=ah antigen ame: full=kinetochore protein cenpf ame: full=mitosin flags: precursor	4081	gi|156630875|sp|P49454.2|CENPF_HUMANRecName: Full=Centromere protein F; Short=CENP-F; AltName: Full=AH antigen; AltName: Full=Kinetochore protein CENPF; AltName: Full=Mitosin; Flags: Precursor	P49454	2.08315E-7	48	59.3066	191	92
Contig408	tiam2_human ame: full=t-lymphoma invasion and metastasis-inducing protein 2 short=tiam-2 ame: full=sif and tiam1-like exchange factor	2572	gi|296453025|sp|Q8IVF5.4|TIAM2_HUMANRecName: Full=T-lymphoma invasion and metastasis-inducing protein 2; Short=TIAM-2; AltName: Full=SIF and TIAM1-like exchange factor	Q8IVF5	2.57112E-77	71	290.812	283	203
Contig409	lipa1_human ame: full=liprin-alpha-1 ame: full=lar-interacting protein 1 short=lip-1 ame: full=protein tyrosine phosphatase receptor type f polypeptide-interacting protein alpha-1 short=ptprf-interacting protein alpha-1	7769	gi|42558969|sp|Q13136.1|LIPA1_HUMANRecName: Full=Liprin-alpha-1; AltName: Full=LAR-interacting protein 1; Short=LIP-1; AltName: Full=Protein tyrosine phosphatase receptor type f polypeptide-interacting protein alpha-1; Short=PTPRF-interacting protein alpha-1	Q13136	5.68012E-167	67	526.939	587	394
Contig410	lrwd1_xenla ame: full=leucine-rich repeat and wd repeat-containing protein 1 ame: full=orc-associated protein short=orca ame: full=origin recognition complex-associated protein	3432	gi|82236429|sp|Q6GM71.1|LRWD1_XENLARecName: Full=Leucine-rich repeat and WD repeat-containing protein 1; AltName: Full=ORC-associated protein; Short=ORCA; AltName: Full=Origin recognition complex-associated protein	Q6GM71	5.61531E-83	47	310.071	769	366
Contig411	csn2_xenla ame: full=cop9 signalosome complex subunit 2 short=signalosome subunit 2	1151	gi|55976412|sp|Q6IR75.1|CSN2_XENLARecName: Full=COP9 signalosome complex subunit 2; Short=Signalosome subunit 2	Q6IR75	6.25846E-162	93	570.466	322	301
Contig413	flnb_mouse ame: full=filamin-b short=fln-b ame: full=abp-280-like protein ame: full=actin-binding-like protein ame: full=beta-filamin	4211	gi|38257404|sp|Q80X90.2|FLNB_MOUSERecName: Full=Filamin-B; Short=FLN-B; AltName: Full=ABP-280-like protein; AltName: Full=Actin-binding-like protein; AltName: Full=Beta-filamin	Q80X90	1.07136E-86	62	249.595	300	186
Contig414	kapca_human ame: full=camp-dependent protein kinase catalytic subunit alpha short=pka c-alpha	5791	gi|125205|sp|P17612.2|KAPCA_HUMANRecName: Full=cAMP-dependent protein kinase catalytic subunit alpha; Short=PKA C-alpha	P17612	1.33267E-164	87	582.022	349	305
Contig415	uso1_yeast ame: full=intracellular protein transport protein uso1 short=int-1	995	gi|56757595|sp|P25386.2|USO1_YEASTRecName: Full=Intracellular protein transport protein USO1; Short=Int-1	P25386	3.67207E-11	50	69.3218	159	80
Contig416	t2fa_human ame: full=general transcription factor iif subunit 1 ame: full=general transcription factor iif 74 kda subunit ame: full=transcription initiation factor iif subunit alpha short=tfiif-alpha ame: full=transcription initiation factor rap74	1978	gi|46397744|sp|P35269.2|T2FA_HUMANRecName: Full=General transcription factor IIF subunit 1; AltName: Full=General transcription factor IIF 74 kDa subunit; AltName: Full=Transcription initiation factor IIF subunit alpha; Short=TFIIF-alpha; AltName: Full=Transcription initiation factor RAP74	P35269	3.38134E-42	62	173.711	214	133
Contig417	PREDICTED: hypothetical protein [Strongylocentrotus purpuratus]	2194	gi|115839524|ref|XP_001175944.1|PREDICTED: hypothetical protein [Strongylocentrotus purpuratus] >gi|115976432|ref|XP_001176745.1| PREDICTED: hypothetical protein [Strongylocentrotus purpuratus]	XP_001175944	5.23648E-17	57	85.1149	112	64
Contig418	mtr1_danre ame: full=cap-specific mrna (nucleoside-2 -o-)-methyltransferase 1 ame: full=cap1 2 o-ribose methyltransferase 1 short=mtr1 ame: full= methyltransferase domain-containing protein 2	4235	gi|82177092|sp|Q803R5.1|MTR1_DANRERecName: Full=Cap-specific mRNA (nucleoside-2'-O-)-methyltransferase 1; AltName: Full=Cap1 2'O-ribose methyltransferase 1; Short=MTr1; AltName: Full=FtsJ methyltransferase domain-containing protein 2	Q803R5	0.0	68	661.374	634	436
Contig420	rd23b_bovin ame: full=uv excision repair protein rad23 homolog b	3550	gi|109892954|sp|Q29RK4.1|RD23B_BOVINRecName: Full=UV excision repair protein RAD23 homolog B	Q29RK4	7.55237E-77	54	221.476	320	173
Contig422	ksr2_human ame: full=kinase suppressor of ras 2 short=hksr2	4531	gi|148886599|sp|Q6VAB6.2|KSR2_HUMANRecName: Full=Kinase suppressor of Ras 2; Short=hKSR2	Q6VAB6	1.28735E-90	65	335.88	381	249
Contig423	PREDICTED: similar to CG7319-PC [Strongylocentrotus purpuratus]	3126	gi|115678998|ref|XP_001181370.1|PREDICTED: similar to CG7319-PC [Strongylocentrotus purpuratus]	XP_001181370	1.21512E-20	70	95.1301	92	65
Contig424	ppr3b_bovin ame: full=protein phosphatase 1 regulatory subunit 3b	8536	gi|172052450|sp|A6QNP3.1|PPR3B_BOVINRecName: Full=Protein phosphatase 1 regulatory subunit 3B	A6QNP3	4.38652E-34	68	140.198	140	96
Contig425	cx6b1_mouse ame: full=cytochrome c oxidase subunit 6b1 ame: full=cytochrome c oxidase subunit vib isoform 1 short=cox vib-1	1133	gi|3023546|sp|P56391.2|CX6B1_MOUSERecName: Full=Cytochrome c oxidase subunit 6B1; AltName: Full=Cytochrome c oxidase subunit VIb isoform 1; Short=COX VIb-1	P56391	5.56112E-30	80	132.109	83	67
Contig426	hoil1_mouse ame: full= -type and c3hc4-type zinc finger-containing protein 1 ame: full=heme-oxidized irp2 ubiquitin ligase 1 homolog short=hoil-1 ame: full= 4-interacting protein 28 ame: full=ubiquitin-conjugating enzyme 7-interacting protein 3	1104	gi|166214994|sp|Q9WUB0.2|HOIL1_MOUSERecName: Full=RanBP-type and C3HC4-type zinc finger-containing protein 1; AltName: Full=Heme-oxidized IRP2 ubiquitin ligase 1 homolog; Short=HOIL-1; AltName: Full=UbcM4-interacting protein 28; AltName: Full=Ubiquitin-conjugating enzyme 7-interacting protein 3	Q9WUB0	2.49743E-11	48	59.3066	110	53
Contig429	rs5_human ame: full=40s ribosomal protein s5 contains: ame: full=40s ribosomal protein n-terminally processed	1161	gi|22002064|sp|P46782.4|RS5_HUMANRecName: Full=40S ribosomal protein S5; Contains: RecName: Full=40S ribosomal protein S5, N-terminally processed >gi|71153729|sp|Q5E988.3|RS5_BOVIN RecName: Full=40S ribosomal protein S5; Contains: RecName: Full=40S ribosomal protein S5, N-terminally processed	P46782	7.10089E-97	96	354.369	193	186
Contig430	gbg12_bovin ame: full=guanine nucleotide-binding protein g g g subunit gamma-12 ame: full=gamma-s1 flags: precursor	3782	gi|2494918|sp|Q28024.2|GBG12_BOVINRecName: Full=Guanine nucleotide-binding protein G(I)/G(S)/G(O) subunit gamma-12; AltName: Full=Gamma-S1; Flags: Precursor	Q28024	4.56763E-17	84	91.2781	65	55
Contig432	bbip1_danre ame: full=bbsome-interacting protein 1 ame: full=bbsome-interacting protein of 10 kda	693	gi|123888174|sp|Q1L8Y6.1|BBIP1_DANRERecName: Full=BBSome-interacting protein 1; AltName: Full=BBSome-interacting protein of 10 kDa	Q1L8Y6	6.77228E-15	83	80.8777	60	50
Contig433	sodm_mouse ame: full=superoxide dismutase mitochondrial flags: precursor	4202	gi|3041732|sp|P09671.3|SODM_MOUSERecName: Full=Superoxide dismutase [Mn], mitochondrial; Flags: Precursor	P09671	1.55853E-82	81	308.916	202	165
Contig434	nop58_dicdi ame: full=nucleolar protein 58 ame: full=nucleolar protein 5	2674	gi|74859258|sp|Q55FI4.1|NOP58_DICDIRecName: Full=Nucleolar protein 58; AltName: Full=Nucleolar protein 5	Q55FI4	3.44876E-8	51	61.2326	167	86
Contig435	cg050_human ame: full=uncharacterized protein c7orf50	2449	gi|74732893|sp|Q9BRJ6.1|CG050_HUMANRecName: Full=Uncharacterized protein C7orf50	Q9BRJ6	1.65466E-17	68	92.0485	80	55
Contig436	gp2_mouse ame: full=pancreatic secretory granule membrane major glycoprotein gp2 ame: full=pancreatic zymogen granule membrane protein gp-2 flags: precursor	4396	gi|62900122|sp|Q9D733.3|GP2_MOUSERecName: Full=Pancreatic secretory granule membrane major glycoprotein GP2; AltName: Full=Pancreatic zymogen granule membrane protein GP-2; Flags: Precursor	Q9D733	1.50563E-11	42	73.1738	212	91
Contig438	sgta_rat ame: full=small glutamine-rich tetratricopeptide repeat-containing protein alpha ame: full=alpha-sgt ame: full=small glutamine-rich protein with tetratricopeptide repeats 1	3994	gi|8134664|sp|O70593.1|SGTA_RATRecName: Full=Small glutamine-rich tetratricopeptide repeat-containing protein alpha; AltName: Full=Alpha-SGT; AltName: Full=Small glutamine-rich protein with tetratricopeptide repeats 1	O70593	1.30023E-54	53	216.083	349	185
Contig439	mcfd2_human ame: full=multiple coagulation factor deficiency protein 2 ame: full=neural stem cell-derived neuronal survival protein flags: precursor	933	gi|49036425|sp|Q8NI22.1|MCFD2_HUMANRecName: Full=Multiple coagulation factor deficiency protein 2; AltName: Full=Neural stem cell-derived neuronal survival protein; Flags: Precursor >gi|75070658|sp|Q5R8Z6.1|MCFD2_PONAB RecName: Full=Multiple coagulation factor deficiency protein 2 homolog; Flags: Precursor	Q8NI22	3.81479E-15	54	82.4185	109	59
Contig441	rnh1_mouse ame: full=ribonuclease h1 short=rnase h1	1394	gi|13878717|sp|O70338.1|RNH1_MOUSERecName: Full=Ribonuclease H1; Short=RNase H1	O70338	3.38044E-51	54	202.986	311	168
Contig442	pef1_human ame: full=peflin ame: full=pef protein with a long n-terminal hydrophobic domain ame: full=penta-ef hand domain-containing protein 1	5055	gi|74761895|sp|Q9UBV8.1|PEF1_HUMANRecName: Full=Peflin; AltName: Full=PEF protein with a long N-terminal hydrophobic domain; AltName: Full=Penta-EF hand domain-containing protein 1	Q9UBV8	1.41463E-45	73	186.422	164	121
Contig444	cubilin, putative [Pediculus humanus corporis]	1999	gi|242006366|ref|XP_002424022.1|cubilin, putative [Pediculus humanus corporis] >gi|212507314|gb|EEB11284.1| cubilin, putative [Pediculus humanus corporis]	XP_002424022	7.68039E-7	51	61.2326	112	58
Contig445	tmcc2_mouse ame: full=transmembrane and coiled-coil domains protein 2	2305	gi|62511208|sp|Q80W04.1|TMCC2_MOUSERecName: Full=Transmembrane and coiled-coil domains protein 2	Q80W04	5.94346E-78	46	292.738	668	313
Contig446	dnjc8_rat ame: full= homolog subfamily c member 8	1643	gi|62900117|sp|Q642C0.1|DNJC8_RATRecName: Full=DnaJ homolog subfamily C member 8 >gi|62900355|sp|Q6NZB0.2|DNJC8_MOUSE RecName: Full=DnaJ homolog subfamily C member 8	Q642C0	1.1121E-39	51	99.3673	145	75
Contig447	tll2_xenla ame: full=tolloid-like protein 2 ame: full=metalloprotease xolloid ame: full=xenopus tolloid flags: precursor	3380	gi|82227731|sp|O57382.1|TLL2_XENLARecName: Full=Tolloid-like protein 2; AltName: Full=Metalloprotease xolloid; AltName: Full=Xenopus tolloid; Flags: Precursor	O57382	6.853E-25	43	117.087	434	189
Contig448	PREDICTED: hypothetical protein [Strongylocentrotus purpuratus]	7553	gi|115774582|ref|XP_800131.2|PREDICTED: hypothetical protein [Strongylocentrotus purpuratus] >gi|115968807|ref|XP_001194152.1| PREDICTED: hypothetical protein [Strongylocentrotus purpuratus]	XP_800131	6.19885E-17	50	90.8929	226	113
Contig449	cpeb4_danre ame: full=cytoplasmic polyadenylation element-binding protein 4 short=cpe-bp4 short=cpe-binding protein 4 short=cpeb-4	8447	gi|82240179|sp|Q7SXN4.1|CPEB4_DANRERecName: Full=Cytoplasmic polyadenylation element-binding protein 4; Short=CPE-BP4; Short=CPE-binding protein 4; Short=CPEB-4	Q7SXN4	2.39365E-146	79	516.538	366	292
Contig450	titin_drome ame: full=titin ame: full=d-titin ame: full=kettin	11923	gi|172045934|sp|Q9I7U4.3|TITIN_DROMERecName: Full=Titin; AltName: Full=D-Titin; AltName: Full=Kettin	Q9I7U4	1.42072E-67	50	260.766	514	258
Contig451	orct_drome ame: full=organic cation transporter protein	4342	gi|50401204|sp|Q9VCA2.1|ORCT_DROMERecName: Full=Organic cation transporter protein	Q9VCA2	1.11637E-75	55	286.189	465	258
Contig452	fris_lymst ame: full=soma ferritin	1478	gi|1169742|sp|P42577.2|FRIS_LYMSTRecName: Full=Soma ferritin	P42577	6.60248E-61	80	235.343	170	137
Contig453	snx4_bovin ame: full=sorting nexin-4	1478	gi|148841192|sp|A1A4L0.1|SNX4_BOVINRecName: Full=Sorting nexin-4	A1A4L0	3.44456E-118	73	425.631	387	285
Contig454	cj067_human ame: full=uncharacterized protein c10orf67	1873	gi|332278173|sp|Q8IYJ2.2|CJ067_HUMANRecName: Full=Uncharacterized protein C10orf67	Q8IYJ2	1.63454E-14	65	81.6481	112	73
Contig456	epn4_bovin ame: full=clathrin interactor 1 ame: full=epsin-4	6262	gi|182645385|sp|A7Z035.1|EPN4_BOVINRecName: Full=Clathrin interactor 1; AltName: Full=Epsin-4	A7Z035	7.66591E-57	79	224.172	159	126
Contig457	pkhm1_rat ame: full=pleckstrin homology domain-containing family m member 1 short=ph domain-containing family m member 1	1540	gi|81889308|sp|Q5PQS0.1|PKHM1_RATRecName: Full=Pleckstrin homology domain-containing family M member 1; Short=PH domain-containing family M member 1	Q5PQS0	4.72299E-25	57	116.316	150	86
Contig458	rhg21_human ame: full=rho gtpase-activating protein 21 ame: full=rho gtpase-activating protein 10 ame: full=rho-type gtpase-activating protein 21	3540	gi|74745129|sp|Q5T5U3.1|RHG21_HUMANRecName: Full=Rho GTPase-activating protein 21; AltName: Full=Rho GTPase-activating protein 10; AltName: Full=Rho-type GTPase-activating protein 21	Q5T5U3	1.27137E-79	58	270.781	396	231
Contig460	eif2a_xenla ame: full=eukaryotic translation initiation factor 2a short=eif-2a	1725	gi|146286146|sp|Q7ZY11.2|EIF2A_XENLARecName: Full=Eukaryotic translation initiation factor 2A; Short=eIF-2A	Q7ZY11	1.21401E-8	62	62.003	74	46
Contig461	srrt_ponab ame: full=serrate rna effector molecule homolog ame: full=arsenite-resistance protein 2	1923	gi|75041054|sp|Q5R539.1|SRRT_PONABRecName: Full=Serrate RNA effector molecule homolog; AltName: Full=Arsenite-resistance protein 2	Q5R539	5.94381E-44	83	179.489	124	103
Contig462	fcn1_mouse ame: full=ficolin-1 ame: full=collagen fibrinogen domain-containing protein 1 ame: full=ficolin-a ame: full=ficolin-alpha ame: full=m-ficolin flags: precursor	1850	gi|13124179|sp|O70165.1|FCN1_MOUSERecName: Full=Ficolin-1; AltName: Full=Collagen/fibrinogen domain-containing protein 1; AltName: Full=Ficolin-A; AltName: Full=Ficolin-alpha; AltName: Full=M-ficolin; Flags: Precursor	O70165	1.22584E-30	57	135.191	154	88
Contig463	nedd8_caeel ame: full=nedd8 ame: full=neddylin ame: full=protein ned-8 ame: full=ubiquitin-like protein nedd8 flags: precursor	1450	gi|75018739|sp|Q93725.1|NEDD8_CAEELRecName: Full=NEDD8; AltName: Full=Neddylin; AltName: Full=Protein NED-8; AltName: Full=Ubiquitin-like protein Nedd8; Flags: Precursor	Q93725	2.55697E-25	82	117.087	76	63
Contig465	gria4_human ame: full=glutamate receptor 4 short= -4 short= 4 ame: full=ampa-selective glutamate receptor 4 ame: full= -d ame: full=glutamate receptor ampa 4 short= 4 flags: precursor	3589	gi|218512059|sp|P48058.2|GRIA4_HUMANRecName: Full=Glutamate receptor 4; Short=GluR-4; Short=GluR4; AltName: Full=AMPA-selective glutamate receptor 4; AltName: Full=GluR-D; AltName: Full=Glutamate receptor ionotropic, AMPA 4; Short=GluA4; Flags: Precursor	P48058	1.58525E-128	51	461.455	889	458
Contig466	ef1g_danre ame: full=elongation factor 1-gamma short=ef-1-gamma ame: full=eef-1b gamma	6796	gi|55583899|sp|Q6PE25.1|EF1G_DANRERecName: Full=Elongation factor 1-gamma; Short=EF-1-gamma; AltName: Full=eEF-1B gamma	Q6PE25	1.68222E-49	79	199.904	158	125
Contig468	jph1_mouse ame: full=junctophilin-1 short=jp-1 ame: full=junctophilin type 1	11730	gi|27805489|sp|Q9ET80.1|JPH1_MOUSERecName: Full=Junctophilin-1; Short=JP-1; AltName: Full=Junctophilin type 1	Q9ET80	1.6241E-124	67	449.899	430	289
Contig469	f00ba_xenla ame: full=protein fam100b-a	5336	gi|82184931|sp|Q6IP57.1|F00BA_XENLARecName: Full=Protein FAM100B-A	Q6IP57	1.41309E-19	64	100.138	110	71
Contig471	mdm1_danre ame: full=nuclear protein mdm1	1320	gi|82078269|sp|Q5RHU7.1|MDM1_DANRERecName: Full=Nuclear protein MDM1	Q5RHU7	5.06311E-9	56	62.7734	99	56
Contig472	rasef_caebr ame: full=ras and ef-hand domain-containing protein homolog flags: precursor	3392	gi|74790193|sp|Q619T5.1|RASEF_CAEBRRecName: Full=Ras and EF-hand domain-containing protein homolog; Flags: Precursor	Q619T5	5.06728E-44	46	180.644	487	225
Contig473	dnja2_bovin ame: full= homolog subfamily a member 2 flags: precursor	2201	gi|122135714|sp|Q2HJ94.1|DNJA2_BOVINRecName: Full=DnaJ homolog subfamily A member 2; Flags: Precursor	Q2HJ94	1.32667E-127	70	457.603	410	288
Contig474	protein cgmp- type i	962	gi|297469410|ref|XP_001250601.3|PREDICTED: protein kinase, cGMP-dependent, type I [Bos taurus]	XP_001250601	7.14993E-9	76	60.077	82	63
Contig475	apool_human ame: full=apolipoprotein o-like ame: full=protein fam121a flags: precursor	704	gi|74749432|sp|Q6UXV4.1|APOOL_HUMANRecName: Full=Apolipoprotein O-like; AltName: Full=Protein FAM121A; Flags: Precursor	Q6UXV4	2.33154E-10	48	65.855	145	71
Contig476	PREDICTED: hypothetical protein [Strongylocentrotus purpuratus]	2431	gi|115774593|ref|XP_001200305.1|PREDICTED: hypothetical protein [Strongylocentrotus purpuratus] >gi|115968820|ref|XP_001194629.1| PREDICTED: hypothetical protein [Strongylocentrotus purpuratus]	XP_001200305	1.78384E-17	61	88.1965	136	83
Contig477	serp2_human ame: full=stress-associated endoplasmic reticulum protein 2 ame: full=ribosome-associated membrane protein ramp4-2	2574	gi|74751068|sp|Q8N6R1.1|SERP2_HUMANRecName: Full=Stress-associated endoplasmic reticulum protein 2; AltName: Full=Ribosome-associated membrane protein RAMP4-2 >gi|122140341|sp|Q3T073.1|SERP2_BOVIN RecName: Full=Stress-associated endoplasmic reticulum protein 2; AltName: Full=Ribosome-associated membrane protein RAMP4-2 >gi|125987634|sp|Q6TAW2.2|SERP2_MOUSE RecName: Full=Stress-associated endoplas…	Q8N6R1	1.69383E-20	87	102.064	63	55
Contig478	snx2_human ame: full=sorting nexin-2 ame: full=transformation-related gene 9 protein short=trg-9	3380	gi|110826413|sp|O60749.2|SNX2_HUMANRecName: Full=Sorting nexin-2; AltName: Full=Transformation-related gene 9 protein; Short=TRG-9	O60749	9.27856E-131	75	468.774	392	294
Contig479	aspp1_mouse ame: full=apoptosis-stimulating of p53 protein 1 ame: full=protein phosphatase 1 regulatory subunit 13b	4474	gi|33860141|sp|Q62415.2|ASPP1_MOUSERecName: Full=Apoptosis-stimulating of p53 protein 1; AltName: Full=Protein phosphatase 1 regulatory subunit 13B	Q62415	2.33365E-60	67	235.343	232	156
Contig480	mnd1_arath ame: full=meiotic nuclear division protein 1 homolog short= 1 ame: full=meiotic nuclear division 1-like protein	1286	gi|75151407|sp|Q8GYD2.1|MND1_ARATHRecName: Full=Meiotic nuclear division protein 1 homolog; Short=AtMND1; AltName: Full=Meiotic nuclear division 1-like protein	Q8GYD2	1.25175E-37	82	95.9005	78	64
Contig482	vap1_strpu ame: full=vesicle-associated protein ame: full=vap-1	3021	gi|2500578|sp|Q06155.1|VAP1_STRPURecName: Full=Vesicle-associated protein; AltName: Full=VAP-1	Q06155	2.81524E-22	36	108.227	400	146
Contig483	ch033_mouse ame: full=upf0488 protein c8orf33 homolog	1934	gi|123784286|sp|Q3U6N9.1|CH033_MOUSERecName: Full=UPF0488 protein C8orf33 homolog	Q3U6N9	1.5374E-15	63	85.1149	103	65
Contig484	sc61b_canfa ame: full=protein transport protein sec61 subunit beta	1428	gi|42560363|sp|P60467.2|SC61B_CANFARecName: Full=Protein transport protein Sec61 subunit beta >gi|42560366|sp|P60468.2|SC61B_HUMAN RecName: Full=Protein transport protein Sec61 subunit beta >gi|83288344|sp|Q5RB31.3|SC61B_PONAB RecName: Full=Protein transport protein Sec61 subunit beta	P60467	1.25233E-16	100	88.1965	41	41
Contig486	rad50_rat ame: full=dna repair protein rad50	4035	gi|60392975|sp|Q9JIL8.1|RAD50_RATRecName: Full=DNA repair protein RAD50	Q9JIL8	3.12824E-56	63	221.476	273	174
Contig487	titin_mouse ame: full=titin ame: full=connectin	2822	gi|160358754|sp|A2ASS6.1|TITIN_MOUSERecName: Full=Titin; AltName: Full=Connectin	A2ASS6	6.59732E-22	48	90.8929	185	89
Contig488	dpyd_human ame: full=dihydropyrimidine dehydrogenase short=dhpdhase short=dpd ame: full=dihydrothymine dehydrogenase ame: full=dihydrouracil dehydrogenase flags: precursor	5457	gi|160332325|sp|Q12882.2|DPYD_HUMANRecName: Full=Dihydropyrimidine dehydrogenase [NADP+]; Short=DHPDHase; Short=DPD; AltName: Full=Dihydrothymine dehydrogenase; AltName: Full=Dihydrouracil dehydrogenase; Flags: Precursor	Q12882	0.0	81	1027.7	710	576
Contig489	net1_chick ame: full=netrin-1 flags: precursor	3434	gi|2497605|sp|Q90922.1|NET1_CHICKRecName: Full=Netrin-1; Flags: Precursor	Q90922	0.0	67	641.728	565	381
Contig490	mint_human ame: full=msx2-interacting protein ame: full=smart hdac1-associated repressor protein ame: full=spen homolog	16339	gi|41688816|sp|Q96T58.1|MINT_HUMANRecName: Full=Msx2-interacting protein; AltName: Full=SMART/HDAC1-associated repressor protein; AltName: Full=SPEN homolog	Q96T58	1.22043E-69	57	268.085	387	221
Contig492	tri56_bovin ame: full=e3 ubiquitin-protein ligase trim56 ame: full=tripartite motif-containing protein 56	3662	gi|322967632|sp|E1BD59.1|TRI56_BOVINRecName: Full=E3 ubiquitin-protein ligase TRIM56; AltName: Full=Tripartite motif-containing protein 56	E1BD59	5.37377E-23	46	110.923	224	105
Contig493	chm2b_chick ame: full=charged multivesicular body protein 2b ame: full=chromatin-modifying protein 2b short=chmp2b	3485	gi|73917745|sp|Q5F3A2.1|CHM2B_CHICKRecName: Full=Charged multivesicular body protein 2b; AltName: Full=Chromatin-modifying protein 2b; Short=CHMP2b	Q5F3A2	2.28185E-23	47	112.079	209	99
Contig494	mmel1_human ame: full=membrane metallo-endopeptidase-like 1 ame: full=membrane metallo-endopeptidase-like 2 ame: full=nep2 ame: full=neprilysin ii short=nepii ame: full=neprilysin-2 short=nep2 short=nl2 contains: ame: full=membrane metallo-endopeptidase-like soluble form ame: full=neprilysin-2 secreted short=nep2	4141	gi|114150028|sp|Q495T6.2|MMEL1_HUMANRecName: Full=Membrane metallo-endopeptidase-like 1; AltName: Full=Membrane metallo-endopeptidase-like 2; AltName: Full=NEP2(m); AltName: Full=Neprilysin II; Short=NEPII; AltName: Full=Neprilysin-2; Short=NEP2; Short=NL2; Contains: RecName: Full=Membrane metallo-endopeptidase-like 1, soluble form; AltName: Full=Neprilysin-2 secreted; Short=NEP2(s)	Q495T6	4.51287E-159	61	563.148	703	430
Contig495	stx_aplca ame: full=syntaxin	1680	gi|2501096|sp|Q16932.1|STX_APLCARecName: Full=Syntaxin	Q16932	8.2108E-108	92	324.709	196	181
Contig496	titin_mouse ame: full=titin ame: full=connectin	1660	gi|160358754|sp|A2ASS6.1|TITIN_MOUSERecName: Full=Titin; AltName: Full=Connectin	A2ASS6	3.57358E-34	46	146.747	315	148
Contig499	snf5_xentr ame: full=swi snf-related matrix-associated actin-dependent regulator of chromatin subfamily b member 1	2528	gi|82182916|sp|Q6DFM1.1|SNF5_XENTRRecName: Full=SWI/SNF-related matrix-associated actin-dependent regulator of chromatin subfamily B member 1	Q6DFM1	4.96965E-150	84	532.332	358	303
Contig500	ar13b_mouse ame: full=adp-ribosylation factor-like protein 13b ame: full=adp-ribosylation factor-like protein 2-like 1 short=arl2-like protein 1	5554	gi|81890402|sp|Q640N2.1|AR13B_MOUSERecName: Full=ADP-ribosylation factor-like protein 13B; AltName: Full=ADP-ribosylation factor-like protein 2-like 1; Short=ARL2-like protein 1	Q640N2	6.32742E-63	76	244.202	201	154
Contig501	tead1_human ame: full=transcriptional enhancer factor tef-1 ame: full=ntef-1 ame: full=protein gt-iic ame: full=tea domain family member 1 short=tead-1 ame: full=transcription factor 13 short=tcf-13	940	gi|3041733|sp|P28347.2|TEAD1_HUMANRecName: Full=Transcriptional enhancer factor TEF-1; AltName: Full=NTEF-1; AltName: Full=Protein GT-IIC; AltName: Full=TEA domain family member 1; Short=TEAD-1; AltName: Full=Transcription factor 13; Short=TCF-13	P28347	2.91022E-63	69	242.276	223	155
Contig503	sialyltransferase 7a-like	1047	gi|260832337|ref|XP_002611114.1|hypothetical protein BRAFLDRAFT_119414 [Branchiostoma floridae] >gi|229296484|gb|EEN67124.1| hypothetical protein BRAFLDRAFT_119414 [Branchiostoma floridae]	XP_002611114	3.13944E-16	43	84.3445	228	100
Contig504	rab21_human ame: full=ras-related protein rab-21 flags: precursor	6914	gi|13633613|sp|Q9UL25.3|RAB21_HUMANRecName: Full=Ras-related protein Rab-21; Flags: Precursor	Q9UL25	1.02964E-78	91	296.975	171	156
Contig505	lec2_liopo ame: full=lectoxin-lio2 flags: precursor	1949	gi|215275174|sp|A7X3Z7.1|LEC2_LIOPORecName: Full=Lectoxin-Lio2; Flags: Precursor	A7X3Z7	3.02219E-19	50	97.4413	168	84
Contig506	rt18b_pig ame: full=28s ribosomal protein mitochondrial short=mrp-s18-b short=mrps18-b short=s18mt-b ame: full=28s ribosomal protein s18- mitochondrial short=mrp-s18-2 flags: precursor	2026	gi|75063858|sp|Q767K8.1|RT18B_PIGRecName: Full=28S ribosomal protein S18b, mitochondrial; Short=MRP-S18-b; Short=Mrps18-b; Short=S18mt-b; AltName: Full=28S ribosomal protein S18-2, mitochondrial; Short=MRP-S18-2; Flags: Precursor	Q767K8	7.76162E-34	63	145.976	169	108
Contig507	lece_antcr ame: full=echinoidin	2451	gi|126127|sp|P06027.1|LECE_ANTCRRecName: Full=Echinoidin	P06027	1.71081E-22	53	108.612	149	79
Contig508	myph_echgr ame: full=myophilin	3581	gi|29336625|sp|Q24799.1|MYPH_ECHGRRecName: Full=Myophilin	Q24799	4.01282E-23	58	111.309	189	111
Contig509	hira_xenla ame: full=protein hira	2898	gi|146324909|sp|Q8QFR2.2|HIRA_XENLARecName: Full=Protein HIRA	Q8QFR2	0.0	72	615.92	526	379
Contig510	nelfa_mouse ame: full=negative elongation factor a short=nelf-a ame: full=wolf-hirschhorn syndrome candidate 2 homolog short=mwhsc2	1920	gi|38372345|sp|Q8BG30.1|NELFA_MOUSERecName: Full=Negative elongation factor A; Short=NELF-A; AltName: Full=Wolf-Hirschhorn syndrome candidate 2 homolog; Short=mWHSC2	Q8BG30	1.11361E-58	56	228.409	317	180
Contig511	rfip1_rat ame: full=rab11 family-interacting protein 1 short=rab11-fip1 ame: full=rab-coupling protein	2957	gi|97181130|sp|Q3B7T9.1|RFIP1_RATRecName: Full=Rab11 family-interacting protein 1; Short=Rab11-FIP1; AltName: Full=Rab-coupling protein	Q3B7T9	1.78533E-13	53	78.9518	141	75
Contig512	set8a_danre ame: full=n-lysine methyltransferase setd8-a ame: full=histone-lysine n-methyltransferase setd8-a ame: full=set domain-containing protein 8-a	2891	gi|123883703|sp|Q071E0.1|SET8A_DANRERecName: Full=N-lysine methyltransferase SETD8-A; AltName: Full=Histone-lysine N-methyltransferase SETD8-A; AltName: Full=SET domain-containing protein 8-A	Q071E0	5.62546E-12	49	73.9442	163	80
Contig513	pnpo_rat ame: full=pyridoxine-5 -phosphate oxidase ame: full=pyridoxamine-phosphate oxidase	2153	gi|37082100|sp|O88794.1|PNPO_RATRecName: Full=Pyridoxine-5'-phosphate oxidase; AltName: Full=Pyridoxamine-phosphate oxidase	O88794	1.50221E-67	69	258.07	232	161
Contig514	epithelial stromal interaction 1 isoform 2	1057	gi|297460224|ref|XP_002700950.1|PREDICTED: epithelial stromal interaction 1 (breast) [Bos taurus] >gi|297480997|ref|XP_002691821.1| PREDICTED: epithelial stromal interaction 1 (breast) isoform 2 [Bos taurus] >gi|296481880|gb|DAA23995.1| epithelial stromal interaction 1 (breast) isoform 2 [Bos taurus]	XP_002700950	5.20718E-7	64	57.7658	70	45
Contig515	vinc_rat ame: full=vinculin ame: full=metavinculin	5414	gi|205830826|sp|P85972.1|VINC_RATRecName: Full=Vinculin; AltName: Full=Metavinculin	P85972	3.49475E-58	79	228.409	171	136
Contig516	hypothetical protein BRAFLDRAFT_124749 [Branchiostoma floridae]	4146	gi|260828627|ref|XP_002609264.1|hypothetical protein BRAFLDRAFT_124749 [Branchiostoma floridae] >gi|229294620|gb|EEN65274.1| hypothetical protein BRAFLDRAFT_124749 [Branchiostoma floridae]	XP_002609264	5.78685E-7	44	63.1586	201	90
Contig520	zc4h2_human ame: full=zinc finger c4h2 domain-containing protein ame: full=hepatocellular carcinoma-associated antigen 127	1532	gi|41688815|sp|Q9NQZ6.1|ZC4H2_HUMANRecName: Full=Zinc finger C4H2 domain-containing protein; AltName: Full=Hepatocellular carcinoma-associated antigen 127 >gi|62900353|sp|Q68FG0.1|ZC4H2_MOUSE RecName: Full=Zinc finger C4H2 domain-containing protein; AltName: Full=Hepatocellular carcinoma-associated antigen 127 homolog	Q9NQZ6	5.35002E-29	48	129.413	224	108
Contig521	ank1_mouse ame: full=ankyrin-1 short=ank-1 ame: full=erythrocyte ankyrin	4844	gi|97535655|sp|Q02357.2|ANK1_MOUSERecName: Full=Ankyrin-1; Short=ANK-1; AltName: Full=Erythrocyte ankyrin	Q02357	1.27555E-27	45	126.716	285	129
Contig522	tcp4_mouse ame: full=activated rna polymerase ii transcriptional coactivator p15 ame: full=positive cofactor 4 short=pc4 ame: full=sub1 homolog ame: full=single-stranded dna-binding protein p9 ame: full=p14	3184	gi|129392|sp|P11031.3|TCP4_MOUSERecName: Full=Activated RNA polymerase II transcriptional coactivator p15; AltName: Full=Positive cofactor 4; Short=PC4; AltName: Full=SUB1 homolog; AltName: Full=Single-stranded DNA-binding protein p9; AltName: Full=p14	P11031	4.32959E-13	84	77.7962	66	56
Contig523	jip4_mouse ame: full=c-jun-amino-terminal kinase-interacting protein 4 short=jip-4 short=jnk-interacting protein 4 ame: full=jnk-associated leucine-zipper protein short=jlp ame: full=jnk sapk-associated protein 2 short=jsap2 ame: full=mitogen-activated protein kinase 8-interacting protein 4 ame: full=sperm-associated antigen 9	3711	gi|94717649|sp|Q58A65.2|JIP4_MOUSERecName: Full=C-Jun-amino-terminal kinase-interacting protein 4; Short=JIP-4; Short=JNK-interacting protein 4; AltName: Full=JNK-associated leucine-zipper protein; Short=JLP; AltName: Full=JNK/SAPK-associated protein 2; Short=JSAP2; AltName: Full=Mitogen-activated protein kinase 8-interacting protein 4; AltName: Full=Sperm-associated antigen 9	Q58A65	0.0	58	431.409	565	332
Contig525	rho1_drome ame: full=ras-like gtp-binding protein rho1 flags: precursor	3963	gi|1350593|sp|P48148.1|RHO1_DROMERecName: Full=Ras-like GTP-binding protein Rho1; Flags: Precursor	P48148	1.19748E-76	92	289.271	168	156
Contig526	f10a1_chick ame: full=hsc70-interacting protein short=hip ame: full=protein fam10a1 ame: full=protein st13 homolog	1082	gi|78099250|sp|Q5ZLF0.1|F10A1_CHICKRecName: Full=Hsc70-interacting protein; Short=Hip; AltName: Full=Protein FAM10A1; AltName: Full=Protein ST13 homolog	Q5ZLF0	1.89043E-64	64	246.514	254	165
Contig527	ptn2_human ame: full=tyrosine-protein phosphatase non-receptor type 2 ame: full=t-cell protein-tyrosine phosphatase short=tcptp	3297	gi|229462762|sp|P17706.2|PTN2_HUMANRecName: Full=Tyrosine-protein phosphatase non-receptor type 2; AltName: Full=T-cell protein-tyrosine phosphatase; Short=TCPTP	P17706	3.05587E-86	60	320.857	402	243
Contig528	odo2_mouse ame: full=dihydrolipoyllysine-residue succinyltransferase component of 2-oxoglutarate dehydrogenase mitochondrial ame: full=2-oxoglutarate dehydrogenase complex component e2 short=ogdc-e2 ame: full=dihydrolipoamide succinyltransferase component of 2-oxoglutarate dehydrogenase complex ame: full=e2k flags: precursor	4126	gi|62510833|sp|Q9D2G2.1|ODO2_MOUSERecName: Full=Dihydrolipoyllysine-residue succinyltransferase component of 2-oxoglutarate dehydrogenase complex, mitochondrial; AltName: Full=2-oxoglutarate dehydrogenase complex component E2; Short=OGDC-E2; AltName: Full=Dihydrolipoamide succinyltransferase component of 2-oxoglutarate dehydrogenase complex; AltName: Full=E2K; Flags: Precursor	Q9D2G2	1.72657E-118	68	428.328	405	277
Contig529	zcrb1_bovin ame: full=zinc finger cchc-type and rna-binding motif-containing protein 1 ame: full=u11 u12 small nuclear ribonucleoprotein 31 kda protein short=u11 u12 snrnp 31 kda protein	896	gi|75069805|sp|Q56JZ7.1|ZCRB1_BOVINRecName: Full=Zinc finger CCHC-type and RNA-binding motif-containing protein 1; AltName: Full=U11/U12 small nuclear ribonucleoprotein 31 kDa protein; Short=U11/U12 snRNP 31 kDa protein	Q56JZ7	2.79649E-60	67	232.261	220	149
Contig530	syt11_human ame: full=synaptotagmin-11 ame: full=synaptotagmin xi short=	1741	gi|215273917|sp|Q9BT88.2|SYT11_HUMANRecName: Full=Synaptotagmin-11; AltName: Full=Synaptotagmin XI; Short=SytXI	Q9BT88	1.4531E-9	48	65.0846	180	87
Contig531	xrn2_mouse ame: full=5 -3 exoribonuclease 2 ame: full=protein dhm1	2210	gi|30173483|sp|Q9DBR1.1|XRN2_MOUSERecName: Full=5'-3' exoribonuclease 2; AltName: Full=Protein Dhm1	Q9DBR1	0.0	74	923.309	737	550
Contig532	PREDICTED: similar to unichrom [Strongylocentrotus purpuratus]	2468	gi|115696716|ref|XP_783470.2|PREDICTED: similar to unichrom [Strongylocentrotus purpuratus] >gi|115925751|ref|XP_001179113.1| PREDICTED: similar to unichrom [Strongylocentrotus purpuratus]	XP_783470	2.25403E-8	57	66.6254	83	48
Contig534	tm143_bovin ame: full=transmembrane protein 143	2517	gi|122138881|sp|Q32PH2.1|TM143_BOVINRecName: Full=Transmembrane protein 143	Q32PH2	8.13142E-44	51	179.489	367	188
Contig535	af10_mouse ame: full=protein af-10	2292	gi|338817853|sp|O54826.2|AF10_MOUSERecName: Full=Protein AF-10	O54826	5.68123E-97	78	355.91	241	190
Contig537	coe3_mouse ame: full=transcription factor coe3 ame: full=early b-cell factor 3 short=ebf-3 ame: full=olf-1 ebf-like 2 short=o e-2 short=oe-2	4839	gi|6226802|sp|O08791.1|COE3_MOUSERecName: Full=Transcription factor COE3; AltName: Full=Early B-cell factor 3; Short=EBF-3; AltName: Full=Olf-1/EBF-like 2; Short=O/E-2; Short=OE-2	O08791	1.19994E-118	73	429.098	343	253
Contig538	dentin sialophosphoprotein precursor	4620	gi|270289851|ref|ZP_06196077.1|predicted protein [Pediococcus acidilactici 7_4] >gi|270281388|gb|EFA27220.1| predicted protein [Pediococcus acidilactici 7_4]	ZP_06196077	2.42049E-13	37	84.3445	962	365
Contig539	pldn_human ame: full=pallidin ame: full=pallid protein homolog ame: full=syntaxin 13-interacting protein	2085	gi|41017511|sp|Q9UL45.1|PLDN_HUMANRecName: Full=Pallidin; AltName: Full=Pallid protein homolog; AltName: Full=Syntaxin 13-interacting protein	Q9UL45	1.19778E-21	61	105.531	128	79
Contig541	imp4_human ame: full=u3 small nucleolar ribonucleoprotein protein imp4 short=u3 snornp protein imp4 ame: full=brix domain-containing protein 4	1926	gi|73621060|sp|Q96G21.1|IMP4_HUMANRecName: Full=U3 small nucleolar ribonucleoprotein protein IMP4; Short=U3 snoRNP protein IMP4; AltName: Full=Brix domain-containing protein 4	Q96G21	4.32401E-111	84	338.191	232	195
Contig543	c19l2_danre ame: full=cwf19-like protein 2	955	gi|123900945|sp|Q3LSS0.1|C19L2_DANRERecName: Full=CWF19-like protein 2	Q3LSS0	1.1095E-9	55	64.3142	109	61
Contig545	ubp36_human ame: full=ubiquitin carboxyl-terminal hydrolase 36 ame: full=deubiquitinating enzyme 36 ame: full=ubiquitin thiolesterase 36 ame: full=ubiquitin-specific-processing protease 36	1650	gi|124056592|sp|Q9P275.3|UBP36_HUMANRecName: Full=Ubiquitin carboxyl-terminal hydrolase 36; AltName: Full=Deubiquitinating enzyme 36; AltName: Full=Ubiquitin thiolesterase 36; AltName: Full=Ubiquitin-specific-processing protease 36	Q9P275	4.36828E-8	56	60.077	86	49
Contig547	hdac1_strpu ame: full=histone deacetylase 1 short=hd1	2496	gi|3023930|sp|P56518.1|HDAC1_STRPURecName: Full=Histone deacetylase 1; Short=HD1	P56518	0.0	76	750.74	522	401
Contig548	kin17_human ame: full=dna rna-binding protein kin17 ame: full=binding to curved dna ame: full= antigenic determinant of reca protein homolog	2077	gi|74762109|sp|O60870.2|KIN17_HUMANRecName: Full=DNA/RNA-binding protein KIN17; AltName: Full=Binding to curved DNA; AltName: Full=KIN, antigenic determinant of recA protein homolog	O60870	1.48639E-64	73	248.054	180	132
Contig549	reverse transcriptase-like protein	5684	gi|115923378|ref|XP_793795.2|PREDICTED: similar to reverse transcriptase-like protein [Strongylocentrotus purpuratus] >gi|115926852|ref|XP_001195089.1| PREDICTED: similar to reverse transcriptase-like protein [Strongylocentrotus purpuratus]	XP_793795	6.15912E-32	50	145.206	374	190
Contig550	itb1a_xenla ame: full=integrin beta-1-a flags: precursor	8438	gi|124965|sp|P12606.1|ITB1A_XENLARecName: Full=Integrin beta-1-A; Flags: Precursor	P12606	0.0	60	667.152	799	481
Contig551	odo1_xenla ame: full=2-oxoglutarate mitochondrial ame: full=2-oxoglutarate dehydrogenase complex component e1 short=ogdc-e1 ame: full=alpha-ketoglutarate dehydrogenase flags: precursor	6284	gi|82186507|sp|Q6P6Z8.1|ODO1_XENLARecName: Full=2-oxoglutarate dehydrogenase, mitochondrial; AltName: Full=2-oxoglutarate dehydrogenase complex component E1; Short=OGDC-E1; AltName: Full=Alpha-ketoglutarate dehydrogenase; Flags: Precursor	Q6P6Z8	0.0	77	764.222	575	448
Contig552	bar3_chite ame: full=balbiani ring protein 3 flags: precursor	1921	gi|416704|sp|Q03376.1|BAR3_CHITERecName: Full=Balbiani ring protein 3; Flags: Precursor	Q03376	7.81706E-20	42	99.3673	235	99
Contig553	f183b_mouse ame: full=protein fam183b	1203	gi|190462817|sp|Q5NC57.2|F183B_MOUSERecName: Full=Protein FAM183B	Q5NC57	1.75887E-21	58	103.99	117	69
Contig554	zfy19_human ame: full=zinc finger fyve domain-containing protein 19 ame: full=mll partner containing fyve domain	2122	gi|296453076|sp|Q96K21.3|ZFY19_HUMANRecName: Full=Zinc finger FYVE domain-containing protein 19; AltName: Full=MLL partner containing FYVE domain	Q96K21	1.81376E-49	48	197.978	424	204
Contig555	PREDICTED: hypothetical protein [Strongylocentrotus purpuratus]	1698	gi|115725163|ref|XP_001198749.1|PREDICTED: hypothetical protein [Strongylocentrotus purpuratus] >gi|115970735|ref|XP_001186167.1| PREDICTED: hypothetical protein [Strongylocentrotus purpuratus]	XP_001198749	2.29606E-7	65	56.6102	96	63
Contig556	ccd43_danre ame: full=coiled-coil domain-containing protein 43	1332	gi|82187201|sp|Q6PFL6.1|CCD43_DANRERecName: Full=Coiled-coil domain-containing protein 43	Q6PFL6	1.21739E-18	52	94.7449	168	88
Contig557	fas2_scham ame: full=fasciclin-2 ame: full=fasciclin ii short=fas ii flags: precursor	798	gi|462073|sp|P22648.2|FAS2_SCHAMRecName: Full=Fasciclin-2; AltName: Full=Fasciclin II; Short=FAS II; Flags: Precursor	P22648	1.53686E-11	42	70.0922	183	77
Contig559	ddx5_pantr ame: full=probable atp-dependent rna helicase ddx5 ame: full=dead box protein 5	3004	gi|156630859|sp|A5A6J2.1|DDX5_PANTRRecName: Full=Probable ATP-dependent RNA helicase DDX5; AltName: Full=DEAD box protein 5	A5A6J2	1.75332E-24	82	115.546	78	64
Contig560	dylt1_bovin ame: full=dynein light chain tctex-type 1 ame: full=t-complex testis-specific protein 1 homolog	2495	gi|52783581|sp|P63171.1|DYLT1_BOVINRecName: Full=Dynein light chain Tctex-type 1; AltName: Full=T-complex testis-specific protein 1 homolog >gi|52783582|sp|P63172.1|DYLT1_HUMAN RecName: Full=Dynein light chain Tctex-type 1; AltName: Full=Protein CW-1; AltName: Full=T-complex testis-specific protein 1 homolog	P63171	2.33723E-51	92	204.527	113	105
Contig561	klc_strpu ame: full=kinesin light chain short=klc	3149	gi|547800|sp|Q05090.1|KLC_STRPURecName: Full=Kinesin light chain; Short=KLC	Q05090	0.0	83	744.962	518	430
Contig562	nkx61_rat ame: full=homeobox protein nkx- ame: full=homeobox protein nk-6 homolog a	1467	gi|6016213|sp|O35762.1|NKX61_RATRecName: Full=Homeobox protein Nkx-6.1; AltName: Full=Homeobox protein NK-6 homolog A	O35762	8.86835E-42	60	171.785	219	133
Contig563	vp13c_human ame: full=vacuolar protein sorting-associated protein 13c	11974	gi|74712594|sp|Q709C8.1|VP13C_HUMANRecName: Full=Vacuolar protein sorting-associated protein 13C	Q709C8	0.0	61	539.265	715	438
Contig564	erp44_human ame: full=endoplasmic reticulum resident protein 44 short=er protein 44 short=erp44 ame: full=thioredoxin domain-containing protein 4 flags: precursor	1782	gi|31077035|sp|Q9BS26.1|ERP44_HUMANRecName: Full=Endoplasmic reticulum resident protein 44; Short=ER protein 44; Short=ERp44; AltName: Full=Thioredoxin domain-containing protein 4; Flags: Precursor	Q9BS26	4.65357E-120	70	432.18	400	282
Contig566	sy65_aplca ame: full=synaptotagmin-1 ame: full=synaptotagmin i ame: full=p65	8941	gi|62512144|sp|P41823.2|SY65_APLCARecName: Full=Synaptotagmin-1; AltName: Full=Synaptotagmin I; AltName: Full=p65	P41823	4.53358E-127	81	457.988	318	258
Contig567	rpp38_human ame: full=ribonuclease p protein subunit p38 short=r protein p38	1497	gi|83305638|sp|P78345.2|RPP38_HUMANRecName: Full=Ribonuclease P protein subunit p38; Short=RNaseP protein p38	P78345	5.39056E-10	46	66.2402	277	130
Contig569	rang_schpo ame: full=ran-specific gtpase-activating protein 1 ame: full=ran-binding protein 1 short=ranbp1 ame: full=spi1-binding protein	2819	gi|12643713|sp|Q09717.1|RANG_SCHPORecName: Full=Ran-specific GTPase-activating protein 1; AltName: Full=Ran-binding protein 1; Short=RANBP1; AltName: Full=Spi1-binding protein	Q09717	7.62461E-14	49	80.1073	164	81
Contig570	lrrc4_human ame: full=leucine-rich repeat-containing protein 4 ame: full=brain tumor-associated protein bag ame: full=nasopharyngeal carcinoma-associated gene 14 protein ame: full=netrin-g2 ligand short=ngl-2 flags: precursor	1629	gi|51701696|sp|Q9HBW1.2|LRRC4_HUMANRecName: Full=Leucine-rich repeat-containing protein 4; AltName: Full=Brain tumor-associated protein BAG; AltName: Full=Nasopharyngeal carcinoma-associated gene 14 protein; AltName: Full=Netrin-G2 ligand; Short=NGL-2; Flags: Precursor	Q9HBW1	6.36111E-28	42	125.946	397	169
Contig571	lrrx1_dicdi ame: full= leucine-rich repeat-containing protein ddb_g0290503	1322	gi|74896865|sp|Q54G05.1|LRRX1_DICDIRecName: Full=Putative leucine-rich repeat-containing protein DDB_G0290503	Q54G05	5.61547E-8	45	59.3066	242	109
Contig572	dbp2_emeni ame: full=atp-dependent rna helicase dbp2	2291	gi|74657087|sp|Q5B0J9.1|DBP2_EMENIRecName: Full=ATP-dependent RNA helicase dbp2	Q5B0J9	3.22207E-58	71	124.405	114	82
Contig574	cs047_human ame: full=uncharacterized protein c19orf47	2074	gi|74729722|sp|Q8N9M1.1|CS047_HUMANRecName: Full=Uncharacterized protein C19orf47	Q8N9M1	1.89342E-35	47	151.369	387	184
Contig575	tekt4_bovin ame: full=tektin-4	2170	gi|118574137|sp|Q2TA38.1|TEKT4_BOVINRecName: Full=Tektin-4	Q2TA38	4.04958E-129	74	462.611	406	302
Contig576	ce041_human ame: full=upf0474 protein c5orf41	5848	gi|158563850|sp|Q8IUR6.2|CE041_HUMANRecName: Full=UPF0474 protein C5orf41	Q8IUR6	3.22038E-33	66	145.591	160	106
Contig577	rtjk_drome ame: full=rna-directed dna polymerase from mobile element jockey ame: full=reverse transcriptase	8318	gi|134083|sp|P21328.1|RTJK_DROMERecName: Full=RNA-directed DNA polymerase from mobile element jockey; AltName: Full=Reverse transcriptase	P21328	1.71541E-11	53	73.9442	114	61
Contig578	stip1_dicdi ame: full=protein stip1 homolog	1856	gi|74996491|sp|Q54DA8.1|STIP1_DICDIRecName: Full=Protein STIP1 homolog	Q54DA8	4.86252E-11	60	70.0922	106	64
Contig579	sprc_cotja ame: full=sparc ame: full=osteonectin short=on ame: full=secreted protein acidic and rich in cysteine flags: precursor	4727	gi|13959575|sp|O93390.1|SPRC_COTJARecName: Full=SPARC; AltName: Full=Osteonectin; Short=ON; AltName: Full=Secreted protein acidic and rich in cysteine; Flags: Precursor	O93390	7.76157E-38	46	160.614	293	137
Contig580	pinin_ponab ame: full=pinin	4646	gi|73921752|sp|Q5R5X0.1|PININ_PONABRecName: Full=Pinin	Q5R5X0	1.53468E-38	54	162.925	286	156
Contig582	reep2_mouse ame: full=receptor expression-enhancing protein 2	3614	gi|81879229|sp|Q8VCD6.2|REEP2_MOUSERecName: Full=Receptor expression-enhancing protein 2	Q8VCD6	6.21146E-48	75	193.741	152	114
Contig583	exoc1_human ame: full=exocyst complex component 1 ame: full=exocyst complex component sec3	3726	gi|24418677|sp|Q9NV70.4|EXOC1_HUMANRecName: Full=Exocyst complex component 1; AltName: Full=Exocyst complex component Sec3	Q9NV70	0.0	65	726.472	848	552
Contig585	ssr4_rat ame: full=somatostatin receptor type 4 short=ss-4-r short=ss4-r short=ss4r	6364	gi|401131|sp|P30937.1|SSR4_RATRecName: Full=Somatostatin receptor type 4; Short=SS-4-R; Short=SS4-R; Short=SS4R	P30937	2.2904E-24	47	116.316	315	151
Contig586	rn19a_pig ame: full=e3 ubiquitin-protein ligase rnf19a ame: full=double ring-finger protein short=dorfin ame: full=ring finger protein 19a	1628	gi|122138001|sp|Q2VJ60.1|RN19A_PIGRecName: Full=E3 ubiquitin-protein ligase RNF19A; AltName: Full=Double ring-finger protein; Short=Dorfin; AltName: Full=RING finger protein 19A	Q2VJ60	1.8E-123	84	443.351	268	226
Contig587	src_human ame: full=proto-oncogene tyrosine-protein kinase src ame: full=proto-oncogene c-src ame: full=pp60c-src short=p60-src	2220	gi|125711|sp|P12931.3|SRC_HUMANRecName: Full=Proto-oncogene tyrosine-protein kinase Src; AltName: Full=Proto-oncogene c-Src; AltName: Full=pp60c-src; Short=p60-Src	P12931	7.97086E-166	74	255.758	199	149
Contig590	ipyr_drome ame: full=inorganic pyrophosphatase ame: full=nucleosome-remodeling factor 38 kda subunit ame: full=pyrophosphate phospho-hydrolase short=ppase	2583	gi|51704243|sp|O77460.3|IPYR_DROMERecName: Full=Inorganic pyrophosphatase; AltName: Full=Nucleosome-remodeling factor 38 kDa subunit; AltName: Full=Pyrophosphate phospho-hydrolase; Short=PPase	O77460	3.13825E-99	74	363.614	284	212
Contig591	cwc27_human ame: full=peptidyl-prolyl cis-trans isomerase cwc27 homolog short=ppiase cwc27 ame: full=antigen ny-co-10 ame: full=serologically defined colon cancer antigen 10	2558	gi|74749411|sp|Q6UX04.1|CWC27_HUMANRecName: Full=Peptidyl-prolyl cis-trans isomerase CWC27 homolog; Short=PPIase CWC27; AltName: Full=Antigen NY-CO-10; AltName: Full=Serologically defined colon cancer antigen 10	Q6UX04	1.43995E-96	57	354.755	492	284
Contig593	mcfd2_mouse ame: full=multiple coagulation factor deficiency protein 2 homolog ame: full=neural stem cell-derived neuronal survival protein flags: precursor	2369	gi|49036423|sp|Q8K5B2.1|MCFD2_MOUSERecName: Full=Multiple coagulation factor deficiency protein 2 homolog; AltName: Full=Neural stem cell-derived neuronal survival protein; Flags: Precursor	Q8K5B2	1.25984E-14	54	82.4185	123	67
Contig594	mef2a_bovin ame: full=myocyte-specific enhancer factor 2a	1708	gi|238685487|sp|A2VDZ3.1|MEF2A_BOVINRecName: Full=Myocyte-specific enhancer factor 2A	A2VDZ3	1.21402E-77	52	291.197	493	260
Contig595	ubiqp_drome ame: full=polyubiquitin contains: ame: full=ubiquitin flags: precursor	1909	gi|302595965|sp|P0CG69.1|UBIQP_DROMERecName: Full=Polyubiquitin; Contains: RecName: Full=Ubiquitin; Flags: Precursor	P0CG69	0.0	96	333.954	185	178
Contig596	mle3_chick ame: full=myosin light chain skeletal muscle isoform ame: full=alkali myosin light chain 3 short=mlc-3 ame: full=myosin light chain 3f ame: full=myosin light chain alkali 2 short=myosin light chain a2 ame: full=skeletal-muscle myosin l-4 light chain	5367	gi|55584150|sp|P02605.3|MLE3_CHICKRecName: Full=Myosin light chain 3, skeletal muscle isoform; AltName: Full=Alkali myosin light chain 3; Short=MLC-3; AltName: Full=Myosin light chain 3f; AltName: Full=Myosin light chain alkali 2; Short=Myosin light chain A2; AltName: Full=Skeletal-muscle myosin L-4 light chain	P02605	2.85966E-28	63	129.028	149	95
Contig597	bha15_rat ame: full=class a basic helix-loop-helix protein 15 short=bhlha15 ame: full=class b basic helix-loop-helix protein 8 short=bhlhb8 ame: full= intestine and stomach expression 1 short=mist-1	1813	gi|50400710|sp|P70562.1|BHA15_RATRecName: Full=Class A basic helix-loop-helix protein 15; Short=bHLHa15; AltName: Full=Class B basic helix-loop-helix protein 8; Short=bHLHb8; AltName: Full=Muscle, intestine and stomach expression 1; Short=MIST-1	P70562	7.41951E-13	78	53.1434	37	29
Contig598	mylk_bovin ame: full=myosin light chain smooth muscle short=mlck ame: full=telokin contains: ame: full=myosin light chain smooth deglutamylated form	3113	gi|3024085|sp|Q28824.1|MYLK_BOVINRecName: Full=Myosin light chain kinase, smooth muscle; Short=MLCK; AltName: Full=Telokin; Contains: RecName: Full=Myosin light chain kinase, smooth muscle, deglutamylated form	Q28824	3.78573E-68	66	231.491	247	165
Contig600	wbs27_human ame: full=williams-beuren syndrome chromosomal region 27 protein	2047	gi|296453033|sp|Q8N6F8.2|WBS27_HUMANRecName: Full=Williams-Beuren syndrome chromosomal region 27 protein	Q8N6F8	1.2971E-12	49	75.485	140	69
Contig601	zc3h3_mouse ame: full=zinc finger ccch domain-containing protein 3	1016	gi|47117561|sp|Q8CHP0.1|ZC3H3_MOUSERecName: Full=Zinc finger CCCH domain-containing protein 3	Q8CHP0	1.79771E-53	75	209.92	161	121
Contig602	nkap_rat ame: full=nf-kappa-b-activating protein	4319	gi|81908631|sp|Q4V7C9.1|NKAP_RATRecName: Full=NF-kappa-B-activating protein	Q4V7C9	7.29469E-43	78	177.178	138	108
Contig603	acl6a_human ame: full=actin-like protein 6a ame: full=53 kda brg1-associated factor a ame: full=actin-related protein baf53a ame: full= beta ame: full=brg1-associated factor 53a short=baf53a ame: full=ino80 complex subunit k	2492	gi|23396463|sp|O96019.1|ACL6A_HUMANRecName: Full=Actin-like protein 6A; AltName: Full=53 kDa BRG1-associated factor A; AltName: Full=Actin-related protein Baf53a; AltName: Full=ArpNbeta; AltName: Full=BRG1-associated factor 53A; Short=BAF53A; AltName: Full=INO80 complex subunit K	O96019	2.1196E-153	75	543.502	435	330
Contig604	can9_rat ame: full=calpain-9 ame: full=digestive tract-specific calpain ame: full=new calpain 4 short=ncl-4	4062	gi|32129428|sp|O35920.1|CAN9_RATRecName: Full=Calpain-9; AltName: Full=Digestive tract-specific calpain; AltName: Full=New calpain 4; Short=nCL-4	O35920	1.12546E-154	61	548.51	684	419
Contig605	brd8_human ame: full=bromodomain-containing protein 8 ame: full=skeletal muscle abundant protein ame: full=skeletal muscle abundant protein 2 ame: full=thyroid hormone receptor coactivating protein of 120 kda short= 120 ame: full=p120	4331	gi|313104080|sp|Q9H0E9.2|BRD8_HUMANRecName: Full=Bromodomain-containing protein 8; AltName: Full=Skeletal muscle abundant protein; AltName: Full=Skeletal muscle abundant protein 2; AltName: Full=Thyroid hormone receptor coactivating protein of 120 kDa; Short=TrCP120; AltName: Full=p120	Q9H0E9	3.8609E-44	71	181.415	175	125
Contig606	cox41_gorgo ame: full=cytochrome c oxidase subunit 4 isoform mitochondrial ame: full=cytochrome c oxidase polypeptide iv ame: full=cytochrome c oxidase subunit iv isoform 1 short=cox iv-1	583	gi|5921892|sp|O46578.1|COX41_GORGORecName: Full=Cytochrome c oxidase subunit 4 isoform 1, mitochondrial; AltName: Full=Cytochrome c oxidase polypeptide IV; AltName: Full=Cytochrome c oxidase subunit IV isoform 1; Short=COX IV-1	O46578	3.39034E-32	63	137.887	146	92
Contig607	gulp1_rat ame: full=ptb domain-containing engulfment adapter protein 1 ame: full=cell death protein 6 homolog ame: full=ptb domain adapter protein ced-6 ame: full=protein gulp	5312	gi|81883264|sp|Q5PQS4.1|GULP1_RATRecName: Full=PTB domain-containing engulfment adapter protein 1; AltName: Full=Cell death protein 6 homolog; AltName: Full=PTB domain adapter protein CED-6; AltName: Full=Protein GULP	Q5PQS4	8.64765E-29	66	80.1073	92	61
Contig608	fnta_dicdi ame: full=protein farnesyltransferase geranylgeranyltransferase type-1 subunit alpha ame: full=caax farnesyltransferase subunit alpha ame: full=ftase-alpha ame: full=ras proteins prenyltransferase subunit alpha ame: full=type i protein geranyl-geranyltransferase subunit alpha short=ggtase-i-alpha	1390	gi|74897108|sp|Q54RT9.1|FNTA_DICDIRecName: Full=Protein farnesyltransferase/geranylgeranyltransferase type-1 subunit alpha; AltName: Full=CAAX farnesyltransferase subunit alpha; AltName: Full=FTase-alpha; AltName: Full=Ras proteins prenyltransferase subunit alpha; AltName: Full=Type I protein geranyl-geranyltransferase subunit alpha; Short=GGTase-I-alpha	Q54RT9	8.70984E-66	61	163.31	198	121
Contig609	plce1_rat ame: full=1-phosphatidylinositol- -bisphosphate phosphodiesterase epsilon-1 ame: full=phosphoinositide phospholipase c-epsilon-1 ame: full=phospholipase c-epsilon-1 short=plc-epsilon-1	4060	gi|81872439|sp|Q99P84.1|PLCE1_RATRecName: Full=1-phosphatidylinositol-4,5-bisphosphate phosphodiesterase epsilon-1; AltName: Full=Phosphoinositide phospholipase C-epsilon-1; AltName: Full=Phospholipase C-epsilon-1; Short=PLC-epsilon-1	Q99P84	2.74163E-76	52	288.115	550	288
Contig610	dhsdb_xenla ame: full=succinate dehydrogenase cytochrome b small subunit mitochondrial short= -b ame: full=succinate dehydrogenase complex subunit d-b ame: full=succinate-ubiquinone oxidoreductase cytochrome b small subunit b ame: full=succinate-ubiquinone reductase membrane anchor subunit b flags: precursor	9490	gi|82182065|sp|Q6AZV0.1|DHSDB_XENLARecName: Full=Succinate dehydrogenase [ubiquinone] cytochrome b small subunit B, mitochondrial; Short=CybS-B; AltName: Full=Succinate dehydrogenase complex subunit D-B; AltName: Full=Succinate-ubiquinone oxidoreductase cytochrome b small subunit B; AltName: Full=Succinate-ubiquinone reductase membrane anchor subunit B; Flags: Precursor	Q6AZV0	3.1087E-33	75	146.362	116	88
Contig611	glutamic acid-rich protein cnbl1700	2129	gi|72083880|ref|XP_788722.1|PREDICTED: similar to glutamic acid-rich protein cNBL1700 [Strongylocentrotus purpuratus] >gi|115945079|ref|XP_001197991.1| PREDICTED: similar to glutamic acid-rich protein cNBL1700 [Strongylocentrotus purpuratus]	XP_788722	7.32994E-26	67	119.783	178	121
Contig612	klh24_human ame: full=kelch-like protein 24 ame: full=kainate receptor-interacting protein for 6 short=krip6 ame: full=protein dre1	5656	gi|74722812|sp|Q6TFL4.1|KLH24_HUMANRecName: Full=Kelch-like protein 24; AltName: Full=Kainate receptor-interacting protein for GluR6; Short=KRIP6; AltName: Full=Protein DRE1	Q6TFL4	3.89426E-76	49	288.115	561	277
Contig613	fbcd1_xentr ame: full=fibrinogen c domain-containing protein 1	921	gi|123908791|sp|Q0P4P2.1|FBCD1_XENTRRecName: Full=Fibrinogen C domain-containing protein 1	Q0P4P2	2.26277E-36	64	152.91	157	102
Contig615	timp2_human ame: full=metalloproteinase inhibitor 2 ame: full=csc-21k ame: full=tissue inhibitor of metalloproteinases 2 short=timp-2 flags: precursor	2465	gi|135854|sp|P16035.2|TIMP2_HUMANRecName: Full=Metalloproteinase inhibitor 2; AltName: Full=CSC-21K; AltName: Full=Tissue inhibitor of metalloproteinases 2; Short=TIMP-2; Flags: Precursor	P16035	1.236E-12	44	75.8702	219	98
Contig616	fhad1_mouse ame: full=forkhead-associated domain-containing protein 1 short=fha domain-containing protein 1	6783	gi|205716469|sp|A6PWD2.1|FHAD1_MOUSERecName: Full=Forkhead-associated domain-containing protein 1; Short=FHA domain-containing protein 1	A6PWD2	1.14884E-90	43	336.65	1362	592
Contig617	ky_mouse ame: full=kyphoscoliosis peptidase	5632	gi|81899328|sp|Q8C8H8.1|KY_MOUSERecName: Full=Kyphoscoliosis peptidase	Q8C8H8	1.39806E-25	41	120.168	406	169
Contig618	djc25_xenla ame: full= homolog subfamily c member 25	1944	gi|82178358|sp|Q58E03.1|DJC25_XENLARecName: Full=DnaJ homolog subfamily C member 25	Q58E03	7.26242E-90	63	332.028	340	217
Contig619	sdk2_chick ame: full=protein sidekick-2 flags: precursor	9605	gi|90183174|sp|Q8AV57.2|SDK2_CHICKRecName: Full=Protein sidekick-2; Flags: Precursor	Q8AV57	7.54438E-11	36	72.0182	486	177
Contig620	ngbr_danre ame: full=nogo-b receptor short= ame: full=nuclear undecaprenyl pyrophosphate synthase 1 homolog flags: precursor	1720	gi|82183326|sp|Q6DHR8.1|NGBR_DANRERecName: Full=Nogo-B receptor; Short=NgBR; AltName: Full=Nuclear undecaprenyl pyrophosphate synthase 1 homolog; Flags: Precursor	Q6DHR8	1.15716E-43	51	178.333	285	148
Contig621	mylia_danre ame: full=e3 ubiquitin-protein ligase mylip-a ame: full=myosin regulatory light chain-interacting protein a short=mir-a	4358	gi|224471841|sp|Q6TEM9.2|MYLIA_DANRERecName: Full=E3 ubiquitin-protein ligase MYLIP-A; AltName: Full=Myosin regulatory light chain-interacting protein A; Short=MIR-A	Q6TEM9	5.94902E-67	52	164.466	291	154
Contig622	po23_popja ame: full=retrovirus-related pol polyprotein from type-1 retrotransposable element r2 ame: full=retrovirus-related pol polyprotein from type i retrotransposable element r2 includes: ame: full=reverse transcriptase includes: ame: full=endonuclease	1797	gi|548548|sp|Q05118.1|PO23_POPJARecName: Full=Retrovirus-related Pol polyprotein from type-1 retrotransposable element R2; AltName: Full=Retrovirus-related Pol polyprotein from type I retrotransposable element R2; Includes: RecName: Full=Reverse transcriptase; Includes: RecName: Full=Endonuclease	Q05118	6.55082E-13	37	76.2554	472	178
Contig624	hebp2_mouse ame: full=heme-binding protein 2 ame: full=protein soul	3156	gi|81882077|sp|Q9WU63.1|HEBP2_MOUSERecName: Full=Heme-binding protein 2; AltName: Full=Protein SOUL	Q9WU63	1.0904E-16	50	89.7373	171	86
Contig625	kc1g3_mouse ame: full=casein kinase i isoform gamma-3 short=cki-gamma 3	1060	gi|158705888|sp|Q8C4X2.2|KC1G3_MOUSERecName: Full=Casein kinase I isoform gamma-3; Short=CKI-gamma 3	Q8C4X2	7.29907E-138	87	490.345	296	260
Contig626	seh1_xentr ame: full=nucleoporin seh1 ame: full=nup107-160 subcomplex subunit seh1	1059	gi|82233006|sp|Q5U4Y8.1|SEH1_XENTRRecName: Full=Nucleoporin seh1; AltName: Full=Nup107-160 subcomplex subunit seh1	Q5U4Y8	5.78379E-111	78	378.252	281	220
Contig629	exos1_human ame: full=exosome complex component csl4 ame: full=exosome component 1	3784	gi|14285410|sp|Q9Y3B2.1|EXOS1_HUMANRecName: Full=Exosome complex component CSL4; AltName: Full=Exosome component 1	Q9Y3B2	1.83467E-58	78	228.794	189	148
Contig630	leucine rich repeats containing	1965	gi|241153253|ref|XP_002407021.1|leucine rich repeats containing protein, putative [Ixodes scapularis] >gi|215494003|gb|EEC03644.1| leucine rich repeats containing protein, putative [Ixodes scapularis]	XP_002407021	2.54052E-13	55	76.6406	145	81
Contig631	myh11_rabit ame: full=myosin-11 ame: full=myosin heavy chain 11 ame: full=myosin heavy smooth muscle isoform ame: full=smmhc	2815	gi|1346644|sp|P35748.2|MYH11_RABITRecName: Full=Myosin-11; AltName: Full=Myosin heavy chain 11; AltName: Full=Myosin heavy chain, smooth muscle isoform; AltName: Full=SMMHC	P35748	2.13119E-32	44	141.739	804	356
Contig632	f1891_human ame: full=protein fam189a1 ame: full=transmembrane protein 228	9617	gi|313104305|sp|O60320.4|F1891_HUMANRecName: Full=Protein FAM189A1; AltName: Full=Transmembrane protein 228	O60320	1.56786E-24	59	117.472	179	107
Contig633	taf5_human ame: full=transcription initiation factor tfiid subunit 5 ame: full=transcription initiation factor tfiid 100 kda subunit short=taf 100 short=tafii-100 short=tafii100	1565	gi|78103206|sp|Q15542.3|TAF5_HUMANRecName: Full=Transcription initiation factor TFIID subunit 5; AltName: Full=Transcription initiation factor TFIID 100 kDa subunit; Short=TAF(II)100; Short=TAFII-100; Short=TAFII100	Q15542	6.76075E-155	70	358.992	319	225
Contig634	cdon_xenla ame: full=cell adhesion molecule-related down-regulated by oncogenes flags: precursor	1227	gi|82245524|sp|Q90Z04.1|CDON_XENLARecName: Full=Cell adhesion molecule-related/down-regulated by oncogenes; Flags: Precursor	Q90Z04	2.5094E-31	53	136.732	196	105
Contig635	sywc_bovin ame: full=tryptophanyl-trna cytoplasmic ame: full=tryptophan--trna ligase short= contains: ame: full=t1- contains: ame: full=t2-	2849	gi|110283011|sp|P17248.3|SYWC_BOVINRecName: Full=Tryptophanyl-tRNA synthetase, cytoplasmic; AltName: Full=Tryptophan--tRNA ligase; Short=TrpRS; Contains: RecName: Full=T1-TrpRS; Contains: RecName: Full=T2-TrpRS	P17248	3.90714E-175	84	615.92	401	339
Contig636	ef1b_artsa ame: full=elongation factor 1-beta short=ef-1-beta	1094	gi|119162|sp|P12262.3|EF1B_ARTSARecName: Full=Elongation factor 1-beta; Short=EF-1-beta	P12262	9.9614E-29	86	127.872	90	78
Contig637	bakor_human ame: full=beclin 1-associated autophagy-related key regulator short=barkor ame: full=autophagy-related protein 14-like protein short=atg14l	1518	gi|67461020|sp|Q6ZNE5.1|BAKOR_HUMANRecName: Full=Beclin 1-associated autophagy-related key regulator; Short=Barkor; AltName: Full=Autophagy-related protein 14-like protein; Short=Atg14L	Q6ZNE5	1.48488E-31	43	137.887	364	160
Contig639	atp6_parli ame: full=atp synthase subunit a ame: full=f-atpase protein 6	2699	gi|114450|sp|P12696.1|ATP6_PARLIRecName: Full=ATP synthase subunit a; AltName: Full=F-ATPase protein 6	P12696	4.35749E-43	69	177.178	168	117
Contig640	gpat1_human ame: full=glycerol-3-phosphate acyltransferase mitochondrial short=gpat-1 flags: precursor	3630	gi|59803040|sp|Q9HCL2.3|GPAT1_HUMANRecName: Full=Glycerol-3-phosphate acyltransferase 1, mitochondrial; Short=GPAT-1; Flags: Precursor	Q9HCL2	5.70997E-9	44	64.3142	179	79
Contig641	safb2_mouse ame: full=scaffold attachment factor b2 short=saf-b2	3480	gi|38372440|sp|Q80YR5.2|SAFB2_MOUSERecName: Full=Scaffold attachment factor B2; Short=SAF-B2	Q80YR5	5.44586E-9	81	64.3142	43	35
Contig642	bmi1a_danre ame: full=polycomb complex protein bmi-1-a ame: full=polycomb group ring finger protein 4-a	831	gi|158563842|sp|Q8JIR0.2|BMI1A_DANRERecName: Full=Polycomb complex protein BMI-1-A; AltName: Full=Polycomb group RING finger protein 4-A	Q8JIR0	2.67809E-30	57	132.494	198	114
Contig643	tm14c_mouse ame: full=transmembrane protein 14c	2259	gi|27734404|sp|Q9CQN6.1|TM14C_MOUSERecName: Full=Transmembrane protein 14C	Q9CQN6	9.36958E-15	71	59.3066	57	41
Contig644	sqh_drome ame: full=myosin regulatory light chain sqh ame: full=myosin regulatory light nonmuscle short=mrlc-c ame: full=protein spaghetti-squash	3040	gi|730031|sp|P40423.1|SQH_DROMERecName: Full=Myosin regulatory light chain sqh; AltName: Full=Myosin regulatory light chain, nonmuscle; Short=MRLC-C; AltName: Full=Protein spaghetti-squash	P40423	1.58537E-73	89	278.485	174	155
Contig645	ccdb1_xenla ame: full=cyclin-d1-binding protein 1 homolog	3485	gi|172045948|sp|Q5U4I3.2|CCDB1_XENLARecName: Full=Cyclin-D1-binding protein 1 homolog	Q5U4I3	2.11602E-53	57	211.846	330	190
Contig646	tfap4_human ame: full=transcription factor ap-4 ame: full=activating enhancer-binding protein 4 ame: full=class c basic helix-loop-helix protein 41 short=bhlhc41	3315	gi|1729833|sp|Q01664.2|TFAP4_HUMANRecName: Full=Transcription factor AP-4; AltName: Full=Activating enhancer-binding protein 4; AltName: Full=Class C basic helix-loop-helix protein 41; Short=bHLHc41	Q01664	2.22692E-44	59	181.8	251	150
Contig647	vti1a_human ame: full=vesicle transport through interaction with t-snares homolog 1a ame: full=vesicle transport v-snare protein vti1-like 2 ame: full=vti1-rp2	863	gi|29337113|sp|Q96AJ9.1|VTI1A_HUMANRecName: Full=Vesicle transport through interaction with t-SNAREs homolog 1A; AltName: Full=Vesicle transport v-SNARE protein Vti1-like 2; AltName: Full=Vti1-rp2	Q96AJ9	1.12247E-34	67	147.132	162	110
Contig648	latency-associated nuclear antigen	3967	gi|293360087|ref|XP_002729705.1|PREDICTED: hypothetical protein [Rattus norvegicus]	XP_002729705	5.7478E-8	43	62.7734	161	70
Contig649	syfaa_xenla ame: full=phenylalanyl-trna synthetase alpha chain a ame: full=phenylalanine--trna ligase alpha chain a short=	622	gi|82181987|sp|Q6AZG6.1|SYFAA_XENLARecName: Full=Phenylalanyl-tRNA synthetase alpha chain A; AltName: Full=Phenylalanine--tRNA ligase alpha chain A; Short=PheRS	Q6AZG6	2.57709E-44	69	178.333	179	125
Contig650	ef1a0_xenla ame: full=elongation factor 1- somatic form short=ef-1-alpha-s	2390	gi|119132|sp|P13549.1|EF1A0_XENLARecName: Full=Elongation factor 1-alpha, somatic form; Short=EF-1-alpha-S	P13549	1.16543E-83	93	143.665	80	75
Contig651	morn3_xenla ame: full=morn repeat-containing protein 3	1502	gi|82179603|sp|Q5PPV3.1|MORN3_XENLARecName: Full=MORN repeat-containing protein 3	Q5PPV3	2.37678E-90	77	333.183	238	185
Contig652	bptf_human ame: full=nucleosome-remodeling factor subunit bptf ame: full=bromodomain and phd finger-containing transcription factor ame: full=fetal alz-50 clone 1 protein ame: full=fetal alzheimer antigen	4837	gi|215274183|sp|Q12830.3|BPTF_HUMANRecName: Full=Nucleosome-remodeling factor subunit BPTF; AltName: Full=Bromodomain and PHD finger-containing transcription factor; AltName: Full=Fetal Alz-50 clone 1 protein; AltName: Full=Fetal Alzheimer antigen	Q12830	1.88028E-63	55	245.743	351	196
Contig653	nup98_rat ame: full=nuclear pore complex protein nup98-nup96 contains: ame: full=nuclear pore complex protein nup98 ame: full=98 kda nucleoporin ame: full=nucleoporin nup98 contains: ame: full=nuclear pore complex protein nup96 ame: full=96 kda nucleoporin ame: full=nucleoporin nup96	6685	gi|325511345|sp|P49793.2|NUP98_RATRecName: Full=Nuclear pore complex protein Nup98-Nup96; Contains: RecName: Full=Nuclear pore complex protein Nup98; AltName: Full=98 kDa nucleoporin; AltName: Full=Nucleoporin Nup98; Contains: RecName: Full=Nuclear pore complex protein Nup96; AltName: Full=96 kDa nucleoporin; AltName: Full=Nucleoporin Nup96	P49793	0.0	53	827.78	1421	758
Contig654	uchl5_pig ame: full=ubiquitin carboxyl-terminal hydrolase isozyme l5 short=uch-l5 ame: full=ubiquitin thioesterase l5	1065	gi|122131872|sp|Q06AT3.1|UCHL5_PIGRecName: Full=Ubiquitin carboxyl-terminal hydrolase isozyme L5; Short=UCH-L5; AltName: Full=Ubiquitin thioesterase L5	Q06AT3	3.93049E-115	78	414.846	334	261
Contig655	dc1i2_mouse ame: full=cytoplasmic dynein 1 intermediate chain 2 ame: full=cytoplasmic dynein intermediate chain 2 ame: full=dynein intermediate chain cytosolic short=dh ic-2	3972	gi|6647516|sp|O88487.1|DC1I2_MOUSERecName: Full=Cytoplasmic dynein 1 intermediate chain 2; AltName: Full=Cytoplasmic dynein intermediate chain 2; AltName: Full=Dynein intermediate chain 2, cytosolic; Short=DH IC-2	O88487	0.0	66	643.269	598	397
Contig656	lmtk2_human ame: full=serine threonine-protein kinase lmtk2 ame: full=apoptosis-associated tyrosine kinase 2 ame: full=brain-enriched kinase short=hbrek ame: full=cdk5 p35-regulated kinase short=cprk ame: full=kinase phosphatase inhibitor 2 ame: full=lemur tyrosine kinase 2 ame: full=serine threonine-protein kinase kpi-2 flags: precursor	5462	gi|145559492|sp|Q8IWU2.2|LMTK2_HUMANRecName: Full=Serine/threonine-protein kinase LMTK2; AltName: Full=Apoptosis-associated tyrosine kinase 2; AltName: Full=Brain-enriched kinase; Short=hBREK; AltName: Full=CDK5/p35-regulated kinase; Short=CPRK; AltName: Full=Kinase/phosphatase/inhibitor 2; AltName: Full=Lemur tyrosine kinase 2; AltName: Full=Serine/threonine-protein kinase KPI-2; Flags: Precursor	Q8IWU2	9.04756E-74	58	160.999	192	112
Contig657	vath_mouse ame: full=v-type proton atpase subunit h short=v-atpase subunit h ame: full=vacuolar proton pump subunit h	4180	gi|78099814|sp|Q8BVE3.1|VATH_MOUSERecName: Full=V-type proton ATPase subunit H; Short=V-ATPase subunit H; AltName: Full=Vacuolar proton pump subunit H	Q8BVE3	1.52145E-146	73	521.546	457	336
Contig659	an13b_human ame: full=ankyrin repeat domain-containing protein 13b	2421	gi|269849747|sp|Q86YJ7.4|AN13B_HUMANRecName: Full=Ankyrin repeat domain-containing protein 13B	Q86YJ7	5.4842E-140	67	491.5	491	331
Contig660	snx6_mouse ame: full=sorting nexin-6	3887	gi|81885417|sp|Q6P8X1.1|SNX6_MOUSERecName: Full=Sorting nexin-6	Q6P8X1	7.63243E-122	74	368.622	307	229
Contig661	sf3a1_human ame: full=splicing factor 3a subunit 1 ame: full=sf3a120 ame: full=spliceosome-associated protein 114 short=sap 114	2772	gi|2498882|sp|Q15459.1|SF3A1_HUMANRecName: Full=Splicing factor 3A subunit 1; AltName: Full=SF3a120; AltName: Full=Spliceosome-associated protein 114; Short=SAP 114	Q15459	1.80583E-90	79	272.322	186	147
Contig662	pdk2_rat ame: full= kinase isozyme mitochondrial ame: full=pdk p45 ame: full=pyruvate dehydrogenase kinase isoform 2 flags: precursor	3057	gi|3183110|sp|Q64536.1|PDK2_RATRecName: Full=[Pyruvate dehydrogenase [lipoamide]] kinase isozyme 2, mitochondrial; AltName: Full=PDK P45; AltName: Full=Pyruvate dehydrogenase kinase isoform 2; Flags: Precursor	Q64536	1.16603E-116	70	421.779	390	273
Contig663	yo84_caeel ame: full= uncharacterized transposon-derived protein	4575	gi|466070|sp|P34620.1|YO84_CAEELRecName: Full=Putative uncharacterized transposon-derived protein ZK1236.4	P34620	1.0679E-14	45	62.3882	177	80
Contig664	plec_human ame: full=plectin short=pcn short=pltn ame: full=hemidesmosomal protein 1 short=hd1 ame: full=plectin-1	1884	gi|209572726|sp|Q15149.3|PLEC_HUMANRecName: Full=Plectin; Short=PCN; Short=PLTN; AltName: Full=Hemidesmosomal protein 1; Short=HD1; AltName: Full=Plectin-1	Q15149	1.2575E-74	65	237.269	238	155
Contig665	mle3_chick ame: full=myosin light chain skeletal muscle isoform ame: full=alkali myosin light chain 3 short=mlc-3 ame: full=myosin light chain 3f ame: full=myosin light chain alkali 2 short=myosin light chain a2 ame: full=skeletal-muscle myosin l-4 light chain	2185	gi|55584150|sp|P02605.3|MLE3_CHICKRecName: Full=Myosin light chain 3, skeletal muscle isoform; AltName: Full=Alkali myosin light chain 3; Short=MLC-3; AltName: Full=Myosin light chain 3f; AltName: Full=Myosin light chain alkali 2; Short=Myosin light chain A2; AltName: Full=Skeletal-muscle myosin L-4 light chain	P02605	1.14265E-38	75	162.155	148	112
Contig666	rt16_bovin ame: full=28s ribosomal protein mitochondrial short=mrp-s16 short=s16mt flags: precursor	1087	gi|124053575|sp|P82915.2|RT16_BOVINRecName: Full=28S ribosomal protein S16, mitochondrial; Short=MRP-S16; Short=S16mt; Flags: Precursor	P82915	1.33538E-25	73	117.472	94	69
Contig667	rn181_xenla ame: full=e3 ubiquitin-protein ligase rnf181 ame: full=ring finger protein 181	1388	gi|82201112|sp|Q6GPV5.1|RN181_XENLARecName: Full=E3 ubiquitin-protein ligase RNF181; AltName: Full=RING finger protein 181	Q6GPV5	1.16046E-35	66	151.369	161	107
Contig669	gld2b_xenla ame: full=poly rna polymerase gld2-b short=xgld-2 ame: full=pap-associated domain-containing protein 4-b	2304	gi|82182837|sp|Q6DFA8.1|GLD2B_XENLARecName: Full=Poly(A) RNA polymerase GLD2-B; Short=xGLD-2; AltName: Full=PAP-associated domain-containing protein 4-B	Q6DFA8	2.0538E-54	57	214.542	319	184
Contig670	c109a_danre ame: full=coiled-coil domain-containing protein 109a	5851	gi|123911121|sp|Q08BI9.1|C109A_DANRERecName: Full=Coiled-coil domain-containing protein 109A	Q08BI9	9.22405E-89	71	330.102	289	208
Contig671	sap_bovin ame: full=proactivator polypeptide contains: ame: full=saposin-a ame: full=protein a contains: ame: full=saposin-b ame: full=cerebroside sulfate activator short=csact ame: full=dispersin ame: full=sphingolipid activator protein 1 short=sap-1 ame: full=sulfatide gm1 activator contains: ame: full=saposin-c ame: full=a1 activator ame: full=co-beta-glucosidase ame: full=glucosylceramidase a…	2182	gi|115502446|sp|P26779.3|SAP_BOVINRecName: Full=Proactivator polypeptide; Contains: RecName: Full=Saposin-A; AltName: Full=Protein A; Contains: RecName: Full=Saposin-B; AltName: Full=Cerebroside sulfate activator; Short=CSAct; AltName: Full=Dispersin; AltName: Full=Sphingolipid activator protein 1; Short=SAP-1; AltName: Full=Sulfatide/GM1 activator; Contains: RecName: Full=Saposin-C; AltName: Ful…	P26779	3.82406E-10	40	67.3958	205	84
Contig672	zn565_human ame: full=zinc finger protein 565	2746	gi|74760034|sp|Q8N9K5.1|ZN565_HUMANRecName: Full=Zinc finger protein 565	Q8N9K5	1.48561E-22	56	108.997	109	62
Contig674	m10l1_human ame: full= helicase mov10l1 ame: full=moloney leukemia virus 10-like protein 1 short=mov10-like protein 1	1591	gi|22095856|sp|Q9BXT6.1|M10L1_HUMANRecName: Full=Putative helicase Mov10l1; AltName: Full=Moloney leukemia virus 10-like protein 1; Short=MOV10-like protein 1	Q9BXT6	4.76131E-20	48	99.7525	217	106
Contig675	psa6_mouse ame: full=proteasome subunit alpha type-6 ame: full=macropain iota chain ame: full=multicatalytic endopeptidase complex iota chain ame: full=proteasome iota chain	1553	gi|9910829|sp|Q9QUM9.1|PSA6_MOUSERecName: Full=Proteasome subunit alpha type-6; AltName: Full=Macropain iota chain; AltName: Full=Multicatalytic endopeptidase complex iota chain; AltName: Full=Proteasome iota chain	Q9QUM9	2.65328E-92	81	339.732	234	191
Contig676	nr0b1_pig ame: full=nuclear receptor subfamily 0 group b member 1 ame: full=nuclear receptor dax-1	1823	gi|3023620|sp|P79386.2|NR0B1_PIGRecName: Full=Nuclear receptor subfamily 0 group B member 1; AltName: Full=Nuclear receptor DAX-1	P79386	3.29257E-12	47	73.9442	155	74
Contig677	cnot4_human ame: full=ccr4-not transcription complex subunit 4 ame: full=ccr4-associated factor 4 ame: full=e3 ubiquitin-protein ligase cnot4 ame: full=potential transcriptional repressor not4hp	3744	gi|115502372|sp|O95628.3|CNOT4_HUMANRecName: Full=CCR4-NOT transcription complex subunit 4; AltName: Full=CCR4-associated factor 4; AltName: Full=E3 ubiquitin-protein ligase CNOT4; AltName: Full=Potential transcriptional repressor NOT4Hp	O95628	9.13509E-119	92	429.098	240	221
Contig678	csd_bachd ame: full=probable cysteine desulfurase	4623	gi|13431398|sp|Q9K7A0.2|CSD_BACHDRecName: Full=Probable cysteine desulfurase	Q9K7A0	5.44019E-28	43	127.872	372	160
Contig679	pp4r1_human ame: full=serine threonine-protein phosphatase 4 regulatory subunit 1	2951	gi|44888283|sp|Q8TF05.1|PP4R1_HUMANRecName: Full=Serine/threonine-protein phosphatase 4 regulatory subunit 1	Q8TF05	1.80514E-82	70	308.145	292	205
Contig681	adk_phypa ame: full=adenosine kinase short=ak ame: full=adenosine 5 -phosphotransferase	4022	gi|17366025|sp|O49923.1|ADK_PHYPARecName: Full=Adenosine kinase; Short=AK; AltName: Full=Adenosine 5'-phosphotransferase	O49923	7.31865E-106	71	386.341	338	241
Contig683	ce164_human ame: full=centrosomal protein of 164 kda short=cep164	2508	gi|162416241|sp|Q9UPV0.3|CE164_HUMANRecName: Full=Centrosomal protein of 164 kDa; Short=Cep164	Q9UPV0	2.13579E-36	84	154.836	99	84
Contig684	mypt1_rat ame: full=protein phosphatase 1 regulatory subunit 12a ame: full=mbsp ame: full=myosin phosphatase-targeting subunit 1 short=myosin phosphatase target subunit 1 ame: full=protein phosphatase myosin-binding subunit ame: full=protein phosphatase subunit 1m short=pp-1m ame: full=serine threonine protein phosphatase pp1 smooth muscle regulatory subunit m110	1796	gi|41017251|sp|Q10728.2|MYPT1_RATRecName: Full=Protein phosphatase 1 regulatory subunit 12A; AltName: Full=MBSP; AltName: Full=Myosin phosphatase-targeting subunit 1; Short=Myosin phosphatase target subunit 1; AltName: Full=Protein phosphatase myosin-binding subunit; AltName: Full=Protein phosphatase subunit 1M; Short=PP-1M; AltName: Full=Serine/threonine protein phosphatase PP1 smooth muscle reg…	Q10728	4.41456E-68	68	155.992	144	99
Contig685	pab2b_xenla ame: full=polyadenylate-binding protein 2-b short=pabp-2-b short=poly -binding protein 2-b ame: full=nuclear poly -binding protein 1-b ame: full=poly -binding protein ii-b short=pabii-b ame: full=polyadenylate-binding nuclear protein 1-b ame: full=x 2-b ame: full=npabp2-b ame: full=xpabpii-b	2699	gi|82241535|sp|Q7ZXB8.1|PAB2B_XENLARecName: Full=Polyadenylate-binding protein 2-B; Short=PABP-2-B; Short=Poly(A)-binding protein 2-B; AltName: Full=Nuclear poly(A)-binding protein 1-B; AltName: Full=Poly(A)-binding protein II-B; Short=PABII-B; AltName: Full=Polyadenylate-binding nuclear protein 1-B; AltName: Full=XLnPABP2-B; AltName: Full=nPABP2-B; AltName: Full=xPABPII-B	Q7ZXB8	6.49633E-47	70	189.889	162	115
Contig686	scaf8_mouse ame: full=protein scaf8 ame: full=rna-binding motif protein 16 ame: full=sr-related and ctd-associated factor 8	5463	gi|81910927|sp|Q6DID3.1|SCAF8_MOUSERecName: Full=Protein SCAF8; AltName: Full=RNA-binding motif protein 16; AltName: Full=SR-related and CTD-associated factor 8	Q6DID3	4.31545E-56	89	221.476	135	121
Contig687	ptpr2_macne ame: full=receptor-type tyrosine-protein phosphatase n2 short=r-ptp-n2 ame: full=m1851 flags: precursor	5393	gi|2811018|sp|O02695.1|PTPR2_MACNERecName: Full=Receptor-type tyrosine-protein phosphatase N2; Short=R-PTP-N2; AltName: Full=M1851; Flags: Precursor	O02695	2.78165E-140	67	501.13	503	340
Contig688	c1qt4_mouse ame: full=complement c1q tumor necrosis factor-related protein 4 flags: precursor	1889	gi|68052363|sp|Q8R066.1|C1QT4_MOUSERecName: Full=Complement C1q tumor necrosis factor-related protein 4; Flags: Precursor	Q8R066	6.70237E-16	53	86.2705	136	73
Contig689	zn596_human ame: full=zinc finger protein 596	2849	gi|257050982|sp|Q8TC21.2|ZN596_HUMANRecName: Full=Zinc finger protein 596	Q8TC21	1.40662E-15	61	85.8853	85	52
Contig690	prp18_danre ame: full=pre-mrna-splicing factor 18 ame: full=prp18 homolog	1033	gi|82184063|sp|Q6GMH0.1|PRP18_DANRERecName: Full=Pre-mRNA-splicing factor 18; AltName: Full=PRP18 homolog	Q6GMH0	6.3934E-95	81	341.273	256	208
Contig691	tri33_danre ame: full=e3 ubiquitin-protein ligase trim33 ame: full=ectodermin homolog ame: full=protein moonshine ame: full=transcription intermediary factor 1-gamma short=tif1-gamma ame: full=tripartite motif-containing protein 33	1222	gi|82085579|sp|Q6E2N3.1|TRI33_DANRERecName: Full=E3 ubiquitin-protein ligase TRIM33; AltName: Full=Ectodermin homolog; AltName: Full=Protein moonshine; AltName: Full=Transcription intermediary factor 1-gamma; Short=TIF1-gamma; AltName: Full=Tripartite motif-containing protein 33	Q6E2N3	1.28054E-32	54	124.79	140	76
Contig692	ud12_rat ame: full=udp-glucuronosyltransferase 1-2 short=udpgt 1-2 short=ugt1*2 short=ugt1-02 short= ame: full=b2 ame: full=bilirubin-specific udpgt ame: full=ugt1a2 flags: precursor	770	gi|2507507|sp|P20720.2|UD12_RATRecName: Full=UDP-glucuronosyltransferase 1-2; Short=UDPGT 1-2; Short=UGT1*2; Short=UGT1-02; Short=UGT1.2; AltName: Full=B2; AltName: Full=Bilirubin-specific UDPGT; AltName: Full=UGT1A2; Flags: Precursor	P20720	1.69933E-28	50	126.331	258	129
Contig693	acot8_human ame: full=acyl-coenzyme a thioesterase 8 ame: full=acyl- thioesterase 8 ame: full=choloyl-coenzyme a thioesterase ame: full=hiv-nef-associated acyl- thioesterase ame: full=pte-2 ame: full=peroxisomal acyl-coenzyme a thioester hydrolase 1 short=pte-1 ame: full=peroxisomal long-chain acyl- thioesterase 1 ame: full=thioesterase ii short=hacte-iii short=hacteiii short=hte	2073	gi|14285685|sp|O14734.1|ACOT8_HUMANRecName: Full=Acyl-coenzyme A thioesterase 8; AltName: Full=Acyl-CoA thioesterase 8; AltName: Full=Choloyl-coenzyme A thioesterase; AltName: Full=HIV-Nef-associated acyl-CoA thioesterase; AltName: Full=PTE-2; AltName: Full=Peroxisomal acyl-coenzyme A thioester hydrolase 1; Short=PTE-1; AltName: Full=Peroxisomal long-chain acyl-CoA thioesterase 1; AltName: Full=T…	O14734	8.96005E-78	65	291.967	302	197
Contig694	nbr1_human ame: full=next to brca1 gene 1 protein ame: full=cell migration-inducing gene 19 protein ame: full=membrane component chromosome 17 surface marker 2 ame: full=neighbor of brca1 gene 1 protein ame: full=protein 1a1-3b	7127	gi|296439290|sp|Q14596.3|NBR1_HUMANRecName: Full=Next to BRCA1 gene 1 protein; AltName: Full=Cell migration-inducing gene 19 protein; AltName: Full=Membrane component chromosome 17 surface marker 2; AltName: Full=Neighbor of BRCA1 gene 1 protein; AltName: Full=Protein 1A1-3B	Q14596	4.97377E-52	45	208.379	626	282
Contig695	rs15a_strpu ame: full=40s ribosomal protein s15a ame: full=ribosomal protein s24	4864	gi|417715|sp|P33095.3|RS15A_STRPURecName: Full=40S ribosomal protein S15a; AltName: Full=Ribosomal protein S24	P33095	3.02218E-61	93	238.424	130	122
Contig696	lov1_caeel ame: full=location of vulva defective 1 ame: full=polycystic kidney disease 1 protein homolog ame: full=polycystin-1	6323	gi|229462952|sp|Q09624.3|LOV1_CAEELRecName: Full=Location of vulva defective 1; AltName: Full=Polycystic kidney disease 1 protein homolog; AltName: Full=Polycystin-1	Q09624	5.44106E-10	43	68.5514	258	112
Contig698	kprb_rat ame: full=phosphoribosyl pyrophosphate synthase-associated protein 2 short=prpp synthase-associated protein 2 ame: full=41 kda phosphoribosypyrophosphate synthetase-associated protein short=pap41	827	gi|24418482|sp|O08618.1|KPRB_RATRecName: Full=Phosphoribosyl pyrophosphate synthase-associated protein 2; Short=PRPP synthase-associated protein 2; AltName: Full=41 kDa phosphoribosypyrophosphate synthetase-associated protein; Short=PAP41	O08618	1.44355E-68	78	259.61	211	166
Contig700	tera_bovin ame: full=transitional endoplasmic reticulum atpase short=ter atpase ame: full=15s mg(2+)-atpase p97 subunit ame: full=valosin-containing protein short=vcp	6462	gi|122140828|sp|Q3ZBT1.1|TERA_BOVINRecName: Full=Transitional endoplasmic reticulum ATPase; Short=TER ATPase; AltName: Full=15S Mg(2+)-ATPase p97 subunit; AltName: Full=Valosin-containing protein; Short=VCP	Q3ZBT1	0.0	86	1214.13	766	665
Contig701	rbm19_mouse ame: full=probable rna-binding protein 19 ame: full=rna-binding motif protein 19	848	gi|73621449|sp|Q8R3C6.1|RBM19_MOUSERecName: Full=Probable RNA-binding protein 19; AltName: Full=RNA-binding motif protein 19	Q8R3C6	1.09237E-26	55	120.553	160	89
Contig702	bar3_chite ame: full=balbiani ring protein 3 flags: precursor	1277	gi|416704|sp|Q03376.1|BAR3_CHITERecName: Full=Balbiani ring protein 3; Flags: Precursor	Q03376	7.24777E-27	45	114.775	219	100
Contig703	cp048_bovin ame: full=uncharacterized protein c16orf48 homolog	2016	gi|119368630|sp|Q3T078.1|CP048_BOVINRecName: Full=Uncharacterized protein C16orf48 homolog	Q3T078	3.83108E-33	48	143.665	293	143
Contig704	eloa1_drome ame: full=transcription elongation factor b polypeptide 3 ame: full=elongin-a ame: full=rna polymerase ii transcription factor siii subunit a ame: full=d	2780	gi|51316116|sp|Q9VCP0.1|ELOA1_DROMERecName: Full=Transcription elongation factor B polypeptide 3; AltName: Full=Elongin-A; AltName: Full=RNA polymerase II transcription factor SIII subunit A; AltName: Full=dEloA	Q9VCP0	3.24689E-25	63	117.857	135	86
Contig705	kthy_human ame: full=thymidylate kinase ame: full=dtmp kinase	1829	gi|56405325|sp|P23919.4|KTHY_HUMANRecName: Full=Thymidylate kinase; AltName: Full=dTMP kinase	P23919	4.00269E-51	68	149.443	157	108
Contig706	nog2_human ame: full=nucleolar gtp-binding protein 2 ame: full=autoantigen ngp-1	5056	gi|3334276|sp|Q13823.1|NOG2_HUMANRecName: Full=Nucleolar GTP-binding protein 2; AltName: Full=Autoantigen NGP-1	Q13823	0.0	77	688.337	543	421
Contig707	PREDICTED: similar to ENSANGP00000017844, partial [Strongylocentrotus purpuratus]	1018	gi|72062598|ref|XP_797038.1|PREDICTED: similar to ENSANGP00000017844, partial [Strongylocentrotus purpuratus] >gi|115674915|ref|XP_001201003.1| PREDICTED: similar to ENSANGP00000017844, partial [Strongylocentrotus purpuratus]	XP_797038	4.99479E-10	42	66.6254	201	85
Contig708	wfdc1_mouse ame: full=wap four-disulfide core domain protein 1 ame: full=prostate stromal protein ps20 ame: full=ps20 growth inhibitor flags: precursor	2472	gi|22096243|sp|Q9ESH5.1|WFDC1_MOUSERecName: Full=WAP four-disulfide core domain protein 1; AltName: Full=Prostate stromal protein ps20; AltName: Full=ps20 growth inhibitor; Flags: Precursor	Q9ESH5	9.15016E-24	67	112.849	95	64
Contig709	chste_danre ame: full=carbohydrate sulfotransferase 14 ame: full=dermatan 4-sulfotransferase 1 short=d4st-1 short=zd4st-1	1869	gi|61211799|sp|Q805E5.1|CHSTE_DANRERecName: Full=Carbohydrate sulfotransferase 14; AltName: Full=Dermatan 4-sulfotransferase 1; Short=D4ST-1; Short=zD4ST-1	Q805E5	1.56956E-25	52	118.242	241	127
Contig710	t2eb_xenla ame: full=general transcription factor iie subunit 2 ame: full=transcription initiation factor iie subunit beta short=tfiie-beta	947	gi|267060|sp|P29540.1|T2EB_XENLARecName: Full=General transcription factor IIE subunit 2; AltName: Full=Transcription initiation factor IIE subunit beta; Short=TFIIE-beta	P29540	1.72823E-71	69	269.626	251	174
Contig711	rs24_ictpu ame: full=40s ribosomal protein s24	584	gi|20140088|sp|Q90YQ0.1|RS24_ICTPURecName: Full=40S ribosomal protein S24	Q90YQ0	4.42792E-32	78	137.502	100	78
Contig712	gcsh_rat ame: full=glycine cleavage system h mitochondrial flags: precursor	3515	gi|67464954|sp|Q5I0P2.1|GCSH_RATRecName: Full=Glycine cleavage system H protein, mitochondrial; Flags: Precursor	Q5I0P2	1.59183E-32	67	142.51	137	92
Contig713	atpb_hempu ame: full=atp synthase subunit mitochondrial flags: precursor	2368	gi|2493028|sp|Q25117.1|ATPB_HEMPURecName: Full=ATP synthase subunit beta, mitochondrial; Flags: Precursor	Q25117	0.0	87	777.319	488	428
Contig714	sas10_human ame: full=something about silencing protein 10 ame: full=charged amino acid-rich leucine zipper 1 short=crl1 ame: full=disrupter of silencing sas10 ame: full=utp3 homolog	2489	gi|76364208|sp|Q9NQZ2.1|SAS10_HUMANRecName: Full=Something about silencing protein 10; AltName: Full=Charged amino acid-rich leucine zipper 1; Short=CRL1; AltName: Full=Disrupter of silencing SAS10; AltName: Full=UTP3 homolog	Q9NQZ2	3.98789E-32	48	126.716	258	126
Contig715	ei3hb_danre ame: full=eukaryotic translation initiation factor 3 subunit h-b short=eif3h-b ame: full=eukaryotic translation initiation factor 3 subunit 3-b ame: full=eif-3-gamma-b ame: full=eif3 p40 subunit b	5528	gi|224487985|sp|Q5PR67.2|EI3HB_DANRERecName: Full=Eukaryotic translation initiation factor 3 subunit H-B; Short=eIF3h-B; AltName: Full=Eukaryotic translation initiation factor 3 subunit 3-B; AltName: Full=eIF-3-gamma-B; AltName: Full=eIF3 p40 subunit B	Q5PR67	3.19539E-99	74	364.77	324	241
Contig716	PREDICTED: hypothetical protein [Strongylocentrotus purpuratus]	2352	gi|115774608|ref|XP_001200584.1|PREDICTED: hypothetical protein [Strongylocentrotus purpuratus] >gi|115949534|ref|XP_001177982.1| PREDICTED: hypothetical protein [Strongylocentrotus purpuratus]	XP_001200584	2.28875E-8	48	65.855	154	74
Contig717	gmpr1_rat ame: full=gmp reductase 1 ame: full=guanosine 5 -monophosphate oxidoreductase 1 short=guanosine monophosphate reductase 1	2925	gi|8928123|sp|Q9Z244.1|GMPR1_RATRecName: Full=GMP reductase 1; AltName: Full=Guanosine 5'-monophosphate oxidoreductase 1; Short=Guanosine monophosphate reductase 1	Q9Z244	2.21465E-152	90	301.982	171	155
Contig719	ysmu_caeel ame: full=uncharacterized protein mitochondrial flags: precursor	2194	gi|118578021|sp|Q1NZ26.1|YSMU_CAEELRecName: Full=Uncharacterized protein F13E9.13, mitochondrial; Flags: Precursor	Q1NZ26	1.10401E-26	77	93.5893	77	60
Contig720	ppde2_human ame: full=pppde peptidase domain-containing protein 2 ame: full=protein fam152b	4506	gi|74757716|sp|Q6ICB0.1|PPDE2_HUMANRecName: Full=PPPDE peptidase domain-containing protein 2; AltName: Full=Protein FAM152B	Q6ICB0	8.30955E-39	78	144.05	104	82
Contig721	vatf_caeel ame: full=probable v-type proton atpase subunit f short=v-atpase subunit f ame: full=vacuolar proton pump subunit f	2148	gi|2833318|sp|Q23680.1|VATF_CAEELRecName: Full=Probable V-type proton ATPase subunit F; Short=V-ATPase subunit F; AltName: Full=Vacuolar proton pump subunit F	Q23680	4.68652E-45	89	183.341	121	108
Contig723	nop58_mouse ame: full=nucleolar protein 58 ame: full=mssp ame: full=nucleolar protein 5 ame: full=sik-similar protein	3386	gi|81884709|sp|Q6DFW4.1|NOP58_MOUSERecName: Full=Nucleolar protein 58; AltName: Full=MSSP; AltName: Full=Nucleolar protein 5; AltName: Full=SIK-similar protein	Q6DFW4	1.42427E-147	86	344.739	243	211
Contig724	smd1_drome ame: full=probable small nuclear ribonucleoprotein sm d1 short=sm-d1 ame: full=snrnp core protein d1	2013	gi|33112453|sp|Q9VU02.1|SMD1_DROMERecName: Full=Probable small nuclear ribonucleoprotein Sm D1; Short=Sm-D1; AltName: Full=snRNP core protein D1	Q9VU02	4.36519E-37	96	156.762	85	82
Contig726	rb11b_disom ame: full=ras-related protein rab-11b ame: full=ora3 flags: precursor	4642	gi|131849|sp|P22129.1|RB11B_DISOMRecName: Full=Ras-related protein Rab-11B; AltName: Full=ORA3; Flags: Precursor	P22129	2.93591E-98	90	361.303	216	196
Contig728	emx1_mouse ame: full=homeobox protein emx1 ame: full=empty spiracles homolog 1 ame: full=empty spiracles-like protein 1	688	gi|122065176|sp|Q04742.2|EMX1_MOUSERecName: Full=Homeobox protein EMX1; AltName: Full=Empty spiracles homolog 1; AltName: Full=Empty spiracles-like protein 1	Q04742	1.43632E-9	63	63.1586	66	42
Contig729	djc12_bovin ame: full= homolog subfamily c member 12 ame: full=j domain-containing protein 1	1574	gi|28201817|sp|Q9N287.1|DJC12_BOVINRecName: Full=DnaJ homolog subfamily C member 12; AltName: Full=J domain-containing protein 1	Q9N287	5.01304E-30	53	132.88	198	105
Contig730	ca177_rat ame: full=uncharacterized protein c1orf177 homolog	532	gi|223635070|sp|B1H283.1|CA177_RATRecName: Full=Uncharacterized protein C1orf177 homolog	B1H283	1.95439E-14	53	78.5666	108	58
Contig731	angl7_human ame: full=angiopoietin-related protein 7 ame: full=angiopoietin-like factor ame: full=angiopoietin-like protein 7 ame: full=cornea-derived transcript 6 protein flags: precursor	3088	gi|62899821|sp|O43827.1|ANGL7_HUMANRecName: Full=Angiopoietin-related protein 7; AltName: Full=Angiopoietin-like factor; AltName: Full=Angiopoietin-like protein 7; AltName: Full=Cornea-derived transcript 6 protein; Flags: Precursor	O43827	1.04175E-32	58	123.635	145	85
Contig732	brd3_human ame: full=bromodomain-containing protein 3 ame: full=ring3-like protein	1338	gi|12643726|sp|Q15059.1|BRD3_HUMANRecName: Full=Bromodomain-containing protein 3; AltName: Full=RING3-like protein	Q15059	1.06318E-46	70	187.963	154	109
Contig733	kld10_xenla ame: full=kelch domain-containing protein 10	2545	gi|82180136|sp|Q5U580.1|KLD10_XENLARecName: Full=Kelch domain-containing protein 10	Q5U580	4.47227E-82	59	306.605	370	220
Contig734	rbbp5_mouse ame: full=retinoblastoma-binding protein 5 short=rbbp-5	2719	gi|284022112|sp|Q8BX09.2|RBBP5_MOUSERecName: Full=Retinoblastoma-binding protein 5; Short=RBBP-5	Q8BX09	0.0	88	663.685	408	360
Contig736	zinc finger partial	2526	gi|115665375|ref|XP_001181207.1|PREDICTED: similar to cryopyrin, partial [Strongylocentrotus purpuratus] >gi|115939160|ref|XP_001196427.1| PREDICTED: similar to cryopyrin, partial [Strongylocentrotus purpuratus]	XP_001181207	5.36122E-11	56	70.4774	128	72
Contig737	ide_rat ame: full=insulin-degrading enzyme ame: full=insulin protease short=insulinase ame: full=insulysin	993	gi|547706|sp|P35559.1|IDE_RATRecName: Full=Insulin-degrading enzyme; AltName: Full=Insulin protease; Short=Insulinase; AltName: Full=Insulysin	P35559	5.31163E-103	81	374.4	269	218
Contig738	rnf13_chick ame: full=e3 ubiquitin-protein ligase rnf13 ame: full=c-rzf ame: full=ring finger protein 13 flags: precursor	6795	gi|21362882|sp|Q90972.1|RNF13_CHICKRecName: Full=E3 ubiquitin-protein ligase RNF13; AltName: Full=C-RZF; AltName: Full=RING finger protein 13; Flags: Precursor	Q90972	1.01537E-62	63	243.817	274	173
Contig739	mns1_xentr ame: full=meiosis-specific nuclear structural protein 1	2129	gi|156632592|sp|A4IJ21.1|MNS1_XENTRRecName: Full=Meiosis-specific nuclear structural protein 1	A4IJ21	4.07335E-33	50	143.665	247	125
Contig740	riken cdna 4930415o20 gene	1203	gi|72007625|ref|XP_782921.1|PREDICTED: similar to RIKEN cDNA 4930415O20 gene [Strongylocentrotus purpuratus] >gi|115924893|ref|XP_001177504.1| PREDICTED: similar to RIKEN cDNA 4930415O20 gene [Strongylocentrotus purpuratus]	XP_782921	4.24455E-64	78	208.764	151	119
Contig741	naa40_danre ame: full=n-alpha-acetyltransferase catalytic subunit ame: full=n-acetyltransferase 11	959	gi|82229995|sp|Q568K5.1|NAA40_DANRERecName: Full=N-alpha-acetyltransferase 40, NatD catalytic subunit; AltName: Full=N-acetyltransferase 11	Q568K5	9.94561E-59	75	227.254	189	142
Contig742	cylc2_bovin ame: full=cylicin-2 ame: full=cylicin ii ame: full=multiple-band polypeptide ii	2071	gi|2498277|sp|Q28092.1|CYLC2_BOVINRecName: Full=Cylicin-2; AltName: Full=Cylicin II; AltName: Full=Multiple-band polypeptide II	Q28092	4.84267E-7	41	56.9954	323	133
Contig743	vprbp_mouse ame: full=protein vprbp ame: full=ddb1- and cul4-associated factor 1	541	gi|147742891|sp|Q80TR8.4|VPRBP_MOUSERecName: Full=Protein VPRBP; AltName: Full=DDB1- and CUL4-associated factor 1	Q80TR8	1.66651E-24	67	112.079	96	65
Contig744	ki21a_mouse ame: full=kinesin-like protein kif21a	2414	gi|50401187|sp|Q9QXL2.2|KI21A_MOUSERecName: Full=Kinesin-like protein KIF21A	Q9QXL2	5.34314E-177	78	596.66	474	373
Contig745	s22ak_mouse ame: full=solute carrier family 22 member 20 ame: full=organic anion transporter 6	5287	gi|56404586|sp|Q80UJ1.1|S22AK_MOUSERecName: Full=Solute carrier family 22 member 20; AltName: Full=Organic anion transporter 6	Q80UJ1	1.1421E-29	48	133.65	278	136
Contig746	klf11_human ame: full=krueppel-like factor 11 ame: full=transforming growth factor-beta-inducible early growth response protein 2 short=tgfb-inducible early growth response protein 2 short=tieg-2	5234	gi|11387048|sp|O14901.2|KLF11_HUMANRecName: Full=Krueppel-like factor 11; AltName: Full=Transforming growth factor-beta-inducible early growth response protein 2; Short=TGFB-inducible early growth response protein 2; Short=TIEG-2	O14901	3.8551E-54	83	214.927	137	114
Contig748	rbm25_human ame: full=rna-binding protein 25 ame: full=arg glu asp-rich protein of 120 kda short=red120 ame: full=protein s164 ame: full=rna-binding motif protein 25 ame: full=rna-binding region-containing protein 7	803	gi|226693631|sp|P49756.3|RBM25_HUMANRecName: Full=RNA-binding protein 25; AltName: Full=Arg/Glu/Asp-rich protein of 120 kDa; Short=RED120; AltName: Full=Protein S164; AltName: Full=RNA-binding motif protein 25; AltName: Full=RNA-binding region-containing protein 7	P49756	1.68809E-42	58	172.94	215	126
Contig749	chin_human ame: full=n-chimaerin ame: full=a-chimaerin ame: full=alpha-chimerin ame: full=n-chimerin short=nc ame: full=rho gtpase-activating protein 2	2322	gi|21903393|sp|P15882.3|CHIN_HUMANRecName: Full=N-chimaerin; AltName: Full=A-chimaerin; AltName: Full=Alpha-chimerin; AltName: Full=N-chimerin; Short=NC; AltName: Full=Rho GTPase-activating protein 2	P15882	3.96213E-122	67	439.499	449	302
Contig751	nova1_macfa ame: full=rna-binding protein nova-1 ame: full=neuro-oncological ventral antigen 1 ame: full=ventral neuron-specific protein 1	3616	gi|122064615|sp|Q2PFW9.1|NOVA1_MACFARecName: Full=RNA-binding protein Nova-1; AltName: Full=Neuro-oncological ventral antigen 1; AltName: Full=Ventral neuron-specific protein 1	Q2PFW9	1.05461E-63	64	246.128	267	172
Contig752	tpp2_human ame: full=tripeptidyl-peptidase 2 short=tpp-2 ame: full=tripeptidyl aminopeptidase ame: full=tripeptidyl-peptidase ii short=tpp-ii	4626	gi|34223721|sp|P29144.4|TPP2_HUMANRecName: Full=Tripeptidyl-peptidase 2; Short=TPP-2; AltName: Full=Tripeptidyl aminopeptidase; AltName: Full=Tripeptidyl-peptidase II; Short=TPP-II	P29144	0.0	70	1359.74	1247	884
Contig753	bud13_chick ame: full=bud13 homolog	3520	gi|82081173|sp|Q5ZIJ0.1|BUD13_CHICKRecName: Full=BUD13 homolog	Q5ZIJ0	5.97108E-80	50	300.056	594	299
Contig754	mat1_margl ame: full=cdk-activating kinase assembly factor mat1 ame: full=cdk7 cyclin-h assembly factor ame: full=menage a trois ame: full=ring finger protein mat1	1410	gi|1708933|sp|P51950.1|MAT1_MARGLRecName: Full=CDK-activating kinase assembly factor MAT1; AltName: Full=CDK7/cyclin-H assembly factor; AltName: Full=Menage a trois; AltName: Full=RING finger protein MAT1	P51950	1.02071E-87	67	324.324	315	214
Contig756	atp5e_bovin ame: full=atp synthase subunit mitochondrial short=atpase subunit epsilon	913	gi|2851433|sp|P05632.4|ATP5E_BOVINRecName: Full=ATP synthase subunit epsilon, mitochondrial; Short=ATPase subunit epsilon	P05632	2.82203E-7	74	56.225	47	35
Contig757	ttc4_bovin ame: full=tetratricopeptide repeat protein 4 short=tpr repeat protein 4	828	gi|182701417|sp|Q5EA11.2|TTC4_BOVINRecName: Full=Tetratricopeptide repeat protein 4; Short=TPR repeat protein 4	Q5EA11	2.32076E-42	62	172.555	210	132
Contig758	gga3_human ame: full=adp-ribosylation factor-binding protein gga3 ame: full=golgi- gamma ear- arf-binding protein 3	2460	gi|14548064|sp|Q9NZ52.1|GGA3_HUMANRecName: Full=ADP-ribosylation factor-binding protein GGA3; AltName: Full=Golgi-localized, gamma ear-containing, ARF-binding protein 3	Q9NZ52	3.39847E-87	64	323.553	348	223
Contig759	rtf1_human ame: full=rna polymerase-associated protein rtf1 homolog	3925	gi|313104316|sp|Q92541.4|RTF1_HUMANRecName: Full=RNA polymerase-associated protein RTF1 homolog	Q92541	1.03279E-88	64	329.331	370	239
Contig762	ccd11_human ame: full=coiled-coil domain-containing protein 11	2311	gi|118572626|sp|Q96M91.2|CCD11_HUMANRecName: Full=Coiled-coil domain-containing protein 11	Q96M91	6.51257E-45	51	163.696	340	176
Contig763	pfd3_ponab ame: full=prefoldin subunit 3 ame: full=von hippel-lindau-binding protein 1 short=vbp-1 short=vhl-binding protein 1	2370	gi|73921732|sp|Q5RCG9.1|PFD3_PONABRecName: Full=Prefoldin subunit 3; AltName: Full=Von Hippel-Lindau-binding protein 1; Short=VBP-1; Short=VHL-binding protein 1	Q5RCG9	2.34312E-61	83	237.654	166	139
Contig765	hem0_danre ame: full=5-aminolevulinate erythroid- mitochondrial short=alas-e ame: full=5-aminolevulinic acid synthase 2 ame: full=delta-ala synthase 2 ame: full=delta-aminolevulinate synthase 2 flags: precursor	3514	gi|20138448|sp|Q9YHT4.1|HEM0_DANRERecName: Full=5-aminolevulinate synthase, erythroid-specific, mitochondrial; Short=ALAS-E; AltName: Full=5-aminolevulinic acid synthase 2; AltName: Full=Delta-ALA synthase 2; AltName: Full=Delta-aminolevulinate synthase 2; Flags: Precursor	Q9YHT4	1.94296E-147	75	524.242	405	306
Contig766	cpas1_dicdi ame: full=circularly permutated ras protein 1 short= as1	4995	gi|74876101|sp|Q75J93.1|CPAS1_DICDIRecName: Full=Circularly permutated Ras protein 1; Short=DdiCPRas1	Q75J93	1.27161E-95	47	233.802	498	238
Contig767	dc1i2_mouse ame: full=cytoplasmic dynein 1 intermediate chain 2 ame: full=cytoplasmic dynein intermediate chain 2 ame: full=dynein intermediate chain cytosolic short=dh ic-2	3703	gi|6647516|sp|O88487.1|DC1I2_MOUSERecName: Full=Cytoplasmic dynein 1 intermediate chain 2; AltName: Full=Cytoplasmic dynein intermediate chain 2; AltName: Full=Dynein intermediate chain 2, cytosolic; Short=DH IC-2	O88487	0.0	65	643.269	598	392
Contig769	psa3_human ame: full=proteasome subunit alpha type-3 ame: full=macropain subunit c8 ame: full=multicatalytic endopeptidase complex subunit c8 ame: full=proteasome component c8	2968	gi|130859|sp|P25788.2|PSA3_HUMANRecName: Full=Proteasome subunit alpha type-3; AltName: Full=Macropain subunit C8; AltName: Full=Multicatalytic endopeptidase complex subunit C8; AltName: Full=Proteasome component C8	P25788	4.76705E-91	84	336.65	245	206
Contig770	srpx2_mouse ame: full=sushi repeat-containing protein srpx2 flags: precursor	2171	gi|81878734|sp|Q8R054.1|SRPX2_MOUSERecName: Full=Sushi repeat-containing protein SRPX2; Flags: Precursor	Q8R054	1.09579E-13	48	64.6994	153	74
Contig771	rad50_mouse ame: full=dna repair protein rad50 short=mrad50	4664	gi|60392985|sp|P70388.1|RAD50_MOUSERecName: Full=DNA repair protein RAD50; Short=mRad50	P70388	0.0	58	696.427	1083	635
Contig772	cp033_mouse ame: full=u11 u12 small nuclear ribonucleoprotein 25 kda protein short=u11 u12 snrnp 25 kda protein	2210	gi|68052366|sp|Q8VIK1.1|CP033_MOUSERecName: Full=U11/U12 small nuclear ribonucleoprotein 25 kDa protein; Short=U11/U12 snRNP 25 kDa protein	Q8VIK1	1.23986E-32	82	142.124	109	90
Contig773	dnjb5_bovin ame: full= homolog subfamily b member 5	3190	gi|75057770|sp|Q5BIP8.1|DNJB5_BOVINRecName: Full=DnaJ homolog subfamily B member 5	Q5BIP8	4.19279E-16	76	87.8113	63	48
Contig774	atpa_rat ame: full=atp synthase subunit mitochondrial flags: precursor	2836	gi|83300587|sp|P15999.2|ATPA_RATRecName: Full=ATP synthase subunit alpha, mitochondrial; Flags: Precursor	P15999	0.0	92	581.252	340	316
Contig775	lach_drome ame: full=lachesin flags: precursor	1908	gi|73920221|sp|Q24372.2|LACH_DROMERecName: Full=Lachesin; Flags: Precursor	Q24372	8.85737E-16	42	85.8853	270	114
Contig776	tie1_mouse ame: full=tyrosine-protein kinase receptor tie-1 flags: precursor	7262	gi|1351248|sp|Q06806.2|TIE1_MOUSERecName: Full=Tyrosine-protein kinase receptor Tie-1; Flags: Precursor	Q06806	1.04087E-105	62	386.726	469	293
Contig777	elav4_human ame: full=elav-like protein 4 ame: full=hu-antigen d short= ame: full=paraneoplastic encephalomyelitis antigen	2117	gi|223590202|sp|P26378.2|ELAV4_HUMANRecName: Full=ELAV-like protein 4; AltName: Full=Hu-antigen D; Short=HuD; AltName: Full=Paraneoplastic encephalomyelitis antigen HuD	P26378	3.50316E-69	64	263.462	297	193
Contig778	k6pf_canfa ame: full=6- muscle type ame: full=phosphofructo-1-kinase isozyme a short=pfk-a short=phosphofructokinase-m ame: full=phosphofructokinase 1 ame: full=phosphohexokinase	5972	gi|1708593|sp|P52784.2|K6PF_CANFARecName: Full=6-phosphofructokinase, muscle type; AltName: Full=Phosphofructo-1-kinase isozyme A; Short=PFK-A; Short=Phosphofructokinase-M; AltName: Full=Phosphofructokinase 1; AltName: Full=Phosphohexokinase	P52784	0.0	73	941.414	803	591
Contig780	yipf1_rat ame: full=protein yipf1 ame: full=yip1 family member 1	2506	gi|81892245|sp|Q6P6G5.1|YIPF1_RATRecName: Full=Protein YIPF1; AltName: Full=YIP1 family member 1	Q6P6G5	3.09197E-39	59	146.747	162	97
Contig782	ddx6_human ame: full=probable atp-dependent rna helicase ddx6 ame: full=atp-dependent rna helicase p54 ame: full=dead box protein 6 ame: full=oncogene rck	5088	gi|116241327|sp|P26196.2|DDX6_HUMANRecName: Full=Probable ATP-dependent RNA helicase DDX6; AltName: Full=ATP-dependent RNA helicase p54; AltName: Full=DEAD box protein 6; AltName: Full=Oncogene RCK	P26196	8.32817E-171	77	602.438	470	363
Contig783	lrp1_human ame: full=prolow-density lipoprotein receptor-related protein 1 short=lrp-1 ame: full=alpha-2-macroglobulin receptor short=a2mr ame: full=apolipoprotein e receptor short=apoer ame: cd_antigen=cd91 contains: ame: full=low-density lipoprotein receptor-related protein 1 85 kda subunit short=lrp-85 contains: ame: full=low-density lipoprotein receptor-related protein 1 515 kda subunit short…	640	gi|317373384|sp|Q07954.2|LRP1_HUMANRecName: Full=Prolow-density lipoprotein receptor-related protein 1; Short=LRP-1; AltName: Full=Alpha-2-macroglobulin receptor; Short=A2MR; AltName: Full=Apolipoprotein E receptor; Short=APOER; AltName: CD_antigen=CD91; Contains: RecName: Full=Low-density lipoprotein receptor-related protein 1 85 kDa subunit; Short=LRP-85; Contains: RecName: Full=Low-density lip…	Q07954	5.97133E-36	66	150.599	154	103
Contig784	lrc4b_rat ame: full=leucine-rich repeat-containing protein 4b ame: full=netrin-g3 ligand short=ngl-3 flags: precursor	4372	gi|281312154|sp|P0CC10.1|LRC4B_RATRecName: Full=Leucine-rich repeat-containing protein 4B; AltName: Full=Netrin-G3 ligand; Short=NGL-3; Flags: Precursor	P0CC10	6.47188E-23	50	110.923	278	141
Contig785	mgc81019 protein isoform 2	1349	gi|118093331|ref|XP_421898.2|PREDICTED: similar to MGC81019 protein isoform 2 [Gallus gallus]	XP_421898	4.55213E-11	55	69.3218	115	64
Contig786	capon_rat ame: full=carboxyl-terminal pdz ligand of neuronal nitric oxide synthase protein ame: full=c-terminal pdz ligand of neuronal nitric oxide synthase protein ame: full=nitric oxide synthase 1 adaptor protein	1830	gi|57012629|sp|O54960.1|CAPON_RATRecName: Full=Carboxyl-terminal PDZ ligand of neuronal nitric oxide synthase protein; AltName: Full=C-terminal PDZ ligand of neuronal nitric oxide synthase protein; AltName: Full=Nitric oxide synthase 1 adaptor protein	O54960	4.11498E-63	82	243.047	178	147
Contig787	iqga1_human ame: full=ras gtpase-activating-like protein iqgap1 ame: full=p195	7828	gi|1170586|sp|P46940.1|IQGA1_HUMANRecName: Full=Ras GTPase-activating-like protein IQGAP1; AltName: Full=p195	P46940	0.0	68	1127.46	1144	781
Contig789	srbs1_mouse ame: full=sorbin and sh3 domain-containing protein 1 ame: full=ponsin ame: full=sh3 domain protein 5 ame: full=sh3p12 ame: full=c-cbl-associated protein short=cap	7116	gi|51701938|sp|Q62417.2|SRBS1_MOUSERecName: Full=Sorbin and SH3 domain-containing protein 1; AltName: Full=Ponsin; AltName: Full=SH3 domain protein 5; AltName: Full=SH3P12; AltName: Full=c-Cbl-associated protein; Short=CAP	Q62417	2.2452E-28	44	129.798	393	173
Contig790	gcp60_human ame: full=golgi resident protein gcp60 ame: full=acyl- -binding domain-containing protein 3 ame: full=golgi complex-associated protein 1 short=gocap1 ame: full=golgi phosphoprotein 1 short=golph1 ame: full=pbr- and pka-associated protein 7 ame: full=peripheral benzodiazepine receptor-associated protein pap7	2748	gi|51316096|sp|Q9H3P7.4|GCP60_HUMANRecName: Full=Golgi resident protein GCP60; AltName: Full=Acyl-CoA-binding domain-containing protein 3; AltName: Full=Golgi complex-associated protein 1; Short=GOCAP1; AltName: Full=Golgi phosphoprotein 1; Short=GOLPH1; AltName: Full=PBR- and PKA-associated protein 7; AltName: Full=Peripheral benzodiazepine receptor-associated protein PAP7	Q9H3P7	1.7409E-55	62	218.394	216	136
Contig791	wnk3_human ame: full=serine threonine-protein kinase wnk3 ame: full=protein kinase lysine-deficient 3 ame: full=protein kinase with no lysine 3	11440	gi|41688792|sp|Q9BYP7.2|WNK3_HUMANRecName: Full=Serine/threonine-protein kinase WNK3; AltName: Full=Protein kinase lysine-deficient 3; AltName: Full=Protein kinase with no lysine 3	Q9BYP7	6.46909E-102	67	374.785	388	260
Contig793	p2a03_arath ame: full= protein phloem protein 2-like a3 short= 2-a3	2504	gi|75100040|sp|O81025.1|P2A03_ARATHRecName: Full=Putative protein PHLOEM PROTEIN 2-LIKE A3; Short=AtPP2-A3	O81025	1.75588E-12	68	55.4546	57	39
Contig794	md1l1_crigr ame: full=mitotic spindle assembly checkpoint protein mad1 ame: full=mitotic arrest deficient 1-like protein 1 short=mad1-like protein 1	1851	gi|52783138|sp|Q80YF0.1|MD1L1_CRIGRRecName: Full=Mitotic spindle assembly checkpoint protein MAD1; AltName: Full=Mitotic arrest deficient 1-like protein 1; Short=MAD1-like protein 1	Q80YF0	6.08199E-38	66	159.458	192	127
Contig795	pdli3_bovin ame: full=pdz and lim domain protein 3	3260	gi|83288378|sp|Q3SYZ8.1|PDLI3_BOVINRecName: Full=PDZ and LIM domain protein 3	Q3SYZ8	2.5243E-8	52	62.003	73	38
Contig799	nas15_caeel ame: full=zinc metalloproteinase nas-15 ame: full=nematode astacin 15 flags: precursor	5151	gi|57015376|sp|P55115.2|NAS15_CAEELRecName: Full=Zinc metalloproteinase nas-15; AltName: Full=Nematode astacin 15; Flags: Precursor	P55115	7.39309E-50	43	200.675	459	199
Contig800	hyal1_mouse ame: full=hyaluronidase-1 short=hyal-1 ame: full=hyaluronoglucosaminidase-1 flags: precursor	1424	gi|78190474|sp|Q91ZJ9.2|HYAL1_MOUSERecName: Full=Hyaluronidase-1; Short=Hyal-1; AltName: Full=Hyaluronoglucosaminidase-1; Flags: Precursor	Q91ZJ9	4.51183E-75	55	282.337	407	225
Contig801	aa2ar_mouse ame: full=adenosine receptor a2a	1044	gi|2851562|sp|Q60613.2|AA2AR_MOUSERecName: Full=Adenosine receptor A2a	Q60613	1.44208E-45	63	183.726	222	141
Contig802	mdr1_mouse ame: full=multidrug resistance protein 1 ame: full=atp-binding cassette sub-family b member 1 ame: full=p-glycoprotein 1 ame: cd_antigen=cd243	1801	gi|126927|sp|P06795.1|MDR1_MOUSERecName: Full=Multidrug resistance protein 1; AltName: Full=ATP-binding cassette sub-family B member 1; AltName: Full=P-glycoprotein 1; AltName: CD_antigen=CD243	P06795	1.75078E-82	61	307.375	370	229
Contig804	chd2_human ame: full=chromodomain-helicase-dna-binding protein 2 short=chd-2 ame: full=atp-dependent helicase chd2	2392	gi|119370320|sp|O14647.2|CHD2_HUMANRecName: Full=Chromodomain-helicase-DNA-binding protein 2; Short=CHD-2; AltName: Full=ATP-dependent helicase CHD2	O14647	9.11126E-138	63	491.5	518	331
Contig805	celf1_danre ame: full=cugbp elav-like family member 1 short=celf-1 ame: full=bruno-like protein 2 ame: full=cug triplet repeat rna-binding protein 1 short=cug-bp1 ame: full=cug-bp- and etr-3-like factor 1 ame: full=eden-bp bruno-like protein ame: full=rna-binding protein brunol-2	1578	gi|82247731|sp|Q9IBD0.1|CELF1_DANRERecName: Full=CUGBP Elav-like family member 1; Short=CELF-1; AltName: Full=Bruno-like protein 2; AltName: Full=CUG triplet repeat RNA-binding protein 1; Short=CUG-BP1; AltName: Full=CUG-BP- and ETR-3-like factor 1; AltName: Full=EDEN-BP/Bruno-like protein; AltName: Full=RNA-binding protein BRUNOL-2	Q9IBD0	2.09425E-58	72	135.961	121	88
Contig807	brpf1_human ame: full=peregrin ame: full=bromodomain and phd finger-containing protein 1 ame: full=protein br140	2322	gi|116241271|sp|P55201.2|BRPF1_HUMANRecName: Full=Peregrin; AltName: Full=Bromodomain and PHD finger-containing protein 1; AltName: Full=Protein Br140	P55201	0.0	74	876.7	717	531
Contig809	fumh_caeel ame: full=probable fumarate mitochondrial short=fumarase flags: precursor	2838	gi|39931306|sp|O17214.1|FUMH_CAEELRecName: Full=Probable fumarate hydratase, mitochondrial; Short=Fumarase; Flags: Precursor	O17214	1.72999E-174	80	423.705	305	245
Contig810	g3bp2_ponab ame: full=ras gtpase-activating protein-binding protein 2 short=g3bp-2 ame: full=gap sh3 domain-binding protein 2	3248	gi|75070682|sp|Q5R9L3.1|G3BP2_PONABRecName: Full=Ras GTPase-activating protein-binding protein 2; Short=G3BP-2; AltName: Full=GAP SH3 domain-binding protein 2 >gi|116242482|sp|Q9UN86.2|G3BP2_HUMAN RecName: Full=Ras GTPase-activating protein-binding protein 2; Short=G3BP-2; AltName: Full=GAP SH3 domain-binding protein 2	Q5R9L3	3.05865E-22	68	108.227	103	71
Contig811	amrp_human ame: full=alpha-2-macroglobulin receptor-associated protein short=alpha-2-mrap ame: full=low density lipoprotein receptor-related protein-associated protein 1 short=rap flags: precursor	2646	gi|231539|sp|P30533.1|AMRP_HUMANRecName: Full=Alpha-2-macroglobulin receptor-associated protein; Short=Alpha-2-MRAP; AltName: Full=Low density lipoprotein receptor-related protein-associated protein 1; Short=RAP; Flags: Precursor	P30533	1.9908E-16	40	88.5817	358	146
Contig812	aplp_locmi ame: full=apolipophorins contains: ame: full=apolipophorin-2 ame: full=apolipophorin ii ame: full=apolp-2 contains: ame: full=apolipophorin-1 ame: full=apolipophorin i ame: full=apolp-1 flags: precursor	6919	gi|152031559|sp|Q9U943.2|APLP_LOCMIRecName: Full=Apolipophorins; Contains: RecName: Full=Apolipophorin-2; AltName: Full=Apolipophorin II; AltName: Full=apoLp-2; Contains: RecName: Full=Apolipophorin-1; AltName: Full=Apolipophorin I; AltName: Full=apoLp-1; Flags: Precursor	Q9U943	3.83743E-33	45	145.591	529	241
Contig814	alternative oxidase	1971	gi|326664954|ref|XP_001920580.2|PREDICTED: hypothetical protein LOC100003868 [Danio rerio]	XP_001920580	1.0058E-76	62	271.166	412	257
Contig816	decr_human ame: full= -dienoyl- mitochondrial ame: full= -dienoyl- reductase flags: precursor	3013	gi|3913456|sp|Q16698.1|DECR_HUMANRecName: Full=2,4-dienoyl-CoA reductase, mitochondrial; AltName: Full=2,4-dienoyl-CoA reductase [NADPH]; Short=4-enoyl-CoA reductase [NADPH]; Flags: Precursor	Q16698	1.31925E-96	72	355.14	328	238
Contig817	ano3_mouse ame: full=anoctamin-3 ame: full=transmembrane protein 16c	4633	gi|212288178|sp|A2AHL1.1|ANO3_MOUSERecName: Full=Anoctamin-3; AltName: Full=Transmembrane protein 16C	A2AHL1	5.48471E-173	59	324.709	417	248
Contig818	f26_ranca ame: full=6-phosphofructo-2-kinase fructose- -biphosphatase short=6pf-2-k fru- -p2ase short=pfk fbpase ame: full=6pf-2-k fru- -p2ase liver muscle isozymes includes: ame: full=6-phosphofructo-2-kinase includes: ame: full=fructose- -bisphosphatase	2119	gi|2499509|sp|Q91309.1|F26_RANCARecName: Full=6-phosphofructo-2-kinase/fructose-2,6-biphosphatase; Short=6PF-2-K/Fru-2,6-P2ase; Short=PFK/FBPase; AltName: Full=6PF-2-K/Fru-2,6-P2ase liver/muscle isozymes; Includes: RecName: Full=6-phosphofructo-2-kinase; Includes: RecName: Full=Fructose-2,6-bisphosphatase	Q91309	2.79191E-167	78	589.341	436	344
Contig819	ci114_mouse ame: full=uncharacterized protein c9orf114 homolog	977	gi|109861106|sp|Q3UHX9.1|CI114_MOUSERecName: Full=Uncharacterized protein C9orf114 homolog	Q3UHX9	5.91724E-74	67	202.601	189	128
Contig821	lrc67_mouse ame: full=leucine-rich repeat-containing protein 67	3142	gi|81914899|sp|Q8R1Z4.1|LRC67_MOUSERecName: Full=Leucine-rich repeat-containing protein 67	Q8R1Z4	5.28341E-80	74	300.056	267	200
Contig822	jip2_mouse ame: full=c-jun-amino-terminal kinase-interacting protein 2 short=jip-2 short=jnk-interacting protein 2 ame: full=islet-brain-2 short=ib-2 ame: full=jnk map kinase scaffold protein 2 ame: full=mitogen-activated protein kinase 8-interacting protein 2	1478	gi|17433045|sp|Q9ERE9.1|JIP2_MOUSERecName: Full=C-Jun-amino-terminal kinase-interacting protein 2; Short=JIP-2; Short=JNK-interacting protein 2; AltName: Full=Islet-brain-2; Short=IB-2; AltName: Full=JNK MAP kinase scaffold protein 2; AltName: Full=Mitogen-activated protein kinase 8-interacting protein 2	Q9ERE9	5.28022E-26	62	119.398	124	78
Contig823	at5f1_drome ame: full=atp synthase subunit mitochondrial short=atpase subunit b ame: full=fo-atp synthase subunit b flags: precursor	1478	gi|12644469|sp|Q94516.2|AT5F1_DROMERecName: Full=ATP synthase subunit b, mitochondrial; Short=ATPase subunit b; AltName: Full=FO-ATP synthase subunit b; Flags: Precursor	Q94516	1.15861E-50	68	171.785	168	115
Contig829	nat15_xentr ame: full=n-acetyltransferase 15	1426	gi|172045602|sp|A8E5V7.1|NAT15_XENTRRecName: Full=N-acetyltransferase 15	A8E5V7	8.64955E-41	65	108.227	112	73
Contig830	rfx7_human ame: full=dna-binding protein rfx7 ame: full=regulatory factor x 7 ame: full=regulatory factor x domain-containing protein 2	6345	gi|121946796|sp|Q2KHR2.1|RFX7_HUMANRecName: Full=DNA-binding protein RFX7; AltName: Full=Regulatory factor X 7; AltName: Full=Regulatory factor X domain-containing protein 2	Q2KHR2	2.06054E-33	64	146.362	160	103
Contig831	snw1_ponab ame: full=snw domain-containing protein 1 ame: full=nuclear protein ame: full=ski-interacting protein	4268	gi|75041455|sp|Q5R7R9.1|SNW1_PONABRecName: Full=SNW domain-containing protein 1; AltName: Full=Nuclear protein SkiP; AltName: Full=Ski-interacting protein	Q5R7R9	5.48437E-176	74	619.387	533	395
Contig832	naa15_human ame: full=n-alpha-acetyltransferase auxiliary subunit ame: full=gastric cancer antigen ga19 ame: full=n-terminal acetyltransferase ame: full=nmda receptor-regulated protein 1 ame: full=protein tubedown-1 ame: full=tbdn100	1661	gi|57012969|sp|Q9BXJ9.1|NAA15_HUMANRecName: Full=N-alpha-acetyltransferase 15, NatA auxiliary subunit; AltName: Full=Gastric cancer antigen Ga19; AltName: Full=N-terminal acetyltransferase; AltName: Full=NMDA receptor-regulated protein 1; AltName: Full=Protein tubedown-1; AltName: Full=Tbdn100	Q9BXJ9	0.0	78	648.277	493	387
Contig834	pk3c3_xenla ame: full=phosphatidylinositol 3-kinase catalytic subunit type 3 short=pi3-kinase type 3 short=pi3k type 3 short= ns-3-kinase type 3 ame: full=phosphoinositide-3-kinase class 3	3853	gi|82182032|sp|Q6AZN6.1|PK3C3_XENLARecName: Full=Phosphatidylinositol 3-kinase catalytic subunit type 3; Short=PI3-kinase type 3; Short=PI3K type 3; Short=PtdIns-3-kinase type 3; AltName: Full=Phosphoinositide-3-kinase class 3	Q6AZN6	0.0	75	1112.83	888	672
Contig835	raph1_human ame: full=ras-associated and pleckstrin homology domains-containing protein 1 short=raph1 ame: full=amyotrophic lateral sclerosis 2 chromosomal region candidate gene 18 protein ame: full=amyotrophic lateral sclerosis 2 chromosomal region candidate gene 9 protein ame: full=lamellipodin ame: full=proline-rich evh1 ligand 2 short=prel-2 ame: full=protein rmo1	2678	gi|215274220|sp|Q70E73.3|RAPH1_HUMANRecName: Full=Ras-associated and pleckstrin homology domains-containing protein 1; Short=RAPH1; AltName: Full=Amyotrophic lateral sclerosis 2 chromosomal region candidate gene 18 protein; AltName: Full=Amyotrophic lateral sclerosis 2 chromosomal region candidate gene 9 protein; AltName: Full=Lamellipodin; AltName: Full=Proline-rich EVH1 ligand 2; Short=PREL-2; …	Q70E73	1.3351E-78	70	285.804	280	197
Contig836	pkhg1_human ame: full=pleckstrin homology domain-containing family g member 1	4699	gi|62288848|sp|Q9ULL1.2|PKHG1_HUMANRecName: Full=Pleckstrin homology domain-containing family G member 1	Q9ULL1	2.4396E-92	70	341.658	324	230
Contig837	smc5_human ame: full=structural maintenance of chromosomes protein 5 short=smc protein 5 short=smc-5 short=hsmc5	4042	gi|122070387|sp|Q8IY18.2|SMC5_HUMANRecName: Full=Structural maintenance of chromosomes protein 5; Short=SMC protein 5; Short=SMC-5; Short=hSMC5	Q8IY18	0.0	60	783.482	1056	642
Contig838	piez1_mouse ame: full=protein piezo1 ame: full=protein fam38a	2975	gi|317411795|sp|E2JF22.1|PIEZ1_MOUSERecName: Full=Protein PIEZO1; AltName: Full=Protein FAM38A	E2JF22	2.81749E-75	50	284.263	512	258
Contig841	cbx7_human ame: full=chromobox protein homolog 7	2677	gi|17433290|sp|O95931.1|CBX7_HUMANRecName: Full=Chromobox protein homolog 7	O95931	2.54582E-19	65	98.2117	96	63
Contig843	nop10_danre ame: full=h aca ribonucleoprotein complex subunit 3 ame: full=nucleolar protein 10 ame: full=nucleolar protein family a member 3 ame: full=snornp protein nop10	2696	gi|54036181|sp|Q6DRH5.1|NOP10_DANRERecName: Full=H/ACA ribonucleoprotein complex subunit 3; AltName: Full=Nucleolar protein 10; AltName: Full=Nucleolar protein family A member 3; AltName: Full=snoRNP protein NOP10	Q6DRH5	2.08641E-17	80	68.5514	46	37
Contig844	cg057_human ame: full=uncharacterized protein c7orf57	1303	gi|296439408|sp|Q8NEG2.3|CG057_HUMANRecName: Full=Uncharacterized protein C7orf57	Q8NEG2	2.63649E-18	50	93.5893	172	86
Contig845	casc4_mouse ame: full=protein casc4 ame: full=cancer susceptibility candidate gene 4 protein homolog	1681	gi|81892180|sp|Q6P2L7.1|CASC4_MOUSERecName: Full=Protein CASC4; AltName: Full=Cancer susceptibility candidate gene 4 protein homolog	Q6P2L7	1.58628E-13	51	78.1814	200	103
Contig846	ttc28_human ame: full=tetratricopeptide repeat protein 28 short=tpr repeat protein 28	2186	gi|218512146|sp|Q96AY4.4|TTC28_HUMANRecName: Full=Tetratricopeptide repeat protein 28; Short=TPR repeat protein 28	Q96AY4	0.0	81	556.214	411	337
Contig847	ing1_mouse ame: full=inhibitor of growth protein 1	1953	gi|41017415|sp|Q9QXV3.1|ING1_MOUSERecName: Full=Inhibitor of growth protein 1	Q9QXV3	2.29168E-59	60	230.72	260	157
Contig848	chd3_human ame: full=chromodomain-helicase-dna-binding protein 3 short=chd-3 ame: full=atp-dependent helicase chd3 ame: full=mi-2 autoantigen 240 kda protein ame: full=mi2-alpha ame: full=zinc finger helicase short=hzfh	857	gi|88911273|sp|Q12873.3|CHD3_HUMANRecName: Full=Chromodomain-helicase-DNA-binding protein 3; Short=CHD-3; AltName: Full=ATP-dependent helicase CHD3; AltName: Full=Mi-2 autoantigen 240 kDa protein; AltName: Full=Mi2-alpha; AltName: Full=Zinc finger helicase; Short=hZFH	Q12873	9.99158E-33	81	134.42	91	74
Contig849	hypothetical protein BRAFLDRAFT_126315 [Branchiostoma floridae]	1252	gi|260831662|ref|XP_002610777.1|hypothetical protein BRAFLDRAFT_126315 [Branchiostoma floridae] >gi|229296146|gb|EEN66787.1| hypothetical protein BRAFLDRAFT_126315 [Branchiostoma floridae]	XP_002610777	1.65822E-34	50	142.895	269	136
Contig850	cl065_mouse ame: full=probable peptide chain release factor c12orf65 mitochondrial flags: precursor	1841	gi|81895172|sp|Q80VP5.1|CL065_MOUSERecName: Full=Probable peptide chain release factor C12orf65 homolog, mitochondrial; Flags: Precursor	Q80VP5	9.03568E-26	81	119.013	90	73
Contig851	tgfb2_bovin ame: full=transforming growth factor beta-2 short=tgf-beta-2 ame: full=milk growth factor short=mgf flags: precursor	5309	gi|146291080|sp|P21214.3|TGFB2_BOVINRecName: Full=Transforming growth factor beta-2; Short=TGF-beta-2; AltName: Full=Milk growth factor; Short=MGF; Flags: Precursor	P21214	6.05378E-47	52	191.045	421	220
Contig852	ruvb2_xenla ame: full= -like 2 ame: full=reptin	4004	gi|30316328|sp|Q9DE27.1|RUVB2_XENLARecName: Full=RuvB-like 2; AltName: Full=Reptin	Q9DE27	0.0	89	731.095	453	404
Contig853	xrcc6_human ame: full=x-ray repair cross-complementing protein 6 ame: full=5 -deoxyribose-5-phosphate lyase ku70 short=5 -drp lyase ku70 ame: full=70 kda subunit of ku antigen ame: full=atp-dependent dna helicase 2 subunit 1 ame: full=atp-dependent dna helicase ii 70 kda subunit ame: full=ctc box-binding factor 75 kda subunit short=ctc75 short=ctcbf ame: full=dna repair protein xrcc6 ame: full=lu…	4203	gi|125729|sp|P12956.2|XRCC6_HUMANRecName: Full=X-ray repair cross-complementing protein 6; AltName: Full=5'-deoxyribose-5-phosphate lyase Ku70; Short=5'-dRP lyase Ku70; AltName: Full=70 kDa subunit of Ku antigen; AltName: Full=ATP-dependent DNA helicase 2 subunit 1; AltName: Full=ATP-dependent DNA helicase II 70 kDa subunit; AltName: Full=CTC box-binding factor 75 kDa subunit; Short=CTC75; Short=…	P12956	1.02381E-150	67	535.413	577	388
Contig854	smc4_xenla ame: full=structural maintenance of chromosomes protein 4 short=smc protein 4 short=smc-4 ame: full=chromosome assembly protein xcap-c ame: full=chromosome-associated protein c	4026	gi|1722855|sp|P50532.1|SMC4_XENLARecName: Full=Structural maintenance of chromosomes protein 4; Short=SMC protein 4; Short=SMC-4; AltName: Full=Chromosome assembly protein XCAP-C; AltName: Full=Chromosome-associated protein C	P50532	0.0	67	1159.44	1208	816
Contig855	mp2k7_human ame: full=dual specificity mitogen-activated protein kinase kinase 7 short=map kinase kinase 7 short=mapkk 7 ame: full=jnk-activating kinase 2 ame: full=mapk erk kinase 7 short=mek 7 ame: full=c-jun n-terminal kinase kinase 2 short=jnk kinase 2 short=jnkk 2	2636	gi|6831583|sp|O14733.2|MP2K7_HUMANRecName: Full=Dual specificity mitogen-activated protein kinase kinase 7; Short=MAP kinase kinase 7; Short=MAPKK 7; AltName: Full=JNK-activating kinase 2; AltName: Full=MAPK/ERK kinase 7; Short=MEK 7; AltName: Full=c-Jun N-terminal kinase kinase 2; Short=JNK kinase 2; Short=JNKK 2	O14733	1.57393E-122	73	441.039	382	280
Contig856	cecr2_human ame: full=cat eye syndrome critical region protein 2	954	gi|114152782|sp|Q9BXF3.2|CECR2_HUMANRecName: Full=Cat eye syndrome critical region protein 2	Q9BXF3	1.25972E-45	70	183.726	164	116
Contig857	st17a_rabit ame: full=serine threonine-protein kinase 17a ame: full=dap kinase-related apoptosis-inducing protein kinase 1 short=rdrak1	8330	gi|14423914|sp|Q9GM70.1|ST17A_RABITRecName: Full=Serine/threonine-protein kinase 17A; AltName: Full=DAP kinase-related apoptosis-inducing protein kinase 1; Short=rDRAK1	Q9GM70	2.05675E-81	75	306.22	268	203
Contig858	mycb2_mouse ame: full=probable e3 ubiquitin-protein ligase mycbp2 ame: full=myc-binding protein 2 ame: full=pam highwire rpm-1 protein ame: full=protein associated with myc	5588	gi|68052850|sp|Q7TPH6.2|MYCB2_MOUSERecName: Full=Probable E3 ubiquitin-protein ligase MYCBP2; AltName: Full=Myc-binding protein 2; AltName: Full=Pam/highwire/rpm-1 protein; AltName: Full=Protein associated with Myc	Q7TPH6	0.0	52	973.77	1786	931
Contig859	cyh1_rat ame: full=cytohesin-1 ame: full= sec7 and coiled-coil domain-containing protein 1 ame: full=sec7 homolog a short=rsec7-1	4004	gi|13124031|sp|P97694.1|CYH1_RATRecName: Full=Cytohesin-1; AltName: Full=PH, SEC7 and coiled-coil domain-containing protein 1; AltName: Full=SEC7 homolog A; Short=rSec7-1	P97694	2.10065E-134	78	189.119	136	107
Contig861	p52k_mouse ame: full=52 kda repressor of the inhibitor of the protein kinase short=p52ripk ame: full=58 kda interferon-induced protein kinase-interacting protein short=p58ipk-interacting protein ame: full=thap domain-containing protein 0	717	gi|41019519|sp|Q9CUX1.2|P52K_MOUSERecName: Full=52 kDa repressor of the inhibitor of the protein kinase; Short=p52rIPK; AltName: Full=58 kDa interferon-induced protein kinase-interacting protein; Short=p58IPK-interacting protein; AltName: Full=THAP domain-containing protein 0	Q9CUX1	3.74569E-11	52	68.5514	125	65
Contig862	excision repair protein	1363	gi|72046833|ref|XP_781547.1|PREDICTED: similar to excision repair protein [Strongylocentrotus purpuratus] >gi|115936292|ref|XP_001195653.1| PREDICTED: similar to excision repair protein [Strongylocentrotus purpuratus]	XP_781547	3.34151E-25	51	115.546	263	136
Contig863	orf2-encoded protein	3892	gi|115916255|ref|XP_001200306.1|PREDICTED: similar to ORF2-encoded protein [Strongylocentrotus purpuratus] >gi|115940689|ref|XP_001192731.1| PREDICTED: similar to ORF2-encoded protein [Strongylocentrotus purpuratus]	XP_001200306	4.96015E-7	56	55.0694	98	55
Contig864	ddx21_human ame: full=nucleolar rna helicase 2 ame: full=dead box protein 21 ame: full=gu-alpha ame: full=nucleolar rna helicase gu ame: full=nucleolar rna helicase ii ame: full=rh ii gu	2458	gi|76803555|sp|Q9NR30.5|DDX21_HUMANRecName: Full=Nucleolar RNA helicase 2; AltName: Full=DEAD box protein 21; AltName: Full=Gu-alpha; AltName: Full=Nucleolar RNA helicase Gu; AltName: Full=Nucleolar RNA helicase II; AltName: Full=RH II/Gu	Q9NR30	1.72431E-115	58	417.542	532	312
Contig865	ipp2_bovin ame: full=protein phosphatase inhibitor 2 short=ipp-2	809	gi|122140298|sp|Q3SZX2.1|IPP2_BOVINRecName: Full=Protein phosphatase inhibitor 2; Short=IPP-2	Q3SZX2	5.91928E-19	50	94.7449	152	77
Contig866	plsl_danre ame: full=plastin-2 ame: full=l-plastin ame: full=lymphocyte cytosolic plastin 1	3037	gi|73621406|sp|Q6P698.1|PLSL_DANRERecName: Full=Plastin-2; AltName: Full=L-plastin; AltName: Full=Lymphocyte cytosolic plastin 1	Q6P698	6.67299E-173	69	608.601	627	436
Contig867	nrm_xenla ame: full=nurim ame: full=nuclear envelope membrane protein ame: full=nuclear rim protein	1460	gi|82184247|sp|Q6GNM0.1|NRM_XENLARecName: Full=Nurim; AltName: Full=Nuclear envelope membrane protein; AltName: Full=Nuclear rim protein	Q6GNM0	1.90758E-28	53	127.487	165	89
Contig869	cc164_xenla ame: full=coiled-coil domain-containing protein 164	1077	gi|82188093|sp|Q7T0Y4.1|CC164_XENLARecName: Full=Coiled-coil domain-containing protein 164	Q7T0Y4	9.61229E-94	85	284.648	188	161
Contig870	fgr_mouse ame: full=tyrosine-protein kinase fgr ame: full=proto-oncogene c-fgr ame: full=p55-fgr	938	gi|125359|sp|P14234.1|FGR_MOUSERecName: Full=Tyrosine-protein kinase Fgr; AltName: Full=Proto-oncogene c-Fgr; AltName: Full=p55-Fgr	P14234	2.40847E-25	51	116.316	203	105
Contig871	ubiqp_phyin ame: full=polyubiquitin contains: ame: full=ubiquitin flags: precursor	2069	gi|302393786|sp|P22589.2|UBIQP_PHYINRecName: Full=Polyubiquitin; Contains: RecName: Full=Ubiquitin; Flags: Precursor	P22589	6.31007E-15	64	83.1889	105	68
Contig872	larp6_human ame: full=la-related protein 6 ame: full=acheron short=achn ame: full=la ribonucleoprotein domain family member 6	7624	gi|74752287|sp|Q9BRS8.1|LARP6_HUMANRecName: Full=La-related protein 6; AltName: Full=Acheron; Short=Achn; AltName: Full=La ribonucleoprotein domain family member 6	Q9BRS8	1.22305E-56	49	223.787	500	247
Contig873	muc5b_human ame: full=mucin-5b short=muc-5b ame: full=cervical mucin ame: full=high molecular weight salivary mucin mg1 ame: full=mucin-5 subtype tracheobronchial ame: full=sublingual gland mucin flags: precursor	3417	gi|308153579|sp|Q9HC84.3|MUC5B_HUMANRecName: Full=Mucin-5B; Short=MUC-5B; AltName: Full=Cervical mucin; AltName: Full=High molecular weight salivary mucin MG1; AltName: Full=Mucin-5 subtype B, tracheobronchial; AltName: Full=Sublingual gland mucin; Flags: Precursor	Q9HC84	6.30197E-10	39	67.3958	280	110
Contig874	lrrx1_dicdi ame: full= leucine-rich repeat-containing protein ddb_g0290503	1714	gi|74896865|sp|Q54G05.1|LRRX1_DICDIRecName: Full=Putative leucine-rich repeat-containing protein DDB_G0290503	Q54G05	5.41328E-9	38	63.1586	422	161
Contig876	lnp_human ame: full=protein lunapark	1718	gi|114149979|sp|Q9C0E8.2|LNP_HUMANRecName: Full=Protein lunapark	Q9C0E8	4.88078E-41	46	129.028	223	104
Contig877	auts2_human ame: full=autism susceptibility gene 2 protein	5993	gi|23396464|sp|Q8WXX7.1|AUTS2_HUMANRecName: Full=Autism susceptibility gene 2 protein	Q8WXX7	1.00042E-13	35	80.8777	495	178
Contig878	rhg12_macfa ame: full=rho gtpase-activating protein 12 ame: full=rho-type gtpase-activating protein 12	1122	gi|47117293|sp|Q9BE31.1|RHG12_MACFARecName: Full=Rho GTPase-activating protein 12; AltName: Full=Rho-type GTPase-activating protein 12	Q9BE31	4.96364E-23	44	108.997	382	169
Contig879	ubie_geoka ame: full=demethylmenaquinone methyltransferase ame: full=menaquinone biosynthesis methyltransferase ubie	2395	gi|61217170|sp|Q5KXU0.1|UBIE_GEOKARecName: Full=Demethylmenaquinone methyltransferase; AltName: Full=Menaquinone biosynthesis methyltransferase ubiE	Q5KXU0	5.18852E-8	45	60.4622	188	86
Contig880	trim3_human ame: full=tripartite motif-containing protein 3 ame: full=brain-expressed ring finger protein ame: full=ring finger protein 22 ame: full=ring finger protein 97	2810	gi|215273906|sp|O75382.2|TRIM3_HUMANRecName: Full=Tripartite motif-containing protein 3; AltName: Full=Brain-expressed RING finger protein; AltName: Full=RING finger protein 22; AltName: Full=RING finger protein 97	O75382	2.52298E-17	46	91.6633	231	108
Contig885	gpc4_mouse ame: full=glypican-4 ame: full=k-glypican contains: ame: full=secreted glypican-4 flags: precursor	6876	gi|30923243|sp|P51655.2|GPC4_MOUSERecName: Full=Glypican-4; AltName: Full=K-glypican; Contains: RecName: Full=Secreted glypican-4; Flags: Precursor	P51655	2.86429E-97	56	358.607	484	275
Contig886	gbb_lolfo ame: full=guanine nucleotide-binding protein subunit beta	1849	gi|121014|sp|P23232.1|GBB_LOLFORecName: Full=Guanine nucleotide-binding protein subunit beta	P23232	1.39322E-42	89	174.866	102	91
Contig890	bt3l4_xentr ame: full=transcription factor btf3 homolog 4 ame: full=basic transcription factor 3-like 4	5147	gi|82179488|sp|Q5M8V0.1|BT3L4_XENTRRecName: Full=Transcription factor BTF3 homolog 4; AltName: Full=Basic transcription factor 3-like 4 >gi|123904498|sp|Q4KLF5.1|BT3L4_XENLA RecName: Full=Transcription factor BTF3 homolog 4; AltName: Full=Basic transcription factor 3-like 4	Q5M8V0	4.06358E-40	70	168.318	161	113
Contig891	actm_pisoc ame: full= muscle flags: precursor	1343	gi|113281|sp|P12717.1|ACTM_PISOCRecName: Full=Actin, muscle; Flags: Precursor	P12717	1.48577E-64	95	247.284	131	125
Contig892	tcf25_human ame: full=transcription factor 25 short=tcf-25 ame: full=nuclear localized protein 1	1229	gi|23396596|sp|Q9BQ70.1|TCF25_HUMANRecName: Full=Transcription factor 25; Short=TCF-25; AltName: Full=Nuclear localized protein 1	Q9BQ70	2.112E-62	53	239.965	375	200
Contig893	PREDICTED: hypothetical protein [Strongylocentrotus purpuratus]	2860	gi|115741907|ref|XP_780910.2|PREDICTED: hypothetical protein [Strongylocentrotus purpuratus] >gi|115925007|ref|XP_001195810.1| PREDICTED: hypothetical protein [Strongylocentrotus purpuratus]	XP_780910	1.36247E-13	47	82.4185	202	96
Contig894	rdh13_human ame: full=retinol dehydrogenase 13	2773	gi|62298570|sp|Q8NBN7.2|RDH13_HUMANRecName: Full=Retinol dehydrogenase 13	Q8NBN7	2.44557E-73	65	277.715	304	200
Contig895	hsp74_parli ame: full=heat shock 70 kda protein iv short=hsp70 iv	1878	gi|547681|sp|Q06248.1|HSP74_PARLIRecName: Full=Heat shock 70 kDa protein IV; Short=HSP70 IV	Q06248	0.0	88	845.884	548	485
Contig896	flnb_mouse ame: full=filamin-b short=fln-b ame: full=abp-280-like protein ame: full=actin-binding-like protein ame: full=beta-filamin	3522	gi|38257404|sp|Q80X90.2|FLNB_MOUSERecName: Full=Filamin-B; Short=FLN-B; AltName: Full=ABP-280-like protein; AltName: Full=Actin-binding-like protein; AltName: Full=Beta-filamin	Q80X90	3.32739E-89	52	281.182	458	240
Contig897	osbl1_mouse ame: full=oxysterol-binding protein 1 short=orp-1 short=osbp-related protein 1	2956	gi|90110042|sp|Q91XL9.2|OSBL1_MOUSERecName: Full=Oxysterol-binding protein-related protein 1; Short=ORP-1; Short=OSBP-related protein 1	Q91XL9	2.91819E-106	67	263.848	254	172
Contig898	secreted esterase	3755	gi|149917548|ref|ZP_01906045.1|putative secreted esterase [Plesiocystis pacifica SIR-1] >gi|149821611|gb|EDM81009.1| putative secreted esterase [Plesiocystis pacifica SIR-1]	ZP_01906045	5.99415E-23	44	114.005	322	142
Contig899	baz1a_mouse ame: full=bromodomain adjacent to zinc finger domain protein 1a ame: full=cbp146	3366	gi|122065139|sp|O88379.2|BAZ1A_MOUSERecName: Full=Bromodomain adjacent to zinc finger domain protein 1A; AltName: Full=Cbp146	O88379	9.54636E-19	68	96.6709	104	71
Contig900	ddx18_human ame: full=atp-dependent rna helicase ddx18 ame: full=dead box protein 18 ame: full=myc-regulated dead box protein short= b	3033	gi|20532388|sp|Q9NVP1.2|DDX18_HUMANRecName: Full=ATP-dependent RNA helicase DDX18; AltName: Full=DEAD box protein 18; AltName: Full=Myc-regulated DEAD box protein; Short=MrDb	Q9NVP1	0.0	79	709.909	538	429
Contig902	gst7_caeel ame: full=probable glutathione s-transferase 7 ame: full=gst class-sigma	1037	gi|29427661|sp|P91253.1|GST7_CAEELRecName: Full=Probable glutathione S-transferase 7; AltName: Full=GST class-sigma	P91253	7.84653E-28	48	124.79	212	102
Contig903	prs4_drome ame: full=26s protease regulatory subunit 4 short=p26s4	5458	gi|30581054|sp|P48601.2|PRS4_DROMERecName: Full=26S protease regulatory subunit 4; Short=P26s4	P48601	0.0	90	739.954	442	400
Contig905	3bp5_mouse ame: full=sh3 domain-binding protein 5 short=sh3bp-5 ame: full=sh3 domain-binding protein that preferentially associates with btk	4105	gi|124028537|sp|Q9Z131.3|3BP5_MOUSERecName: Full=SH3 domain-binding protein 5; Short=SH3BP-5; AltName: Full=SH3 domain-binding protein that preferentially associates with BTK	Q9Z131	4.3315E-37	54	157.918	283	155
Contig906	cs066_mouse ame: full=upf0515 protein c19orf66 homolog	2057	gi|81899612|sp|Q8CAK3.1|CS066_MOUSERecName: Full=UPF0515 protein C19orf66 homolog	Q8CAK3	2.37533E-22	50	107.842	172	86
Contig907	dus19_human ame: full=dual specificity protein phosphatase 19 ame: full=dual specificity phosphatase ts-dsp1 ame: full=low molecular weight dual specificity phosphatase 3 short=lmw-dsp3 ame: full=protein phosphatase skrp1 ame: full=stress-activated protein kinase pathway-regulating phosphatase 1 short=sapk pathway-regulating phosphatase 1	3397	gi|29840769|sp|Q8WTR2.1|DUS19_HUMANRecName: Full=Dual specificity protein phosphatase 19; AltName: Full=Dual specificity phosphatase TS-DSP1; AltName: Full=Low molecular weight dual specificity phosphatase 3; Short=LMW-DSP3; AltName: Full=Protein phosphatase SKRP1; AltName: Full=Stress-activated protein kinase pathway-regulating phosphatase 1; Short=SAPK pathway-regulating phosphatase 1	Q8WTR2	1.87312E-30	57	135.576	197	114
Contig908	co1a1_chick ame: full=collagen alpha-1 chain ame: full=alpha-1 type i collagen flags: precursor	1384	gi|152031574|sp|P02457.3|CO1A1_CHICKRecName: Full=Collagen alpha-1(I) chain; AltName: Full=Alpha-1 type I collagen; Flags: Precursor	P02457	2.41262E-33	33	143.665	450	150
Contig909	vpp1_ponab ame: full=v-type proton atpase 116 kda subunit a isoform 1 short=v-atpase 116 kda isoform a1 ame: full=vacuolar proton translocating atpase 116 kda subunit a isoform 1	1215	gi|59799007|sp|Q5R422.1|VPP1_PONABRecName: Full=V-type proton ATPase 116 kDa subunit a isoform 1; Short=V-ATPase 116 kDa isoform a1; AltName: Full=Vacuolar proton translocating ATPase 116 kDa subunit a isoform 1	Q5R422	4.88328E-104	74	378.252	331	246
Contig910	viral a-type inclusion protein repeat containing protein	972	gi|115764791|ref|XP_793849.2|PREDICTED: similar to Viral A-type inclusion protein repeat containing protein [Strongylocentrotus purpuratus] >gi|115963666|ref|XP_001182679.1| PREDICTED: similar to Viral A-type inclusion protein repeat containing protein [Strongylocentrotus purpuratus]	XP_793849	7.96752E-17	63	89.3521	104	66
Contig911	nc2a_rat ame: full=dr1-associated corepressor ame: full=dr1-associated protein 1 ame: full=negative co-factor 2-alpha short=nc2-alpha	1389	gi|160380648|sp|A0JPP1.1|NC2A_RATRecName: Full=Dr1-associated corepressor; AltName: Full=Dr1-associated protein 1; AltName: Full=Negative co-factor 2-alpha; Short=NC2-alpha	A0JPP1	6.81903E-28	73	125.561	107	79
Contig912	nog1_human ame: full=nucleolar gtp-binding protein 1 ame: full=chronic renal failure gene protein ame: full=gtp-binding protein ngb	3952	gi|17368711|sp|Q9BZE4.3|NOG1_HUMANRecName: Full=Nucleolar GTP-binding protein 1; AltName: Full=Chronic renal failure gene protein; AltName: Full=GTP-binding protein NGB	Q9BZE4	9.81143E-180	85	631.713	406	349
Contig913	bnip3_mouse ame: full=bcl2 adenovirus e1b 19 kda protein-interacting protein 3	4120	gi|6093508|sp|O55003.1|BNIP3_MOUSERecName: Full=BCL2/adenovirus E1B 19 kDa protein-interacting protein 3	O55003	2.16841E-20	50	102.449	185	94
Contig917	mocs1_human ame: full=molybdenum cofactor biosynthesis protein 1 ame: full=cell migration-inducing gene 11 protein ame: full=molybdenum cofactor synthesis-step 1 protein a-b includes: ame: full=molybdenum cofactor biosynthesis protein a includes: ame: full=molybdenum cofactor biosynthesis protein c	831	gi|30913216|sp|Q9NZB8.3|MOCS1_HUMANRecName: Full=Molybdenum cofactor biosynthesis protein 1; AltName: Full=Cell migration-inducing gene 11 protein; AltName: Full=Molybdenum cofactor synthesis-step 1 protein A-B; Includes: RecName: Full=Molybdenum cofactor biosynthesis protein A; Includes: RecName: Full=Molybdenum cofactor biosynthesis protein C	Q9NZB8	1.36191E-51	85	172.17	114	98
Contig918	ift74_mouse ame: full=intraflagellar transport protein 74 homolog ame: full=capillary morphogenesis gene 1 protein short=cmg-1 ame: full=coiled-coil domain-containing protein 2	2257	gi|50400509|sp|Q8BKE9.2|IFT74_MOUSERecName: Full=Intraflagellar transport protein 74 homolog; AltName: Full=Capillary morphogenesis gene 1 protein; Short=CMG-1; AltName: Full=Coiled-coil domain-containing protein 2	Q8BKE9	4.23305E-145	66	515.768	541	362
Contig919	cnkr2_human ame: full=connector enhancer of kinase suppressor of ras 2 short=connector enhancer of ksr 2 ame: full=cnk homolog protein 2 short=cnk2	1320	gi|50400586|sp|Q8WXI2.1|CNKR2_HUMANRecName: Full=Connector enhancer of kinase suppressor of ras 2; Short=Connector enhancer of KSR 2; AltName: Full=CNK homolog protein 2; Short=CNK2	Q8WXI2	1.73614E-17	48	90.8929	174	85
Contig920	papl_danre ame: full=iron zinc purple acid phosphatase-like protein flags: precursor	4191	gi|166977331|sp|A5D6U8.1|PAPL_DANRERecName: Full=Iron/zinc purple acid phosphatase-like protein; Flags: Precursor	A5D6U8	1.83524E-83	57	311.997	424	244
Contig921	ro60_xenla ame: full=60 kda ss-a ro ribonucleoprotein short=60 kda ro protein short=60 kda ribonucleoprotein ro short= ame: full=trove domain family member 2	5387	gi|1173109|sp|P42700.1|RO60_XENLARecName: Full=60 kDa SS-A/Ro ribonucleoprotein; Short=60 kDa Ro protein; Short=60 kDa ribonucleoprotein Ro; Short=RoRNP; AltName: Full=TROVE domain family member 2	P42700	3.44385E-90	56	334.724	552	310
Contig922	xpp1_human ame: full=xaa-pro aminopeptidase 1 ame: full=aminoacylproline aminopeptidase ame: full=cytosolic aminopeptidase p ame: full=soluble aminopeptidase p short=samp ame: full=x-pro aminopeptidase 1 ame: full=x-prolyl aminopeptidase soluble	2477	gi|68566146|sp|Q9NQW7.3|XPP1_HUMANRecName: Full=Xaa-Pro aminopeptidase 1; AltName: Full=Aminoacylproline aminopeptidase; AltName: Full=Cytosolic aminopeptidase P; AltName: Full=Soluble aminopeptidase P; Short=sAmp; AltName: Full=X-Pro aminopeptidase 1; AltName: Full=X-prolyl aminopeptidase 1, soluble	Q9NQW7	0.0	74	748.429	623	464
Contig923	gbf1_human ame: full=golgi-specific brefeldin a-resistance guanine nucleotide exchange factor 1 short=bfa-resistant gef 1	8996	gi|13124260|sp|Q92538.2|GBF1_HUMANRecName: Full=Golgi-specific brefeldin A-resistance guanine nucleotide exchange factor 1; Short=BFA-resistant GEF 1	Q92538	0.0	64	1399.03	1501	972
Contig929	ru17_drome ame: full=u1 small nuclear ribonucleoprotein 70 kda short=u1 snrnp 70 kda short=u1-70k short=snrnp70	2661	gi|13638469|sp|P17133.2|RU17_DROMERecName: Full=U1 small nuclear ribonucleoprotein 70 kDa; Short=U1 snRNP 70 kDa; Short=U1-70K; Short=snRNP70	P17133	3.31088E-11	67	71.2478	55	37
Contig930	rbp1_human ame: full= -binding protein 1 short= 1 ame: full=76 kda ral-interacting protein ame: full=dinitrophenyl s-glutathione atpase short=dnp-sg atpase ame: full=ral-interacting protein 1	2320	gi|34098413|sp|Q15311.3|RBP1_HUMANRecName: Full=RalA-binding protein 1; Short=RalBP1; AltName: Full=76 kDa Ral-interacting protein; AltName: Full=Dinitrophenyl S-glutathione ATPase; Short=DNP-SG ATPase; AltName: Full=Ral-interacting protein 1	Q15311	2.91282E-32	68	140.969	147	101
Contig931	dmp1_rat ame: full=dentin matrix acidic phosphoprotein 1 short=dmp-1 short=dentin matrix protein 1 ame: full=ag1 flags: precursor	4972	gi|7673986|sp|P98193.1|DMP1_RATRecName: Full=Dentin matrix acidic phosphoprotein 1; Short=DMP-1; Short=Dentin matrix protein 1; AltName: Full=AG1; Flags: Precursor	P98193	1.77365E-8	39	63.1586	336	134
Contig933	rs16_human ame: full=40s ribosomal protein s16	737	gi|50403607|sp|P62249.2|RS16_HUMANRecName: Full=40S ribosomal protein S16 >gi|54039370|sp|P62250.2|RS16_RAT RecName: Full=40S ribosomal protein S16 >gi|54039372|sp|P14131.4|RS16_MOUSE RecName: Full=40S ribosomal protein S16 >gi|60394813|sp|Q29201.4|RS16_PIG RecName: Full=40S ribosomal protein S16 >gi|108860953|sp|Q3T0X6.3|RS16_BOVIN RecName: Full=40S ribosomal protein S16	P62249	1.03942E-64	92	246.514	141	131
Contig936	tbk1_mouse ame: full=serine threonine-protein kinase tbk1 ame: full=t2k ame: full=tank-binding kinase 1	10801	gi|81917888|sp|Q9WUN2.1|TBK1_MOUSERecName: Full=Serine/threonine-protein kinase TBK1; AltName: Full=T2K; AltName: Full=TANK-binding kinase 1	Q9WUN2	4.86262E-121	62	384.8	441	275
Contig937	dusty_strpu ame: full=dual serine threonine and tyrosine protein kinase ame: full=dusty protein kinase short=dusty pk ame: full=receptor-interacting serine threonine-protein kinase 5	716	gi|229485359|sp|A2CI35.1|DUSTY_STRPURecName: Full=Dual serine/threonine and tyrosine protein kinase; AltName: Full=Dusty protein kinase; Short=Dusty PK; AltName: Full=Receptor-interacting serine/threonine-protein kinase 5	A2CI35	7.88906E-62	71	236.884	239	171
Contig938	myh6_human ame: full=myosin-6 ame: full=myosin heavy chain 6 ame: full=myosin heavy cardiac muscle alpha isoform short= -alpha	2300	gi|317373582|sp|P13533.5|MYH6_HUMANRecName: Full=Myosin-6; AltName: Full=Myosin heavy chain 6; AltName: Full=Myosin heavy chain, cardiac muscle alpha isoform; Short=MyHC-alpha	P13533	0.0	72	362.459	318	231
Contig939	fzd2_xenla ame: full=frizzled-2 short=fz-2 short=xfz2 flags: precursor	5434	gi|17433076|sp|Q9PUU6.1|FZD2_XENLARecName: Full=Frizzled-2; Short=Fz-2; Short=Xfz2; Flags: Precursor	Q9PUU6	1.52142E-178	69	628.246	528	365
Contig940	ube2s_brafl ame: full=ubiquitin-conjugating enzyme e2 s ame: full=ubiquitin carrier protein s ame: full=ubiquitin-protein ligase s	833	gi|281312454|sp|C3Z724.1|UBE2S_BRAFLRecName: Full=Ubiquitin-conjugating enzyme E2 S; AltName: Full=Ubiquitin carrier protein S; AltName: Full=Ubiquitin-protein ligase S	C3Z724	2.47121E-63	82	229.565	155	128
Contig941	co4a5_canfa ame: full=collagen alpha-5 chain flags: precursor	9348	gi|62512176|sp|Q28247.2|CO4A5_CANFARecName: Full=Collagen alpha-5(IV) chain; Flags: Precursor	Q28247	4.60111E-122	57	441.425	480	277
Contig942	nerve growth factor-like protein	3606	gi|269784891|ref|NP_001161597.1|nerve growth factor-like protein [Saccoglossus kowalevskii] >gi|268054191|gb|ACY92582.1| nerve growth factor-like protein [Saccoglossus kowalevskii]	NP_001161597	2.4322E-28	53	122.479	176	94
Contig945	sdcg3_human ame: full=serologically defined colon cancer antigen 3 ame: full=antigen ny-co-3	1833	gi|172045853|sp|Q96C92.3|SDCG3_HUMANRecName: Full=Serologically defined colon cancer antigen 3; AltName: Full=Antigen NY-CO-3	Q96C92	2.00526E-17	55	91.2781	151	84
Contig947	spt20_rat ame: full=spermatogenesis-associated protein 20 ame: full=sperm-specific protein 411 short=ssp411	1034	gi|81871190|sp|Q6T393.1|SPT20_RATRecName: Full=Spermatogenesis-associated protein 20; AltName: Full=Sperm-specific protein 411; Short=Ssp411	Q6T393	1.30502E-99	72	363.229	281	204
Contig948	dnjb5_bovin ame: full= homolog subfamily b member 5	1698	gi|75057770|sp|Q5BIP8.1|DNJB5_BOVINRecName: Full=DnaJ homolog subfamily B member 5	Q5BIP8	2.26574E-84	79	207.223	149	119
Contig949	cv032_xentr ame: full=upf0466 protein c22orf32 mitochondrial flags: precursor	1773	gi|123892718|sp|Q28ED6.1|CV032_XENTRRecName: Full=UPF0466 protein C22orf32 homolog, mitochondrial; Flags: Precursor	Q28ED6	2.37057E-7	52	57.7658	88	46
Contig950	nphp1_canfa ame: full=nephrocystin-1	2107	gi|17369660|sp|Q9TU19.1|NPHP1_CANFARecName: Full=Nephrocystin-1	Q9TU19	5.90342E-93	63	342.428	419	267
Contig951	ti13b_xenla ame: full=mitochondrial import inner membrane translocase subunit tim13-b	1638	gi|82177201|sp|Q8AVK1.1|TI13B_XENLARecName: Full=Mitochondrial import inner membrane translocase subunit Tim13-B	Q8AVK1	5.24089E-30	80	132.88	96	77
Contig952	mtx1_macfa ame: full=metaxin-1 ame: full=mitochondrial outer membrane import complex protein 1	1298	gi|75075369|sp|Q4R3I0.1|MTX1_MACFARecName: Full=Metaxin-1; AltName: Full=Mitochondrial outer membrane import complex protein 1	Q4R3I0	9.18869E-64	63	244.588	298	189
Contig954	dyi2_antcr ame: full=dynein intermediate chain ciliary	2061	gi|2494214|sp|Q16959.1|DYI2_ANTCRRecName: Full=Dynein intermediate chain 2, ciliary	Q16959	0.0	84	1005.74	637	538
Contig955	set_drome ame: full=protein set	2340	gi|19860725|sp|P53997.2|SET_DROMERecName: Full=Protein SET	P53997	2.10513E-38	59	161.384	199	119
Contig956	hop2_xenla ame: full=homologous-pairing protein 2 homolog ame: full=psmc3-interacting protein ame: full=proteasome 26s atpase subunit 3-interacting protein	570	gi|82180748|sp|Q63ZL2.1|HOP2_XENLARecName: Full=Homologous-pairing protein 2 homolog; AltName: Full=PSMC3-interacting protein; AltName: Full=Proteasome 26S ATPase subunit 3-interacting protein	Q63ZL2	2.35372E-43	69	174.866	160	111
Contig958	baz2b_human ame: full=bromodomain adjacent to zinc finger domain protein 2b ame: full=hwalp4	1921	gi|229462995|sp|Q9UIF8.3|BAZ2B_HUMANRecName: Full=Bromodomain adjacent to zinc finger domain protein 2B; AltName: Full=hWALp4	Q9UIF8	1.24224E-33	50	145.206	286	145
Contig959	casp7_human ame: full=caspase-7 short=casp-7 ame: full=apoptotic protease mch-3 ame: full=cmh-1 ame: full=ice-like apoptotic protease 3 short=ice-lap3 contains: ame: full=caspase-7 subunit p20 contains: ame: full=caspase-7 subunit p11 flags: precursor	3006	gi|1730092|sp|P55210.1|CASP7_HUMANRecName: Full=Caspase-7; Short=CASP-7; AltName: Full=Apoptotic protease Mch-3; AltName: Full=CMH-1; AltName: Full=ICE-like apoptotic protease 3; Short=ICE-LAP3; Contains: RecName: Full=Caspase-7 subunit p20; Contains: RecName: Full=Caspase-7 subunit p11; Flags: Precursor	P55210	2.3642E-29	50	131.724	254	129
Contig960	toip1_mouse ame: full=torsin-1a-interacting protein 1 ame: full=lamina-associated polypeptide 1b	4397	gi|81879839|sp|Q921T2.1|TOIP1_MOUSERecName: Full=Torsin-1A-interacting protein 1; AltName: Full=Lamina-associated polypeptide 1B	Q921T2	1.96641E-11	49	72.7886	197	98
Contig961	cc147_human ame: full=coiled-coil domain-containing protein 147	1121	gi|74745166|sp|Q5T655.1|CC147_HUMANRecName: Full=Coiled-coil domain-containing protein 147	Q5T655	9.25309E-62	73	237.654	204	150
Contig962	tbb_parli ame: full=tubulin beta chain ame: full=beta-tubulin	1653	gi|135489|sp|P11833.1|TBB_PARLIRecName: Full=Tubulin beta chain; AltName: Full=Beta-tubulin	P11833	0.0	94	814.298	430	406
Contig963	co1a2_canfa ame: full=collagen alpha-2 chain ame: full=alpha-2 type i collagen flags: precursor	1532	gi|8134352|sp|O46392.2|CO1A2_CANFARecName: Full=Collagen alpha-2(I) chain; AltName: Full=Alpha-2 type I collagen; Flags: Precursor	O46392	3.18498E-27	46	78.5666	111	52
Contig965	ks6b1_bovin ame: full=ribosomal protein s6 kinase beta-1 short=s6k-beta-1 short=s6k1 ame: full=70 kda ribosomal protein s6 kinase 1 short=p70s6k1 short=p70-s6k 1	8561	gi|75071919|sp|Q6TJY3.1|KS6B1_BOVINRecName: Full=Ribosomal protein S6 kinase beta-1; Short=S6K-beta-1; Short=S6K1; AltName: Full=70 kDa ribosomal protein S6 kinase 1; Short=P70S6K1; Short=p70-S6K 1	Q6TJY3	7.57735E-156	72	553.518	483	350
Contig967	hypothetical protein IscW_ISCW001826 [Ixodes scapularis]	2218	gi|241126820|ref|XP_002404332.1|hypothetical protein IscW_ISCW001826 [Ixodes scapularis] >gi|215493603|gb|EEC03244.1| hypothetical protein IscW_ISCW001826 [Ixodes scapularis]	XP_002404332	2.02701E-53	62	192.2	221	139
Contig968	otub1_human ame: full=ubiquitin thioesterase otub1 ame: full=deubiquitinating enzyme otub1 ame: full=otu domain-containing ubiquitin aldehyde-binding protein 1 ame: full=otubain-1 short=hotu1 ame: full=ubiquitin-specific-processing protease otub1	2449	gi|44888286|sp|Q96FW1.2|OTUB1_HUMANRecName: Full=Ubiquitin thioesterase OTUB1; AltName: Full=Deubiquitinating enzyme OTUB1; AltName: Full=OTU domain-containing ubiquitin aldehyde-binding protein 1; AltName: Full=Otubain-1; Short=hOTU1; AltName: Full=Ubiquitin-specific-processing protease OTUB1	Q96FW1	3.27274E-82	74	306.99	263	195
Contig969	pgta_bovin ame: full=geranylgeranyl transferase type-2 subunit alpha ame: full=geranylgeranyl transferase type ii subunit alpha ame: full=rab geranyl-geranyltransferase subunit alpha short=rab gg transferase alpha short=rab ggtase alpha ame: full=rab geranylgeranyltransferase subunit alpha	1256	gi|75070069|sp|Q5EA80.1|PGTA_BOVINRecName: Full=Geranylgeranyl transferase type-2 subunit alpha; AltName: Full=Geranylgeranyl transferase type II subunit alpha; AltName: Full=Rab geranyl-geranyltransferase subunit alpha; Short=Rab GG transferase alpha; Short=Rab GGTase alpha; AltName: Full=Rab geranylgeranyltransferase subunit alpha	Q5EA80	1.0757E-77	66	290.812	263	175
Contig971	dyst_mouse ame: full=dystonin ame: full=bullous pemphigoid antigen 1 short=bpa ame: full=dystonia musculorum protein ame: full=hemidesmosomal plaque protein ame: full=microtubule actin cross-linking factor 2	1705	gi|30315937|sp|Q91ZU6.1|DYST_MOUSERecName: Full=Dystonin; AltName: Full=Bullous pemphigoid antigen 1; Short=BPA; AltName: Full=Dystonia musculorum protein; AltName: Full=Hemidesmosomal plaque protein; AltName: Full=Microtubule actin cross-linking factor 2	Q91ZU6	2.32163E-28	45	127.487	535	245
Contig973	tba1_parli ame: full=tubulin alpha-1 chain	4853	gi|135400|sp|P18258.1|TBA1_PARLIRecName: Full=Tubulin alpha-1 chain	P18258	0.0	96	859.366	439	424
Contig975	mp2k2_cypca ame: full=dual specificity mitogen-activated protein kinase kinase 2 short=map kinase kinase 2 short=mapkk 2 ame: full=erk activator kinase 2 ame: full=mapk erk kinase 2 short=mek2	2289	gi|2499631|sp|Q90321.1|MP2K2_CYPCARecName: Full=Dual specificity mitogen-activated protein kinase kinase 2; Short=MAP kinase kinase 2; Short=MAPKK 2; AltName: Full=ERK activator kinase 2; AltName: Full=MAPK/ERK kinase 2; Short=MEK2	Q90321	5.60694E-137	73	488.804	415	307
Contig976	sh319_mouse ame: full=sh3 domain-containing protein 19 ame: full=kryn	2951	gi|166977689|sp|Q91X43.2|SH319_MOUSERecName: Full=SH3 domain-containing protein 19; AltName: Full=Kryn	Q91X43	1.03218E-53	53	212.616	331	176
Contig978	svil_bovin ame: full=supervillin ame: full=archvillin ame: full=p205 p250	4906	gi|251765108|sp|O46385.2|SVIL_BOVINRecName: Full=Supervillin; AltName: Full=Archvillin; AltName: Full=p205/p250	O46385	1.28096E-176	61	621.698	745	460
Contig979	rt11_bovin ame: full=28s ribosomal protein mitochondrial short=mrp-s11 short=s11mt flags: precursor	3201	gi|108935895|sp|P82911.2|RT11_BOVINRecName: Full=28S ribosomal protein S11, mitochondrial; Short=MRP-S11; Short=S11mt; Flags: Precursor	P82911	5.84837E-34	60	147.132	158	96
Contig980	g3p_palve ame: full=glyceraldehyde-3-phosphate dehydrogenase short=gapdh	4365	gi|6016083|sp|P56649.1|G3P_PALVERecName: Full=Glyceraldehyde-3-phosphate dehydrogenase; Short=GAPDH	P56649	4.6934E-90	85	333.954	217	185
Contig981	grb2 adaptor protein	3937	gi|115711998|ref|XP_800136.2|PREDICTED: similar to Grb2 adaptor protein [Strongylocentrotus purpuratus] >gi|115930268|ref|XP_001185261.1| PREDICTED: similar to Grb2 adaptor protein [Strongylocentrotus purpuratus]	XP_800136	8.80974E-38	50	157.918	390	195
Contig982	sra1_rat ame: full=steroid receptor rna activator 1 ame: full=steroid receptor rna activator protein short=srap	2754	gi|81863987|sp|Q6QGW5.1|SRA1_RATRecName: Full=Steroid receptor RNA activator 1; AltName: Full=Steroid receptor RNA activator protein; Short=SRAP	Q6QGW5	2.18842E-14	65	55.4546	61	40
Contig983	cc135_xentr ame: full=coiled-coil domain-containing protein 135	909	gi|123885938|sp|Q0V9S9.1|CC135_XENTRRecName: Full=Coiled-coil domain-containing protein 135	Q0V9S9	2.88119E-50	68	157.532	148	101
Contig984	fbx25_macfa ame: full=f-box only protein 25	2860	gi|75075263|sp|Q4R372.1|FBX25_MACFARecName: Full=F-box only protein 25	Q4R372	1.26956E-40	52	169.088	350	183
Contig985	ngrn_rat ame: full=neugrin ame: full=neurite outgrowth-associated protein flags: precursor	1987	gi|306526271|sp|Q3T1H2.3|NGRN_RATRecName: Full=Neugrin; AltName: Full=Neurite outgrowth-associated protein; Flags: Precursor	Q3T1H2	5.84047E-18	48	93.2041	239	116
Contig986	mbtd1_xentr ame: full=mbt domain-containing protein 1	2498	gi|82183419|sp|Q6DIN3.1|MBTD1_XENTRRecName: Full=MBT domain-containing protein 1	Q6DIN3	2.56982E-74	64	280.796	276	179
Contig987	parp2_human ame: full=poly synthase 2 short=padprt-2	4186	gi|17380230|sp|Q9UGN5.2|PARP2_HUMANRecName: Full=Poly [ADP-ribose] polymerase 2; Short=PARP-2; Short=hPARP-2; AltName: Full=NAD(+) ADP-ribosyltransferase 2; Short=ADPRT-2; AltName: Full=Poly[ADP-ribose] synthase 2; Short=pADPRT-2	Q9UGN5	1.51913E-154	68	548.125	520	356
Contig988	lrc45_mouse ame: full=leucine-rich repeat-containing protein 45	2477	gi|81914475|sp|Q8CIM1.1|LRC45_MOUSERecName: Full=Leucine-rich repeat-containing protein 45	Q8CIM1	6.1661E-129	60	462.225	680	413
Contig989	kpc1_lytpi ame: full=protein kinase c	2328	gi|6016442|sp|Q25378.1|KPC1_LYTPIRecName: Full=Protein kinase C	Q25378	0.0	84	1011.13	646	545
Contig990	zchc7_bovin ame: full=zinc finger cchc domain-containing protein 7	1329	gi|226731938|sp|Q2KIN0.2|ZCHC7_BOVINRecName: Full=Zinc finger CCHC domain-containing protein 7	Q2KIN0	3.18634E-27	50	123.25	152	77
Contig991	tri33_mouse ame: full=e3 ubiquitin-protein ligase trim33 ame: full=ectodermin homolog ame: full=transcription intermediary factor 1-gamma short=tif1-gamma ame: full=tripartite motif-containing protein 33	2804	gi|56404945|sp|Q99PP7.2|TRI33_MOUSERecName: Full=E3 ubiquitin-protein ligase TRIM33; AltName: Full=Ectodermin homolog; AltName: Full=Transcription intermediary factor 1-gamma; Short=TIF1-gamma; AltName: Full=Tripartite motif-containing protein 33	Q99PP7	1.09422E-12	41	76.2554	265	110
Contig992	riok1_mouse ame: full=serine threonine-protein kinase rio1 ame: full=rio kinase 1	2065	gi|166226576|sp|Q922Q2.2|RIOK1_MOUSERecName: Full=Serine/threonine-protein kinase RIO1; AltName: Full=RIO kinase 1	Q922Q2	1.49843E-133	74	477.248	414	309
Contig993	rl12_rat ame: full=60s ribosomal protein l12	1028	gi|132653|sp|P23358.1|RL12_RATRecName: Full=60S ribosomal protein L12	P23358	2.81061E-70	88	265.774	162	143
Contig994	dhsa_chick ame: full=succinate dehydrogenase flavoprotein mitochondrial ame: full=flavoprotein subunit of complex ii short=fp flags: precursor	2912	gi|205831552|sp|Q9YHT1.2|DHSA_CHICKRecName: Full=Succinate dehydrogenase [ubiquinone] flavoprotein subunit, mitochondrial; AltName: Full=Flavoprotein subunit of complex II; Short=Fp; Flags: Precursor	Q9YHT1	0.0	85	1025.77	634	544
Contig996	rbgpr_mouse ame: full=rab3 gtpase-activating protein non-catalytic subunit ame: full=rab3 gtpase-activating protein 150 kda subunit ame: full=rab3-gap p150 short=rab3-gap150 ame: full=rab3-gap regulatory subunit	3898	gi|62511118|sp|Q8BMG7.2|RBGPR_MOUSERecName: Full=Rab3 GTPase-activating protein non-catalytic subunit; AltName: Full=Rab3 GTPase-activating protein 150 kDa subunit; AltName: Full=Rab3-GAP p150; Short=Rab3-GAP150; AltName: Full=Rab3-GAP regulatory subunit	Q8BMG7	8.07138E-110	67	399.438	411	278
Contig998	gbg7_human ame: full=guanine nucleotide-binding protein g g g subunit gamma-7 flags: precursor	3235	gi|6016106|sp|O60262.1|GBG7_HUMANRecName: Full=Guanine nucleotide-binding protein G(I)/G(S)/G(O) subunit gamma-7; Flags: Precursor	O60262	1.12365E-8	65	63.1586	69	45
Contig999	hypothetical protein BRAFLDRAFT_107712 [Branchiostoma floridae]	8199	gi|260797538|ref|XP_002593759.1|hypothetical protein BRAFLDRAFT_107712 [Branchiostoma floridae] >gi|229278988|gb|EEN49770.1| hypothetical protein BRAFLDRAFT_107712 [Branchiostoma floridae]	XP_002593759	3.66589E-78	48	300.056	877	422
Contig1000	prp4_mouse ame: full=u4 u6 small nuclear ribonucleoprotein prp4 ame: full=u4 u6 snrnp 60 kda protein ame: full=wd splicing factor prp4	2463	gi|81917168|sp|Q9DAW6.1|PRP4_MOUSERecName: Full=U4/U6 small nuclear ribonucleoprotein Prp4; AltName: Full=U4/U6 snRNP 60 kDa protein; AltName: Full=WD splicing factor Prp4	Q9DAW6	1.59479E-169	71	597.045	499	355
Contig1001	rcc2_mouse ame: full=protein rcc2	3255	gi|71152034|sp|Q8BK67.1|RCC2_MOUSERecName: Full=Protein RCC2	Q8BK67	1.6866E-129	67	464.537	456	310
Contig1002	acbp_chick ame: full=acyl- -binding protein short=acbp ame: full=diazepam-binding inhibitor short=dbi	1140	gi|14194444|sp|Q9PRL8.1|ACBP_CHICKRecName: Full=Acyl-CoA-binding protein; Short=ACBP; AltName: Full=Diazepam-binding inhibitor; Short=DBI	Q9PRL8	6.01527E-16	77	85.5001	62	48
Contig1003	lysm3_danre ame: full= and peptidoglycan-binding domain-containing protein 3	1307	gi|82184970|sp|Q6IQA2.1|LYSM3_DANRERecName: Full=LysM and putative peptidoglycan-binding domain-containing protein 3	Q6IQA2	1.01384E-13	59	65.855	91	54
Contig1004	ubp14_bovin ame: full=ubiquitin carboxyl-terminal hydrolase 14 ame: full=deubiquitinating enzyme 14 ame: full=ubiquitin thiolesterase 14 ame: full=ubiquitin-specific-processing protease 14	2729	gi|119367473|sp|Q0IIF7.3|UBP14_BOVINRecName: Full=Ubiquitin carboxyl-terminal hydrolase 14; AltName: Full=Deubiquitinating enzyme 14; AltName: Full=Ubiquitin thiolesterase 14; AltName: Full=Ubiquitin-specific-processing protease 14	Q0IIF7	1.09698E-161	73	524.242	441	325
Contig1005	cep89_mouse ame: full=centrosomal protein of 89 kda ame: full=coiled-coil domain-containing protein 123	3563	gi|81904576|sp|Q9CZX2.1|CEP89_MOUSERecName: Full=Centrosomal protein of 89 kDa; AltName: Full=Coiled-coil domain-containing protein 123	Q9CZX2	1.26587E-69	56	265.774	487	276
Contig1006	spir1_danre ame: full=protein spire homolog 1	3685	gi|123889259|sp|Q1LYM3.1|SPIR1_DANRERecName: Full=Protein spire homolog 1	Q1LYM3	3.24617E-60	53	234.572	347	186
Contig1009	act3_artsx ame: full= clone 302	1325	gi|113247|sp|P18602.1|ACT3_ARTSXRecName: Full=Actin, clone 302	P18602	2.13064E-23	94	110.538	59	56
Contig1010	marh8_human ame: full=e3 ubiquitin-protein ligase march8 ame: full=cellular modulator of immune recognition short=c-mir ame: full=membrane-associated ring finger protein 8 ame: full=membrane-associated ring-ch protein viii short=march-viii ame: full=ring finger protein 178	1631	gi|74744352|sp|Q5T0T0.1|MARH8_HUMANRecName: Full=E3 ubiquitin-protein ligase MARCH8; AltName: Full=Cellular modulator of immune recognition; Short=c-MIR; AltName: Full=Membrane-associated RING finger protein 8; AltName: Full=Membrane-associated RING-CH protein VIII; Short=MARCH-VIII; AltName: Full=RING finger protein 178	Q5T0T0	1.83382E-67	79	257.299	173	138
Contig1011	nfya_bovin ame: full=nuclear transcription factor y subunit alpha ame: full=caat box dna-binding protein subunit a ame: full=nuclear transcription factor y subunit a short=nf-ya	1209	gi|75057828|sp|Q5E9S2.1|NFYA_BOVINRecName: Full=Nuclear transcription factor Y subunit alpha; AltName: Full=CAAT box DNA-binding protein subunit A; AltName: Full=Nuclear transcription factor Y subunit A; Short=NF-YA	Q5E9S2	2.38009E-26	53	120.168	152	81
Contig1012	gdf8_danre ame: full=growth differentiation factor 8 short=gdf-8 ame: full=myostatin ame: full=myostatin-1 short=zfmstn-1 ame: full=myostatin-b flags: precursor	6479	gi|269849600|sp|O42222.2|GDF8_DANRERecName: Full=Growth/differentiation factor 8; Short=GDF-8; AltName: Full=Myostatin; AltName: Full=Myostatin-1; Short=zfMSTN-1; AltName: Full=Myostatin-B; Flags: Precursor	O42222	6.30083E-38	49	161.384	367	180
Contig1014	rictr_mouse ame: full=rapamycin-insensitive companion of mtor ame: full=avo3 homolog short=mavo3 ame: full=protein pianissimo	2627	gi|81892765|sp|Q6QI06.1|RICTR_MOUSERecName: Full=Rapamycin-insensitive companion of mTOR; AltName: Full=AVO3 homolog; Short=mAVO3; AltName: Full=Protein pianissimo	Q6QI06	0.0	66	737.643	866	575
Contig1015	ck5p2_mouse ame: full=cdk5 regulatory subunit-associated protein 2 ame: full=cdk5 activator-binding protein c48	5669	gi|84028189|sp|Q8K389.3|CK5P2_MOUSERecName: Full=CDK5 regulatory subunit-associated protein 2; AltName: Full=CDK5 activator-binding protein C48	Q8K389	1.88588E-38	59	162.925	308	182
Contig1016	sco1_bovin ame: full=protein sco1 mitochondrial flags: precursor	653	gi|134035032|sp|A1A4J8.1|SCO1_BOVINRecName: Full=Protein SCO1 homolog, mitochondrial; Flags: Precursor	A1A4J8	8.78211E-21	60	64.3142	69	42
Contig1018	itih3_mouse ame: full=inter-alpha-trypsin inhibitor heavy chain h3 short=iti heavy chain h3 short=iti-hc3 short=inter-alpha-inhibitor heavy chain 3 flags: precursor	4331	gi|161784288|sp|Q61704.2|ITIH3_MOUSERecName: Full=Inter-alpha-trypsin inhibitor heavy chain H3; Short=ITI heavy chain H3; Short=ITI-HC3; Short=Inter-alpha-inhibitor heavy chain 3; Flags: Precursor	Q61704	2.55662E-101	55	231.106	368	203
Contig1019	traf3_human ame: full=tnf receptor-associated factor 3 ame: full=cap-1 ame: full=cd40 receptor-associated factor 1 short=craf1 ame: full=cd40-binding protein short=cd40bp ame: full=lmp1-associated protein 1 short=lap1	3250	gi|116242824|sp|Q13114.2|TRAF3_HUMANRecName: Full=TNF receptor-associated factor 3; AltName: Full=CAP-1; AltName: Full=CD40 receptor-associated factor 1; Short=CRAF1; AltName: Full=CD40-binding protein; Short=CD40BP; AltName: Full=LMP1-associated protein 1; Short=LAP1	Q13114	8.28041E-44	72	179.874	172	125
Contig1020	exosx_human ame: full=exosome component 10 ame: full=autoantigen pm scl 2 ame: full=p100 polymyositis-scleroderma overlap syndrome-associated autoantigen ame: full=polymyositis scleroderma autoantigen 100 kda short=pm scl-100 ame: full=polymyositis scleroderma autoantigen 2	820	gi|8928564|sp|Q01780.2|EXOSX_HUMANRecName: Full=Exosome component 10; AltName: Full=Autoantigen PM/Scl 2; AltName: Full=P100 polymyositis-scleroderma overlap syndrome-associated autoantigen; AltName: Full=Polymyositis/scleroderma autoantigen 100 kDa; Short=PM/Scl-100; AltName: Full=Polymyositis/scleroderma autoantigen 2	Q01780	4.43985E-21	54	85.1149	139	76
Contig1021	cc42m_xentr ame: full=coiled-coil domain-containing protein 42 like-2	918	gi|206557963|sp|B0BMJ2.2|CC42M_XENTRRecName: Full=Coiled-coil domain-containing protein 42 like-2	B0BMJ2	3.16283E-14	53	79.337	157	84
Contig1022	ano3_mouse ame: full=anoctamin-3 ame: full=transmembrane protein 16c	1787	gi|212288178|sp|A2AHL1.1|ANO3_MOUSERecName: Full=Anoctamin-3; AltName: Full=Transmembrane protein 16C	A2AHL1	2.88442E-70	51	176.407	333	170
Contig1023	rm52_mouse ame: full=39s ribosomal protein mitochondrial short=l52mt short=mrp-l52 flags: precursor	564	gi|81881179|sp|Q9D0Y8.1|RM52_MOUSERecName: Full=39S ribosomal protein L52, mitochondrial; Short=L52mt; Short=MRP-L52; Flags: Precursor	Q9D0Y8	1.46578E-21	64	102.449	114	73
Contig1024	cdk14_mouse ame: full=cyclin-dependent kinase 14 ame: full=cell division protein kinase 14 ame: full=serine threonine-protein kinase pftaire-1	4093	gi|290457633|sp|O35495.2|CDK14_MOUSERecName: Full=Cyclin-dependent kinase 14; AltName: Full=Cell division protein kinase 14; AltName: Full=Serine/threonine-protein kinase PFTAIRE-1	O35495	2.22201E-110	82	335.109	235	194
Contig1025	ubn2_bovin ame: full=ubinuclein-2	3289	gi|317412164|sp|E1B7L7.1|UBN2_BOVINRecName: Full=Ubinuclein-2	E1B7L7	4.15147E-51	64	204.142	227	146
Contig1029	dca13_mouse ame: full=ddb1- and cul4-associated factor 13 ame: full=wd repeat and sof domain-containing protein 1	2324	gi|81911357|sp|Q6PAC3.1|DCA13_MOUSERecName: Full=DDB1- and CUL4-associated factor 13; AltName: Full=WD repeat and SOF domain-containing protein 1	Q6PAC3	2.07026E-179	80	629.787	445	358
Contig1030	myp_strpu ame: full=major yolk protein short=myp ame: full=vitellogenin flags: precursor	1314	gi|46397786|sp|P19615.2|MYP_STRPURecName: Full=Major yolk protein; Short=MYP; AltName: Full=Vitellogenin; Flags: Precursor	P19615	3.33594E-45	59	182.956	221	131
Contig1031	anr26_human ame: full=ankyrin repeat domain-containing protein 26	2311	gi|109940217|sp|Q9UPS8.3|ANR26_HUMANRecName: Full=Ankyrin repeat domain-containing protein 26	Q9UPS8	1.06961E-18	41	95.9005	515	212
Contig1032	zmy11_mouse ame: full=zinc finger mynd domain-containing protein 11	2224	gi|47117593|sp|Q8R5C8.1|ZMY11_MOUSERecName: Full=Zinc finger MYND domain-containing protein 11	Q8R5C8	7.41475E-102	50	372.089	629	315
Contig1033	slu7_danre ame: full=pre-mrna-splicing factor slu7	4389	gi|82179890|sp|Q5U3F2.1|SLU7_DANRERecName: Full=Pre-mRNA-splicing factor SLU7	Q5U3F2	1.17592E-152	72	456.833	367	266
Contig1039	goga5_mouse ame: full=golgin subfamily a member 5 ame: full=golgin-84 ame: full=protein ret-ii ame: full=protein sumiko	2405	gi|32469790|sp|Q9QYE6.2|GOGA5_MOUSERecName: Full=Golgin subfamily A member 5; AltName: Full=Golgin-84; AltName: Full=Protein Ret-II; AltName: Full=Protein Sumiko	Q9QYE6	3.38128E-124	55	446.432	739	409
Contig1040	pdcd6_mouse ame: full=programmed cell death protein 6 ame: full=alg-257 ame: full=pmp41 ame: full=probable calcium-binding protein alg-2	3138	gi|2506252|sp|P12815.2|PDCD6_MOUSERecName: Full=Programmed cell death protein 6; AltName: Full=ALG-257; AltName: Full=PMP41; AltName: Full=Probable calcium-binding protein ALG-2	P12815	4.62915E-68	83	260.381	168	141
Contig1042	ubp5_human ame: full=ubiquitin carboxyl-terminal hydrolase 5 ame: full=deubiquitinating enzyme 5 ame: full=isopeptidase t ame: full=ubiquitin thiolesterase 5 ame: full=ubiquitin-specific-processing protease 5	6185	gi|1717869|sp|P45974.2|UBP5_HUMANRecName: Full=Ubiquitin carboxyl-terminal hydrolase 5; AltName: Full=Deubiquitinating enzyme 5; AltName: Full=Isopeptidase T; AltName: Full=Ubiquitin thiolesterase 5; AltName: Full=Ubiquitin-specific-processing protease 5	P45974	0.0	67	887.871	853	578
Contig1043	svep1_rat ame: full= von willebrand factor type egf and pentraxin domain-containing protein 1 flags: precursor	1839	gi|182676519|sp|P0C6B8.1|SVEP1_RATRecName: Full=Sushi, von Willebrand factor type A, EGF and pentraxin domain-containing protein 1; Flags: Precursor	P0C6B8	5.46459E-22	44	74.3294	152	67
Contig1045	ccd41_mouse ame: full=coiled-coil domain-containing protein 41	1510	gi|81905367|sp|Q9D5R3.2|CCD41_MOUSERecName: Full=Coiled-coil domain-containing protein 41	Q9D5R3	1.50399E-84	61	313.923	492	301
Contig1046	co024_danre ame: full=upf0480 protein c15orf24 homolog flags: precursor	1603	gi|82079472|sp|Q5TYV0.1|CO024_DANRERecName: Full=UPF0480 protein C15orf24 homolog; Flags: Precursor	Q5TYV0	1.93848E-45	71	184.111	178	128
Contig1047	ino80_mouse ame: full=dna helicase ino80 ame: full=ino80 complex subunit a ame: full= dna helicase ino80 complex homolog 1	848	gi|114149323|sp|Q6ZPV2.2|INO80_MOUSERecName: Full=DNA helicase INO80; AltName: Full=INO80 complex subunit A; AltName: Full=Putative DNA helicase INO80 complex homolog 1	Q6ZPV2	8.12E-14	43	77.7962	199	86
Contig1049	sam11_human ame: full=sterile alpha motif domain-containing protein 11 short=sam domain-containing protein 11	1241	gi|166215037|sp|Q96NU1.3|SAM11_HUMANRecName: Full=Sterile alpha motif domain-containing protein 11; Short=SAM domain-containing protein 11	Q96NU1	6.96812E-21	80	102.064	70	56
Contig1051	dll1_rat ame: full=delta-like protein 1 ame: full=drosophila delta homolog 1 short=delta1 flags: precursor	4428	gi|2494283|sp|P97677.1|DLL1_RATRecName: Full=Delta-like protein 1; AltName: Full=Drosophila Delta homolog 1; Short=Delta1; Flags: Precursor	P97677	8.63523E-116	50	419.468	559	284
Contig1052	tri56_human ame: full=e3 ubiquitin-protein ligase trim56 ame: full=ring finger protein 109 ame: full=tripartite motif-containing protein 56	1117	gi|56749788|sp|Q9BRZ2.3|TRI56_HUMANRecName: Full=E3 ubiquitin-protein ligase TRIM56; AltName: Full=RING finger protein 109; AltName: Full=Tripartite motif-containing protein 56	Q9BRZ2	8.57149E-22	58	72.0182	74	43
Contig1055	rpp29_rat ame: full=ribonuclease p protein subunit p29	556	gi|62900750|sp|Q5M882.1|RPP29_RATRecName: Full=Ribonuclease P protein subunit p29	Q5M882	1.90486E-18	50	92.0485	141	71
Contig1057	mo4l1_rat ame: full=mortality factor 4-like protein 1 ame: full=morf-related gene 15 protein ame: full=transcription factor-like protein mrg15	1546	gi|59798023|sp|Q6AYU1.1|MO4L1_RATRecName: Full=Mortality factor 4-like protein 1; AltName: Full=MORF-related gene 15 protein; AltName: Full=Transcription factor-like protein MRG15	Q6AYU1	2.55101E-95	66	349.747	335	222
Contig1058	sin3a_mouse ame: full=paired amphipathic helix protein sin3a ame: full=histone deacetylase complex subunit sin3a ame: full=transcriptional corepressor sin3a	1564	gi|308153557|sp|Q60520.3|SIN3A_MOUSERecName: Full=Paired amphipathic helix protein Sin3a; AltName: Full=Histone deacetylase complex subunit Sin3a; AltName: Full=Transcriptional corepressor Sin3a	Q60520	3.07352E-80	60	299.671	335	201
Contig1059	hst2_caeel ame: full=heparan sulfate 2-o-sulfotransferase hst-2 short=heparan sulfotransferase 2 ame: full=hs2st1 homolog	1245	gi|67460719|sp|O17645.2|HST2_CAEELRecName: Full=Heparan sulfate 2-O-sulfotransferase hst-2; Short=Heparan sulfotransferase 2; AltName: Full=HS2ST1 homolog	O17645	8.81139E-10	60	57.3806	75	45
Contig1062	hnrpl_mouse ame: full=heterogeneous nuclear ribonucleoprotein l short=hnrnp l	3904	gi|215273994|sp|Q8R081.2|HNRPL_MOUSERecName: Full=Heterogeneous nuclear ribonucleoprotein L; Short=hnRNP L	Q8R081	2.35588E-101	56	371.318	540	303
Contig1064	nfia_mouse ame: full=nuclear factor 1 a-type short=nf1-a short=nuclear factor 1 a ame: full=ccaat-box-binding transcription factor short=ctf ame: full=nuclear factor i a short=nf-i a short=nfi-a ame: full=tggca-binding protein	5279	gi|14194972|sp|Q02780.1|NFIA_MOUSERecName: Full=Nuclear factor 1 A-type; Short=NF1-A; Short=Nuclear factor 1/A; AltName: Full=CCAAT-box-binding transcription factor; Short=CTF; AltName: Full=Nuclear factor I/A; Short=NF-I/A; Short=NFI-A; AltName: Full=TGGCA-binding protein	Q02780	8.5682E-94	55	346.665	516	288
Contig1066	ubp2_chick ame: full=ubiquitin carboxyl-terminal hydrolase 2 ame: full=41 kda ubiquitin-specific protease ame: full=deubiquitinating enzyme 2 ame: full=ubiquitin thiolesterase 2 ame: full=ubiquitin-specific-processing protease 2	6710	gi|10720326|sp|O57429.1|UBP2_CHICKRecName: Full=Ubiquitin carboxyl-terminal hydrolase 2; AltName: Full=41 kDa ubiquitin-specific protease; AltName: Full=Deubiquitinating enzyme 2; AltName: Full=Ubiquitin thiolesterase 2; AltName: Full=Ubiquitin-specific-processing protease 2	O57429	8.12141E-97	69	357.066	336	235
Contig1067	mtch2_bovin ame: full=mitochondrial carrier homolog 2	5392	gi|67461083|sp|Q9N285.2|MTCH2_BOVINRecName: Full=Mitochondrial carrier homolog 2	Q9N285	2.03429E-66	62	255.758	285	177
Contig1068	PREDICTED: hypothetical protein, partial [Strongylocentrotus purpuratus]	4565	gi|115764927|ref|XP_789123.2|PREDICTED: hypothetical protein, partial [Strongylocentrotus purpuratus]	XP_789123	1.78789E-10	46	73.1738	168	78
Contig1069	tgfr1_rat ame: full=tgf-beta receptor type-1 short=tgfr-1 ame: full=serine threonine-protein kinase receptor r4 short=skr4 ame: full=tgf-beta type i receptor ame: full=transforming growth factor-beta receptor type i short=tgf-beta receptor type i short= -i flags: precursor	2404	gi|417220|sp|P80204.1|TGFR1_RATRecName: Full=TGF-beta receptor type-1; Short=TGFR-1; AltName: Full=Serine/threonine-protein kinase receptor R4; Short=SKR4; AltName: Full=TGF-beta type I receptor; AltName: Full=Transforming growth factor-beta receptor type I; Short=TGF-beta receptor type I; Short=TbetaR-I; Flags: Precursor	P80204	6.12455E-142	78	505.368	380	300
Contig1070	f18b1_bovin ame: full=protein fam18b1	2179	gi|110808226|sp|Q29S14.1|F18B1_BOVINRecName: Full=Protein FAM18B1	Q29S14	1.7611E-31	71	138.272	119	85
Contig1072	gpbp1_mouse ame: full=vasculin ame: full=gc-rich promoter-binding protein 1 short=mgpbp	6846	gi|81892068|sp|Q6NXH3.1|GPBP1_MOUSERecName: Full=Vasculin; AltName: Full=GC-rich promoter-binding protein 1; Short=mGPBP	Q6NXH3	7.94994E-15	55	84.7297	145	80
Contig1073	hypothetical protein TcasGA2_TC005055 [Tribolium castaneum]	475	gi|270015374|gb|EFA11822.1|hypothetical protein TcasGA2_TC005055 [Tribolium castaneum]	EFA11822	1.06503E-12	79	70.0922	53	42
Contig1075	preb_mouse ame: full=prolactin regulatory element-binding protein ame: full=mammalian guanine nucleotide exchange factor msec12	1573	gi|17369839|sp|Q9WUQ2.1|PREB_MOUSERecName: Full=Prolactin regulatory element-binding protein; AltName: Full=Mammalian guanine nucleotide exchange factor mSec12	Q9WUQ2	1.69792E-59	61	196.052	260	159
Contig1077	gst5_caeel ame: full=probable glutathione s-transferase 5 ame: full=gst class-sigma	2083	gi|1170079|sp|Q09596.1|GST5_CAEELRecName: Full=Probable glutathione S-transferase 5; AltName: Full=GST class-sigma	Q09596	2.03479E-29	52	131.339	217	114
Contig1079	goli4_human ame: full=golgi integral membrane protein 4 ame: full=golgi integral membrane cis short=gimpc ame: full=golgi phosphoprotein 4 ame: full=golgi-localized phosphoprotein of 130 kda short=golgi phosphoprotein of 130 kda	9344	gi|74705395|sp|O00461.1|GOLI4_HUMANRecName: Full=Golgi integral membrane protein 4; AltName: Full=Golgi integral membrane protein, cis; Short=GIMPc; AltName: Full=Golgi phosphoprotein 4; AltName: Full=Golgi-localized phosphoprotein of 130 kDa; Short=Golgi phosphoprotein of 130 kDa	O00461	6.8292E-25	52	118.627	244	129
Contig1080	cp4v3_rat ame: full=cytochrome p450 4v3	2736	gi|160380599|sp|A2RRT9.1|CP4V3_RATRecName: Full=Cytochrome P450 4V3	A2RRT9	3.78E-80	57	239.195	315	182
Contig1081	axdn1_human ame: full=axonemal dynein light chain domain-containing protein 1	573	gi|74744440|sp|Q5T1B0.1|AXDN1_HUMANRecName: Full=Axonemal dynein light chain domain-containing protein 1	Q5T1B0	4.83614E-20	60	97.4413	133	80
Contig1083	pdcd7_mouse ame: full=programmed cell death protein 7 ame: full=es18	1574	gi|38258271|sp|Q9WTY1.1|PDCD7_MOUSERecName: Full=Programmed cell death protein 7; AltName: Full=ES18	Q9WTY1	5.94925E-15	52	82.8037	178	93
Contig1084	helz_human ame: full=probable helicase with zinc finger domain ame: full=down-regulated in human cancers protein	7913	gi|221222452|sp|P42694.2|HELZ_HUMANRecName: Full=Probable helicase with zinc finger domain; AltName: Full=Down-regulated in human cancers protein	P42694	0.0	70	1137.48	1057	744
Contig1085	plxa4_mouse ame: full=plexin-a4 flags: precursor	10423	gi|108860891|sp|Q80UG2.2|PLXA4_MOUSERecName: Full=Plexin-A4; Flags: Precursor	Q80UG2	0.0	55	1172.53	1927	1061
Contig1086	PREDICTED: hypothetical protein [Strongylocentrotus purpuratus]	2246	gi|115717865|ref|XP_001179358.1|PREDICTED: hypothetical protein [Strongylocentrotus purpuratus] >gi|115976837|ref|XP_001186469.1| PREDICTED: hypothetical protein [Strongylocentrotus purpuratus]	XP_001179358	9.59451E-96	64	309.301	325	209
Contig1087	y733_enccu ame: full=uncharacterized ring finger protein ecu07_0330	1210	gi|74664238|sp|Q8SV35.1|Y733_ENCCURecName: Full=Uncharacterized RING finger protein ECU07_0330	Q8SV35	4.98586E-8	58	59.3066	70	41
Contig1089	TEX9_MOUSERecName: Full=Testis-expressed sequence 9 protein; AltName: Full=Testis-specifically expressed protein 1; Short=Tsec-1	583	gi|81881583|sp|Q9D845.1|TEX9_MOUSERecName: Full=Testis-expressed sequence 9 protein; AltName: Full=Testis-specifically expressed protein 1; Short=Tsec-1	Q9D845	1.53248E-8	80	59.3066	46	37
Contig1090	trim2_human ame: full=tripartite motif-containing protein 2 ame: full=ring finger protein 86	1275	gi|21363034|sp|Q9C040.1|TRIM2_HUMANRecName: Full=Tripartite motif-containing protein 2; AltName: Full=RING finger protein 86	Q9C040	2.57107E-18	42	93.5893	269	115
Contig1091	sh3r3_mouse ame: full=sh3 domain-containing ring finger protein 3 ame: full=plenty of sh3s 2 ame: full=sh3 multiple domains protein 4	740	gi|146325719|sp|Q8C120.2|SH3R3_MOUSERecName: Full=SH3 domain-containing RING finger protein 3; AltName: Full=Plenty of SH3s 2; AltName: Full=SH3 multiple domains protein 4	Q8C120	3.17553E-37	57	155.221	196	112
Contig1092	lar_drome ame: full=tyrosine-protein phosphatase lar ame: full=protein-tyrosine-phosphate phosphohydrolase ame: full=dlar flags: precursor	8226	gi|73920223|sp|P16621.2|LAR_DROMERecName: Full=Tyrosine-protein phosphatase Lar; AltName: Full=Protein-tyrosine-phosphate phosphohydrolase; AltName: Full=dLAR; Flags: Precursor	P16621	0.0	60	1672.91	2064	1239
Contig1093	xpr1_muspa ame: full=xenotropic and polytropic retrovirus receptor 1 homolog	573	gi|166227730|sp|A7XZ53.1|XPR1_MUSPARecName: Full=Xenotropic and polytropic retrovirus receptor 1 homolog	A7XZ53	1.98339E-29	79	128.642	89	71
Contig1095	amnls_mouse ame: full=protein amnionless flags: precursor	2742	gi|32171337|sp|Q99JB7.1|AMNLS_MOUSERecName: Full=Protein amnionless; Flags: Precursor	Q99JB7	4.30699E-30	44	134.035	368	164
Contig1096	kcnn3_drome ame: full=small conductance calcium-activated potassium channel protein ame: full=protein sk ame: full=dsk	5400	gi|74876832|sp|Q7KVW5.1|KCNN3_DROMERecName: Full=Small conductance calcium-activated potassium channel protein; AltName: Full=Protein SK; AltName: Full=dSK	Q7KVW5	8.32724E-161	74	569.311	506	377
Contig1097	gipc1_rat ame: full=pdz domain-containing protein gipc1 ame: full=gaip c-terminus-interacting protein ame: full=glut1 c-terminal-binding protein short=glut1cbp ame: full=rgs-gaip-interacting protein ame: full=rgs19-interacting protein 1	2553	gi|146345426|sp|Q9Z254.2|GIPC1_RATRecName: Full=PDZ domain-containing protein GIPC1; AltName: Full=GAIP C-terminus-interacting protein; AltName: Full=GLUT1 C-terminal-binding protein; Short=GLUT1CBP; AltName: Full=RGS-GAIP-interacting protein; AltName: Full=RGS19-interacting protein 1	Q9Z254	5.2803E-99	71	362.844	335	239
Contig1098	gsh0_rat ame: full=glutamate--cysteine ligase regulatory subunit ame: full=gcs light chain ame: full=gamma-ecs regulatory subunit ame: full=gamma-glutamylcysteine synthetase regulatory subunit ame: full=glutamate--cysteine ligase modifier subunit	1006	gi|1346189|sp|P48508.1|GSH0_RATRecName: Full=Glutamate--cysteine ligase regulatory subunit; AltName: Full=GCS light chain; AltName: Full=Gamma-ECS regulatory subunit; AltName: Full=Gamma-glutamylcysteine synthetase regulatory subunit; AltName: Full=Glutamate--cysteine ligase modifier subunit	P48508	2.02431E-41	58	169.859	249	145
Contig1099	nmes1_rat ame: full=normal mucosa of esophagus-specific gene 1 protein	1312	gi|81883381|sp|Q5RK28.1|NMES1_RATRecName: Full=Normal mucosa of esophagus-specific gene 1 protein	Q5RK28	2.57805E-13	66	77.0258	81	54
Contig1100	strum_xentr ame: full=wash complex subunit strumpellin	1817	gi|82183428|sp|Q6DIP9.1|STRUM_XENTRRecName: Full=WASH complex subunit strumpellin	Q6DIP9	0.0	87	864.759	569	497
Contig1101	cisd2_dromo ame: full=cdgsh iron-sulfur domain-containing protein 2 homolog	2404	gi|290463170|sp|B4K5X8.1|CISD2_DROMORecName: Full=CDGSH iron-sulfur domain-containing protein 2 homolog	B4K5X8	2.11414E-17	74	91.6633	63	47
Contig1102	dock4_human ame: full=dedicator of cytokinesis protein 4	6573	gi|296439369|sp|Q8N1I0.3|DOCK4_HUMANRecName: Full=Dedicator of cytokinesis protein 4	Q8N1I0	9.37271E-117	57	395.201	628	358
Contig1104	ptprf_rat ame: full=receptor-type tyrosine-protein phosphatase f ame: full=leukocyte common antigen related short=lar flags: precursor	1725	gi|81918347|sp|Q64604.1|PTPRF_RATRecName: Full=Receptor-type tyrosine-protein phosphatase F; AltName: Full=Leukocyte common antigen related; Short=LAR; Flags: Precursor	Q64604	5.27397E-12	42	61.6178	243	103
Contig1105	rsph3_human ame: full=radial spoke head protein 3 homolog ame: full=radial spoke head-like protein 2	2288	gi|74750415|sp|Q86UC2.1|RSPH3_HUMANRecName: Full=Radial spoke head protein 3 homolog; AltName: Full=Radial spoke head-like protein 2	Q86UC2	1.21872E-89	72	265.774	218	157
Contig1106	thio_ictpu ame: full=thioredoxin short=trx	2760	gi|20140788|sp|Q9DGI3.1|THIO_ICTPURecName: Full=Thioredoxin; Short=Trx	Q9DGI3	1.44471E-25	72	119.013	99	72
Contig1107	ena_drome ame: full=protein enabled	6062	gi|251757491|sp|Q8T4F7.4|ENA_DROMERecName: Full=Protein enabled	Q8T4F7	9.41342E-36	82	154.066	109	90
Contig1108	dad1_pig ame: full=dolichyl-diphosphooligosaccharide--protein glycosyltransferase subunit dad1 short=oligosaccharyl transferase subunit dad1 ame: full=defender against cell death 1 short=dad-1	921	gi|3023621|sp|Q29036.3|DAD1_PIGRecName: Full=Dolichyl-diphosphooligosaccharide--protein glycosyltransferase subunit DAD1; Short=Oligosaccharyl transferase subunit DAD1; AltName: Full=Defender against cell death 1; Short=DAD-1	Q29036	1.61785E-42	86	173.326	113	98
Contig1109	ats9_human ame: full=a disintegrin and metalloproteinase with thrombospondin motifs 9 short=adam-ts 9 short=adam-ts9 short=adamts-9 flags: precursor	8055	gi|212276516|sp|Q9P2N4.4|ATS9_HUMANRecName: Full=A disintegrin and metalloproteinase with thrombospondin motifs 9; Short=ADAM-TS 9; Short=ADAM-TS9; Short=ADAMTS-9; Flags: Precursor	Q9P2N4	0.0	59	708.753	887	532
Contig1110	eloc_human ame: full=transcription elongation factor b polypeptide 1 ame: full=elongin 15 kda subunit ame: full=elongin-c short= ame: full=rna polymerase ii transcription factor siii subunit c ame: full=siii p15	3981	gi|32699511|sp|Q15369.1|ELOC_HUMANRecName: Full=Transcription elongation factor B polypeptide 1; AltName: Full=Elongin 15 kDa subunit; AltName: Full=Elongin-C; Short=EloC; AltName: Full=RNA polymerase II transcription factor SIII subunit C; AltName: Full=SIII p15 >gi|48428883|sp|P83941.1|ELOC_RAT RecName: Full=Transcription elongation factor B polypeptide 1; AltName: Full=Elongin 15 kDa subunit; …	Q15369	4.60913E-52	95	207.608	109	104
Contig1111	cor1b_ponab ame: full=coronin-1b	5249	gi|91208252|sp|Q5NVK4.2|COR1B_PONABRecName: Full=Coronin-1B	Q5NVK4	6.89306E-115	70	409.453	361	253
Contig1112	tbcd5_human ame: full=tbc1 domain family member 5	5272	gi|2495720|sp|Q92609.1|TBCD5_HUMANRecName: Full=TBC1 domain family member 5	Q92609	3.79474E-134	59	480.715	689	410
Contig1113	tp4ap_human ame: full=short transient receptor potential channel 4-associated protein short=trp4-associated protein short=trpc4-associated protein ame: full=protein tap1 ame: full=tnf-receptor ubiquitous scaffolding signaling protein short=protein truss	2845	gi|25091357|sp|Q8TEL6.2|TP4AP_HUMANRecName: Full=Short transient receptor potential channel 4-associated protein; Short=Trp4-associated protein; Short=Trpc4-associated protein; AltName: Full=Protein TAP1; AltName: Full=TNF-receptor ubiquitous scaffolding/signaling protein; Short=Protein TRUSS	Q8TEL6	6.24474E-165	62	582.022	774	481
Contig1114	syhc_bovin ame: full=histidyl-trna cytoplasmic ame: full=histidine--trna ligase short=	5530	gi|110287977|sp|Q2KI84.1|SYHC_BOVINRecName: Full=Histidyl-tRNA synthetase, cytoplasmic; AltName: Full=Histidine--tRNA ligase; Short=HisRS	Q2KI84	1.32238E-36	51	156.762	266	138
Contig1115	rhg17_human ame: full=rho gtpase-activating protein 17 ame: full=rho-type gtpase-activating protein 17 ame: full= interacting with cip4 homologs protein 1 short=rich-1	5488	gi|74736331|sp|Q68EM7.1|RHG17_HUMANRecName: Full=Rho GTPase-activating protein 17; AltName: Full=Rho-type GTPase-activating protein 17; AltName: Full=RhoGAP interacting with CIP4 homologs protein 1; Short=RICH-1	Q68EM7	3.87642E-97	60	357.836	477	288
Contig1118	fkbp2_human ame: full=peptidyl-prolyl cis-trans isomerase fkbp2 short=ppiase fkbp2 ame: full=13 kda fk506-binding protein short=13 kda fkbp short=fkbp-13 ame: full=fk506-binding protein 2 short=fkbp-2 ame: full=immunophilin fkbp13 ame: full=rotamase flags: precursor	3543	gi|23503054|sp|P26885.2|FKBP2_HUMANRecName: Full=Peptidyl-prolyl cis-trans isomerase FKBP2; Short=PPIase FKBP2; AltName: Full=13 kDa FK506-binding protein; Short=13 kDa FKBP; Short=FKBP-13; AltName: Full=FK506-binding protein 2; Short=FKBP-2; AltName: Full=Immunophilin FKBP13; AltName: Full=Rotamase; Flags: Precursor	P26885	5.14103E-47	89	190.66	118	106
Contig1119	rmp_mouse ame: full=unconventional prefoldin rpb5 interactor ame: full=protein nnx3 ame: full=rna polymerase ii subunit 5-mediating protein short=rpb5-mediating protein	2883	gi|182676598|sp|Q3TLD5.2|RMP_MOUSERecName: Full=Unconventional prefoldin RPB5 interactor; AltName: Full=Protein NNX3; AltName: Full=RNA polymerase II subunit 5-mediating protein; Short=RPB5-mediating protein	Q3TLD5	1.24007E-35	74	152.525	139	103
Contig1120	metrl_xenla ame: full=meteorin-like protein flags: precursor	2083	gi|152032351|sp|A1L2K1.1|METRL_XENLARecName: Full=Meteorin-like protein; Flags: Precursor	A1L2K1	9.77574E-32	46	139.043	289	134
Contig1122	bicrd_drome ame: full=bicaudal d-related protein homolog short=bicd-related protein homolog	3541	gi|74866027|sp|Q8SWR2.1|BICRD_DROMERecName: Full=Bicaudal D-related protein homolog; Short=BICD-related protein homolog	Q8SWR2	1.40981E-20	40	102.834	537	217
Contig1123	cd027_human ame: full=upf0609 protein c4orf27	2641	gi|296434433|sp|Q9NWY4.2|CD027_HUMANRecName: Full=UPF0609 protein C4orf27	Q9NWY4	2.90281E-92	73	340.502	309	227
Contig1126	clip1_chick ame: full=cap-gly domain-containing linker protein 1 ame: full=cytoplasmic linker protein 170 short=clip-170 ame: full=restin	5161	gi|3024541|sp|O42184.1|CLIP1_CHICKRecName: Full=CAP-Gly domain-containing linker protein 1; AltName: Full=Cytoplasmic linker protein 170; Short=CLIP-170; AltName: Full=Restin	O42184	9.33249E-61	55	236.884	362	200
Contig1128	edf1_rat ame: full=endothelial differentiation-related factor 1 short=edf-1 ame: full=calmodulin-associated peptide 19 short=cap-19 ame: full=multiprotein-bridging factor 1 short=mbf1	593	gi|62510525|sp|P69736.1|EDF1_RATRecName: Full=Endothelial differentiation-related factor 1; Short=EDF-1; AltName: Full=Calmodulin-associated peptide 19; Short=CAP-19; AltName: Full=Multiprotein-bridging factor 1; Short=MBF1 >gi|62510664|sp|Q9JMG1.1|EDF1_MOUSE RecName: Full=Endothelial differentiation-related factor 1; Short=EDF-1; AltName: Full=Multiprotein-bridging factor 1; Short=MBF1	P69736	1.00142E-47	85	189.504	130	111
Contig1132	atox1_canfa ame: full=copper transport protein atox1 ame: full=metal transport protein atx1	4277	gi|62899895|sp|Q9TT99.1|ATOX1_CANFARecName: Full=Copper transport protein ATOX1; AltName: Full=Metal transport protein ATX1	Q9TT99	2.11932E-10	71	69.3218	67	48
Contig1133	helc1_human ame: full=activating signal cointegrator 1 complex subunit 3 ame: full=asc-1 complex subunit p200 ame: full= atp binding 1 ame: full=trip4 complex subunit p200	3821	gi|158518649|sp|Q8N3C0.3|HELC1_HUMANRecName: Full=Activating signal cointegrator 1 complex subunit 3; AltName: Full=ASC-1 complex subunit p200; AltName: Full=Helicase, ATP binding 1; AltName: Full=Trip4 complex subunit p200	Q8N3C0	0.0	67	1191.79	1216	821
Contig1134	cplx_lolpe ame: full=complexin ame: full=synaphin flags: precursor	3539	gi|74820990|sp|Q95PA1.1|CPLX_LOLPERecName: Full=Complexin; AltName: Full=Synaphin; Flags: Precursor	Q95PA1	6.77053E-15	55	83.9593	120	66
Contig1135	djb13_mouse ame: full= homolog subfamily b member 13 ame: full=testis and spermatogenesis cell-related protein 6 ame: full=testis spermatocyte apoptosis-related gene 6 protein ame: full=testis spermatogenesis apoptosis-related gene 3 protein ame: full=testis spermatogenesis apoptosis-related gene 6 protein	1168	gi|48474372|sp|Q80Y75.1|DJB13_MOUSERecName: Full=DnaJ homolog subfamily B member 13; AltName: Full=Testis and spermatogenesis cell-related protein 6; AltName: Full=Testis spermatocyte apoptosis-related gene 6 protein; AltName: Full=Testis spermatogenesis apoptosis-related gene 3 protein; AltName: Full=Testis spermatogenesis apoptosis-related gene 6 protein	Q80Y75	4.03405E-116	79	418.313	304	243
Contig1136	ub2j2_human ame: full=ubiquitin-conjugating enzyme e2 j2 ame: full=non-canonical ubiquitin-conjugating enzyme 2 short=ncube-2	3179	gi|251757431|sp|Q8N2K1.3|UB2J2_HUMANRecName: Full=Ubiquitin-conjugating enzyme E2 J2; AltName: Full=Non-canonical ubiquitin-conjugating enzyme 2; Short=NCUBE-2	Q8N2K1	2.31629E-91	76	337.806	257	197
Contig1137	ren3b_human ame: full=regulator of nonsense transcripts 3b ame: full=nonsense mrna reducing factor 3b ame: full=up-frameshift suppressor 3 homolog b short=hupf3b ame: full=up-frameshift suppressor 3 homolog on chromosome x short=hupf3p-x	1696	gi|60390643|sp|Q9BZI7.1|REN3B_HUMANRecName: Full=Regulator of nonsense transcripts 3B; AltName: Full=Nonsense mRNA reducing factor 3B; AltName: Full=Up-frameshift suppressor 3 homolog B; Short=hUpf3B; AltName: Full=Up-frameshift suppressor 3 homolog on chromosome X; Short=hUpf3p-X	Q9BZI7	2.30067E-36	68	154.066	176	121
Contig1138	3bp5l_bovin ame: full=sh3 domain-binding protein 5-like short=sh3bp-5-like	965	gi|122146336|sp|Q0V8K7.1|3BP5L_BOVINRecName: Full=SH3 domain-binding protein 5-like; Short=SH3BP-5-like	Q0V8K7	2.58399E-22	49	106.301	224	110
Contig1139	mrf_human ame: full=myelin gene regulatory factor	1815	gi|182637560|sp|Q9Y2G1.3|MRF_HUMANRecName: Full=Myelin gene regulatory factor	Q9Y2G1	2.61135E-57	53	115.931	162	86
Contig1142	galt1_pig ame: full=polypeptide n-acetylgalactosaminyltransferase 1 ame: full=polypeptide c transferase 1 short= c-t1 short=pp- ase 1 ame: full=protein-udp acetylgalactosaminyltransferase 1 ame: full=udp- c:polypeptide n-acetylgalactosaminyltransferase 1 contains: ame: full=polypeptide n-acetylgalactosaminyltransferase 1 soluble form	779	gi|13878612|sp|Q29121.1|GALT1_PIGRecName: Full=Polypeptide N-acetylgalactosaminyltransferase 1; AltName: Full=Polypeptide GalNAc transferase 1; Short=GalNAc-T1; Short=pp-GaNTase 1; AltName: Full=Protein-UDP acetylgalactosaminyltransferase 1; AltName: Full=UDP-GalNAc:polypeptide N-acetylgalactosaminyltransferase 1; Contains: RecName: Full=Polypeptide N-acetylgalactosaminyltransferase 1 soluble form	Q29121	4.69272E-50	71	197.978	170	122
Contig1143	tmco4_rat ame: full=transmembrane and coiled-coil domain-containing protein 4	2949	gi|123781661|sp|Q499U8.1|TMCO4_RATRecName: Full=Transmembrane and coiled-coil domain-containing protein 4	Q499U8	2.26503E-101	55	370.933	505	282
Contig1145	pol2_drome ame: full=retrovirus-related pol polyprotein from transposon 297 includes: ame: full=protease includes: ame: full=reverse transcriptase includes: ame: full=endonuclease	2062	gi|130398|sp|P20825.1|POL2_DROMERecName: Full=Retrovirus-related Pol polyprotein from transposon 297; Includes: RecName: Full=Protease; Includes: RecName: Full=Reverse transcriptase; Includes: RecName: Full=Endonuclease	P20825	1.5455E-31	64	132.494	166	107
Contig1146	p4ha1_rat ame: full=prolyl 4-hydroxylase subunit alpha-1 short=4-ph alpha-1 ame: full=procollagen- -oxoglutarate-4-dioxygenase subunit alpha-1 flags: precursor	2193	gi|90111077|sp|P54001.2|P4HA1_RATRecName: Full=Prolyl 4-hydroxylase subunit alpha-1; Short=4-PH alpha-1; AltName: Full=Procollagen-proline,2-oxoglutarate-4-dioxygenase subunit alpha-1; Flags: Precursor	P54001	3.9494E-31	79	137.117	92	73
Contig1147	ari4a_human ame: full=at-rich interactive domain-containing protein 4a short=arid domain-containing protein 4a ame: full=retinoblastoma-binding protein 1 short=rbbp-1	6173	gi|206729929|sp|P29374.3|ARI4A_HUMANRecName: Full=AT-rich interactive domain-containing protein 4A; Short=ARID domain-containing protein 4A; AltName: Full=Retinoblastoma-binding protein 1; Short=RBBP-1	P29374	4.69756E-83	60	311.227	405	247
Contig1149	meis3_xentr ame: full=homeobox protein meis3	1789	gi|218526910|sp|Q6DIF3.2|MEIS3_XENTRRecName: Full=Homeobox protein meis3	Q6DIF3	5.26374E-55	55	216.083	327	182
Contig1151	rlgpb_mouse ame: full=ral gtpase-activating protein subunit beta ame: full=p170	1635	gi|45477128|sp|Q8BQZ4.2|RLGPB_MOUSERecName: Full=Ral GTPase-activating protein subunit beta; AltName: Full=p170	Q8BQZ4	5.28661E-107	58	388.652	504	295
Contig1152	tim8a_xenla ame: full=mitochondrial import inner membrane translocase subunit tim8 a	1854	gi|82181652|sp|Q66L32.1|TIM8A_XENLARecName: Full=Mitochondrial import inner membrane translocase subunit Tim8 A	Q66L32	6.7557E-21	82	102.834	73	60
Contig1154	otud3_human ame: full=otu domain-containing protein 3	1647	gi|73921524|sp|Q5T2D3.1|OTUD3_HUMANRecName: Full=OTU domain-containing protein 3	Q5T2D3	6.63063E-57	76	222.246	176	134
Contig1156	pex16_danre ame: full=peroxisomal membrane protein pex16 ame: full=peroxin-16 ame: full=peroxisomal biogenesis factor 16	1046	gi|82249459|sp|Q4QRH7.1|PEX16_DANRERecName: Full=Peroxisomal membrane protein PEX16; AltName: Full=Peroxin-16; AltName: Full=Peroxisomal biogenesis factor 16	Q4QRH7	6.68322E-51	56	201.445	301	171
Contig1157	svep1_mouse ame: full= von willebrand factor type egf and pentraxin domain-containing protein 1 ame: full=polydom flags: precursor	1464	gi|171769535|sp|A2AVA0.1|SVEP1_MOUSERecName: Full=Sushi, von Willebrand factor type A, EGF and pentraxin domain-containing protein 1; AltName: Full=Polydom; Flags: Precursor	A2AVA0	6.37024E-32	47	139.043	245	116
Contig1159	sp9_human ame: full=transcription factor sp9	1633	gi|300681123|sp|P0CG40.1|SP9_HUMANRecName: Full=Transcription factor Sp9	P0CG40	2.47848E-64	50	246.899	389	198
Contig1160	ten3_danre ame: full=teneurin-3 short=ten-3 ame: full=protein odd oz ten-m homolog 3 ame: full=tenascin-m3 short=ten-m3	2575	gi|82120398|sp|Q9W7R4.1|TEN3_DANRERecName: Full=Teneurin-3; Short=Ten-3; AltName: Full=Protein Odd Oz/ten-m homolog 3; AltName: Full=Tenascin-M3; Short=Ten-m3	Q9W7R4	2.45156E-11	35	71.633	240	84
Contig1163	glbl2_human ame: full=beta-galactosidase-1-like protein 2 flags: precursor	3071	gi|74728154|sp|Q8IW92.1|GLBL2_HUMANRecName: Full=Beta-galactosidase-1-like protein 2; Flags: Precursor	Q8IW92	3.52235E-121	56	436.802	573	324
Contig1164	fbcd1_macfa ame: full=fibrinogen c domain-containing protein 1	1858	gi|75048778|sp|Q95LU3.1|FBCD1_MACFARecName: Full=Fibrinogen C domain-containing protein 1	Q95LU3	3.99212E-31	63	135.191	150	95
Contig1165	glci1_mouse ame: full=glucocorticoid-induced transcript 1 protein ame: full=glucocorticoid-induced gene 18 protein ame: full=testhymin ame: full=thymocyte spermatocyte selection protein 1	1468	gi|81866681|sp|Q8K3I9.1|GLCI1_MOUSERecName: Full=Glucocorticoid-induced transcript 1 protein; AltName: Full=Glucocorticoid-induced gene 18 protein; AltName: Full=Testhymin; AltName: Full=Thymocyte/spermatocyte selection protein 1	Q8K3I9	3.25309E-18	45	77.0258	225	102
Contig1166	mlc2_drome ame: full=myosin-2 essential light chain ame: full=myosin ii essential light chain ame: full=non-muscle myosin essential light chain	1334	gi|1709054|sp|P54357.1|MLC2_DROMERecName: Full=Myosin-2 essential light chain; AltName: Full=Myosin II essential light chain; AltName: Full=Non-muscle myosin essential light chain	P54357	6.03249E-34	70	145.591	144	101
Contig1167	tm9s3_human ame: full=transmembrane 9 superfamily member 3 ame: full=ep70-p-iso ame: full=sm-11044-binding protein flags: precursor	5772	gi|13878808|sp|Q9HD45.2|TM9S3_HUMANRecName: Full=Transmembrane 9 superfamily member 3; AltName: Full=EP70-P-iso; AltName: Full=SM-11044-binding protein; Flags: Precursor	Q9HD45	0.0	85	639.032	392	337
Contig1168	daxx_mouse ame: full=death domain-associated protein 6 ame: full=daxx	1239	gi|24636788|sp|O35613.1|DAXX_MOUSERecName: Full=Death domain-associated protein 6; AltName: Full=Daxx	O35613	2.30107E-32	48	140.198	350	169
Contig1170	est2b_xenla ame: full=extended synaptotagmin-2-b short=e-syt2-b	3290	gi|82209719|sp|Q7ZWU7.1|EST2B_XENLARecName: Full=Extended synaptotagmin-2-B; Short=E-Syt2-B	Q7ZWU7	2.00564E-123	49	338.191	648	321
Contig1172	csde1_mouse ame: full=cold shock domain-containing protein e1	6027	gi|73620670|sp|Q91W50.1|CSDE1_MOUSERecName: Full=Cold shock domain-containing protein E1	Q91W50	1.9523E-167	65	331.257	388	253
Contig1173	maf1_danre ame: full=repressor of rna polymerase iii transcription maf1 homolog	2690	gi|51701652|sp|Q6PGU2.1|MAF1_DANRERecName: Full=Repressor of RNA polymerase III transcription MAF1 homolog	Q6PGU2	4.93183E-63	70	243.432	228	160
Contig1174	actc_pisoc ame: full= cytoplasmic flags: precursor	1470	gi|113273|sp|P12716.1|ACTC_PISOCRecName: Full=Actin, cytoplasmic; Flags: Precursor	P12716	6.95915E-151	96	486.878	256	247
Contig1178	ccd93_chick ame: full=coiled-coil domain-containing protein 93	2747	gi|75571333|sp|Q5ZKI4.1|CCD93_CHICKRecName: Full=Coiled-coil domain-containing protein 93	Q5ZKI4	0.0	75	503.827	446	337
Contig1179	mll3_human ame: full=histone-lysine n-methyltransferase mll3 ame: full=homologous to alr protein ame: full=lysine n-methyltransferase 2c short=kmt2c ame: full=myeloid lymphoid or mixed-lineage leukemia protein 3	4195	gi|221222521|sp|Q8NEZ4.3|MLL3_HUMANRecName: Full=Histone-lysine N-methyltransferase MLL3; AltName: Full=Homologous to ALR protein; AltName: Full=Lysine N-methyltransferase 2C; Short=KMT2C; AltName: Full=Myeloid/lymphoid or mixed-lineage leukemia protein 3	Q8NEZ4	6.65388E-104	48	320.472	581	283
Contig1180	ari5b_human ame: full=at-rich interactive domain-containing protein 5b short=arid domain-containing protein 5b ame: full=mrf1-like protein ame: full=modulator recognition factor 2 short=mrf-2	2908	gi|209572763|sp|Q14865.3|ARI5B_HUMANRecName: Full=AT-rich interactive domain-containing protein 5B; Short=ARID domain-containing protein 5B; AltName: Full=MRF1-like protein; AltName: Full=Modulator recognition factor 2; Short=MRF-2	Q14865	1.04279E-90	63	335.495	418	265
Contig1181	voltage-dependent t-type calcium channel alpha-1 subunit	1441	gi|115643096|ref|XP_001191179.1|PREDICTED: similar to voltage-dependent T-type calcium channel alpha-1 subunit [Strongylocentrotus purpuratus] >gi|115663147|ref|XP_787940.2| PREDICTED: similar to voltage-dependent T-type calcium channel alpha-1 subunit [Strongylocentrotus purpuratus]	XP_001191179	8.85098E-43	60	170.244	304	183
Contig1182	rdh8_bovin ame: full=retinol dehydrogenase 8 ame: full=photoreceptor outer segment all-trans retinol dehydrogenase	2640	gi|75067955|sp|Q9N126.1|RDH8_BOVINRecName: Full=Retinol dehydrogenase 8; AltName: Full=Photoreceptor outer segment all-trans retinol dehydrogenase	Q9N126	3.85706E-28	55	127.487	257	142
Contig1183	qcr8_ailme ame: full=cytochrome b-c1 complex subunit 8 ame: full=complex iii subunit 8 ame: full=complex iii subunit viii ame: full=ubiquinol-cytochrome c reductase complex kda protein ame: full=ubiquinol-cytochrome c reductase complex ubiquinone-binding protein qp-c	1147	gi|116256106|sp|Q2L897.3|QCR8_AILMERecName: Full=Cytochrome b-c1 complex subunit 8; AltName: Full=Complex III subunit 8; AltName: Full=Complex III subunit VIII; AltName: Full=Ubiquinol-cytochrome c reductase complex 9.5 kDa protein; AltName: Full=Ubiquinol-cytochrome c reductase complex ubiquinone-binding protein QP-C	Q2L897	3.22623E-17	72	89.7373	75	54
Contig1185	lyam2_human ame: full=e-selectin ame: full=cd62 antigen-like family member e ame: full=endothelial leukocyte adhesion molecule 1 short=elam-1 ame: full=leukocyte-endothelial cell adhesion molecule 2 short=lecam2 ame: cd_antigen=cd62e flags: precursor	1079	gi|126180|sp|P16581.1|LYAM2_HUMANRecName: Full=E-selectin; AltName: Full=CD62 antigen-like family member E; AltName: Full=Endothelial leukocyte adhesion molecule 1; Short=ELAM-1; AltName: Full=Leukocyte-endothelial cell adhesion molecule 2; Short=LECAM2; AltName: CD_antigen=CD62E; Flags: Precursor	P16581	5.36734E-19	42	95.5153	294	125
Contig1186	dd19a_human ame: full=atp-dependent rna helicase ddx19a ame: full=ddx19-like protein ame: full=dead box protein 19a	3366	gi|73919226|sp|Q9NUU7.1|DD19A_HUMANRecName: Full=ATP-dependent RNA helicase DDX19A; AltName: Full=DDX19-like protein; AltName: Full=DEAD box protein 19A	Q9NUU7	1.19461E-162	81	574.704	425	348
Contig1187	fkb12_vicfa ame: full=peptidyl-prolyl isomerase fkbp12 ame: full=12 kda fk506-binding protein short=12 kda fkbp ame: full=fkbp-12 ame: full=immunophilin fkbp12 ame: full=peptidyl-prolyl cis-trans isomerase short=ppiase ame: full=rotamase	2658	gi|73919361|sp|O04287.1|FKB12_VICFARecName: Full=Peptidyl-prolyl isomerase FKBP12; AltName: Full=12 kDa FK506-binding protein; Short=12 kDa FKBP; AltName: Full=FKBP-12; AltName: Full=Immunophilin FKBP12; AltName: Full=Peptidyl-prolyl cis-trans isomerase; Short=PPIase; AltName: Full=Rotamase	O04287	4.1634E-22	66	107.457	110	73
Contig1188	tchp_xenla ame: full=trichoplein keratin filament-binding protein short=protein tchp	1982	gi|123918170|sp|A0AUT1.1|TCHP_XENLARecName: Full=Trichoplein keratin filament-binding protein; Short=Protein TCHP	A0AUT1	8.68088E-71	57	227.639	302	174
Contig1189	k6pf_horse ame: full=6- muscle type ame: full=phosphofructo-1-kinase isozyme a short=pfk-a short=phosphofructokinase-m ame: full=phosphofructokinase 1 ame: full=phosphohexokinase	6676	gi|51701582|sp|Q867C9.3|K6PF_HORSERecName: Full=6-phosphofructokinase, muscle type; AltName: Full=Phosphofructo-1-kinase isozyme A; Short=PFK-A; Short=Phosphofructokinase-M; AltName: Full=Phosphofructokinase 1; AltName: Full=Phosphohexokinase	Q867C9	1.53883E-105	87	272.322	185	161
Contig1191	aif1_human ame: full=allograft inflammatory factor 1 short=aif-1 ame: full=ionized calcium-binding adapter molecule 1 ame: full=protein g1	2728	gi|1703217|sp|P55008.1|AIF1_HUMANRecName: Full=Allograft inflammatory factor 1; Short=AIF-1; AltName: Full=Ionized calcium-binding adapter molecule 1; AltName: Full=Protein G1	P55008	7.06321E-33	72	143.28	142	103
Contig1192	sp16h_mouse ame: full=fact complex subunit spt16 ame: full=chromatin-specific transcription elongation factor 140 kda subunit ame: full=fact 140 kda subunit ame: full=factp140 ame: full=facilitates chromatin transcription complex subunit spt16	5328	gi|110287968|sp|Q920B9.2|SP16H_MOUSERecName: Full=FACT complex subunit SPT16; AltName: Full=Chromatin-specific transcription elongation factor 140 kDa subunit; AltName: Full=FACT 140 kDa subunit; AltName: Full=FACTp140; AltName: Full=Facilitates chromatin transcription complex subunit SPT16	Q920B9	0.0	77	1286.17	1028	793
Contig1195	nr5a2_human ame: full=nuclear receptor subfamily 5 group a member 2 ame: full=alpha-1-fetoprotein transcription factor ame: full=b1-binding factor short=hb1f ame: full=cyp7a promoter-binding factor ame: full=hepatocytic transcription factor ame: full=liver receptor homolog 1 short=lrh-1	4011	gi|7676156|sp|O00482.2|NR5A2_HUMANRecName: Full=Nuclear receptor subfamily 5 group A member 2; AltName: Full=Alpha-1-fetoprotein transcription factor; AltName: Full=B1-binding factor; Short=hB1F; AltName: Full=CYP7A promoter-binding factor; AltName: Full=Hepatocytic transcription factor; AltName: Full=Liver receptor homolog 1; Short=LRH-1	O00482	5.95837E-116	61	419.853	508	310
Contig1196	tmm18_danre ame: full=transmembrane protein 18	2314	gi|82180983|sp|Q641M3.1|TMM18_DANRERecName: Full=Transmembrane protein 18	Q641M3	3.55794E-22	70	107.457	104	73
Contig1197	suca_pig ame: full=succinyl- ligase subunit mitochondrial ame: full=succinyl- synthetase subunit alpha short=scs-alpha flags: precursor	3071	gi|223634702|sp|O19069.2|SUCA_PIGRecName: Full=Succinyl-CoA ligase [GDP-forming] subunit alpha, mitochondrial; AltName: Full=Succinyl-CoA synthetase subunit alpha; Short=SCS-alpha; Flags: Precursor	O19069	1.26981E-104	72	322.013	258	188
Contig1198	cg055_mouse ame: full=upf0562 protein c7orf55 homolog	1288	gi|81916771|sp|Q9CR13.1|CG055_MOUSERecName: Full=UPF0562 protein C7orf55 homolog	Q9CR13	5.62566E-21	74	102.449	99	74
Contig1199	PREDICTED: hypothetical protein [Strongylocentrotus purpuratus]	1979	gi|115650774|ref|XP_780523.2|PREDICTED: hypothetical protein [Strongylocentrotus purpuratus] >gi|115965074|ref|XP_001194358.1| PREDICTED: hypothetical protein [Strongylocentrotus purpuratus]	XP_780523	1.78358E-7	56	63.1586	130	74
Contig1200	lec_galni ame: full=mannose-specific lectin ame: full=agglutinin ame: full= 2 flags: precursor	1690	gi|266457|sp|P30617.1|LEC_GALNIRecName: Full=Mannose-specific lectin; AltName: Full=Agglutinin; AltName: Full=LecGNA 2; Flags: Precursor	P30617	5.66766E-11	52	69.707	119	63
Contig1201	tanc2_mouse ame: full=protein tanc2 ame: full=tetratricopeptide ankyrin repeat and coiled-coil domain-containing protein 2	8225	gi|189029808|sp|A2A690.1|TANC2_MOUSERecName: Full=Protein TANC2; AltName: Full=Tetratricopeptide repeat, ankyrin repeat and coiled-coil domain-containing protein 2	A2A690	0.0	66	1048.5	1126	752
Contig1202	kprb_ponab ame: full=phosphoribosyl pyrophosphate synthase-associated protein 2 short=prpp synthase-associated protein 2	2311	gi|75070775|sp|Q5RBA8.1|KPRB_PONABRecName: Full=Phosphoribosyl pyrophosphate synthase-associated protein 2; Short=PRPP synthase-associated protein 2	Q5RBA8	2.73116E-123	78	443.351	357	280
Contig1203	kld10_xenla ame: full=kelch domain-containing protein 10	725	gi|82180136|sp|Q5U580.1|KLD10_XENLARecName: Full=Kelch domain-containing protein 10	Q5U580	6.90251E-29	58	127.487	163	96
Contig1204	mgc80481 protein	2025	gi|115695312|ref|XP_001199139.1|PREDICTED: similar to MGC80481 protein [Strongylocentrotus purpuratus] >gi|115740951|ref|XP_791145.2| PREDICTED: similar to MGC80481 protein [Strongylocentrotus purpuratus]	XP_001199139	3.90258E-11	46	75.0998	176	82
Contig1205	srpx_rat ame: full=sushi repeat-containing protein srpx ame: full=down-regulated by v-src short=drs flags: precursor	4792	gi|2498959|sp|Q63769.1|SRPX_RATRecName: Full=Sushi repeat-containing protein SRPX; AltName: Full=Down-regulated by v-SRC; Short=DRS; Flags: Precursor	Q63769	1.65066E-19	50	99.7525	180	90
Contig1206	akap9_human ame: full=a-kinase anchor protein 9 short=akap-9 ame: full=a-kinase anchor protein 350 kda short=akap 350 short=hgakap 350 ame: full=a-kinase anchor protein 450 kda short=akap 450 ame: full=akap 120-like protein ame: full=centrosome- and golgi-localized pkn-associated protein short=cg-nap ame: full=protein hyperion ame: full=protein kinase a-anchoring protein 9 short=prka9 ame: full=p…	13737	gi|14194461|sp|Q99996.3|AKAP9_HUMANRecName: Full=A-kinase anchor protein 9; Short=AKAP-9; AltName: Full=A-kinase anchor protein 350 kDa; Short=AKAP 350; Short=hgAKAP 350; AltName: Full=A-kinase anchor protein 450 kDa; Short=AKAP 450; AltName: Full=AKAP 120-like protein; AltName: Full=Centrosome- and Golgi-localized PKN-associated protein; Short=CG-NAP; AltName: Full=Protein hyperion; AltName: Ful…	Q99996	1.85856E-60	42	180.644	1242	522
Contig1207	8odp_human ame: full= -dihydro-8-oxoguanine triphosphatase ame: full=8-oxo-dgtpase ame: full=nucleoside diphosphate-linked moiety x motif 1 short=nudix motif 1	953	gi|254763430|sp|P36639.3|8ODP_HUMANRecName: Full=7,8-dihydro-8-oxoguanine triphosphatase; AltName: Full=8-oxo-dGTPase; AltName: Full=Nucleoside diphosphate-linked moiety X motif 1; Short=Nudix motif 1	P36639	9.00681E-52	79	204.142	150	119
Contig1208	diap3_mouse ame: full=protein diaphanous homolog 3 ame: full=diaphanous-related formin-3 short=drf3 ame: full=p134mdia2 short=mdia2	2852	gi|13124110|sp|Q9Z207.1|DIAP3_MOUSERecName: Full=Protein diaphanous homolog 3; AltName: Full=Diaphanous-related formin-3; Short=DRF3; AltName: Full=p134mDIA2; Short=mDIA2	Q9Z207	9.77565E-9	48	63.1586	154	75
Contig1209	atg3_danre ame: full=ubiquitin-like-conjugating enzyme atg3 ame: full=autophagy-related protein 3 short=apg3-like	5286	gi|61211775|sp|Q6PFS7.1|ATG3_DANRERecName: Full=Ubiquitin-like-conjugating enzyme ATG3; AltName: Full=Autophagy-related protein 3; Short=APG3-like	Q6PFS7	2.83602E-113	75	411.379	312	237
Contig1210	vps35_bovin ame: full=vacuolar protein sorting-associated protein 35 ame: full=vesicle protein sorting 35	3302	gi|116256115|sp|Q2HJG5.1|VPS35_BOVINRecName: Full=Vacuolar protein sorting-associated protein 35; AltName: Full=Vesicle protein sorting 35	Q2HJG5	0.0	83	1140.18	797	663
Contig1211	t198b_danre ame: full=transmembrane protein 198-b	2627	gi|123903270|sp|Q498W5.1|T198B_DANRERecName: Full=Transmembrane protein 198-B	Q498W5	6.93026E-36	50	91.2781	172	87
Contig1212	fbcd1_mouse ame: full=fibrinogen c domain-containing protein 1	1014	gi|152032457|sp|A2AV25.1|FBCD1_MOUSERecName: Full=Fibrinogen C domain-containing protein 1	A2AV25	5.92987E-65	66	248.054	208	139
Contig1214	arpc5_mouse ame: full=actin-related protein 2 3 complex subunit 5 ame: full=arp2 3 complex 16 kda subunit short=p16-arc	3595	gi|62510460|sp|Q9CPW4.3|ARPC5_MOUSERecName: Full=Actin-related protein 2/3 complex subunit 5; AltName: Full=Arp2/3 complex 16 kDa subunit; Short=p16-ARC	Q9CPW4	5.07645E-34	70	147.517	147	103
Contig1216	tim_human ame: full=protein timeless homolog short=htim	1195	gi|296452931|sp|Q9UNS1.2|TIM_HUMANRecName: Full=Protein timeless homolog; Short=hTIM	Q9UNS1	7.58336E-9	49	62.003	175	87
Contig1217	hps3_mouse ame: full=hermansky-pudlak syndrome 3 protein homolog ame: full=cocoa protein	6045	gi|20532114|sp|Q91VB4.1|HPS3_MOUSERecName: Full=Hermansky-Pudlak syndrome 3 protein homolog; AltName: Full=Cocoa protein	Q91VB4	6.27952E-40	42	167.933	691	294
Contig1220	pkhg7_human ame: full=pleckstrin homology domain-containing family g member 7 short=ph domain-containing family g member 7	2399	gi|74758773|sp|Q6ZR37.1|PKHG7_HUMANRecName: Full=Pleckstrin homology domain-containing family G member 7; Short=PH domain-containing family G member 7	Q6ZR37	1.96379E-31	55	138.272	251	139
Contig1221	etud1_mouse ame: full=elongation factor tu gtp-binding domain-containing protein 1	813	gi|81875956|sp|Q8C0D5.1|ETUD1_MOUSERecName: Full=Elongation factor Tu GTP-binding domain-containing protein 1	Q8C0D5	6.06599E-72	78	270.781	212	167
Contig1222	diap1_human ame: full=protein diaphanous homolog 1 ame: full=diaphanous-related formin-1 short=drf1	2144	gi|215273970|sp|O60610.2|DIAP1_HUMANRecName: Full=Protein diaphanous homolog 1; AltName: Full=Diaphanous-related formin-1; Short=DRF1	O60610	7.23121E-92	63	317.775	386	247
Contig1224	rm11_human ame: full=39s ribosomal protein mitochondrial short=l11mt short=mrp-l11 flags: precursor	3862	gi|22001931|sp|Q9Y3B7.1|RM11_HUMANRecName: Full=39S ribosomal protein L11, mitochondrial; Short=L11mt; Short=MRP-L11; Flags: Precursor	Q9Y3B7	1.39019E-37	62	159.458	194	122
Contig1226	mylk_human ame: full=myosin light chain smooth muscle short=mlck ame: full=kinase-related protein short=krp ame: full=telokin contains: ame: full=myosin light chain smooth deglutamylated form	4910	gi|300669714|sp|Q15746.4|MYLK_HUMANRecName: Full=Myosin light chain kinase, smooth muscle; Short=MLCK; AltName: Full=Kinase-related protein; Short=KRP; AltName: Full=Telokin; Contains: RecName: Full=Myosin light chain kinase, smooth muscle, deglutamylated form	Q15746	4.56114E-88	83	143.28	106	88
Contig1227	wbs27_human ame: full=williams-beuren syndrome chromosomal region 27 protein	2159	gi|296453033|sp|Q8N6F8.2|WBS27_HUMANRecName: Full=Williams-Beuren syndrome chromosomal region 27 protein	Q8N6F8	1.38559E-12	51	75.485	138	71
Contig1228	fkbp4_rhior ame: full=fk506-binding protein 4 ame: full=peptidyl-prolyl cis-trans isomerase short=ppiase ame: full=rotamase	1244	gi|109829212|sp|P0C1J6.1|FKBP4_RHIORRecName: Full=FK506-binding protein 4; AltName: Full=Peptidyl-prolyl cis-trans isomerase; Short=PPIase; AltName: Full=Rotamase	P0C1J6	3.84545E-11	49	69.707	175	86
Contig1229	pard3_mouse ame: full=partitioning defective 3 homolog short=par-3 short=pard-3 ame: full=atypical pkc isotype-specific-interacting protein short=asip ame: full=ephrin-interacting protein short=phip	9249	gi|215273904|sp|Q99NH2.2|PARD3_MOUSERecName: Full=Partitioning defective 3 homolog; Short=PAR-3; Short=PARD-3; AltName: Full=Atypical PKC isotype-specific-interacting protein; Short=ASIP; AltName: Full=Ephrin-interacting protein; Short=PHIP	Q99NH2	1.54426E-91	50	268.47	538	272
Contig1230	eya1_human ame: full=eyes absent homolog 1	5596	gi|3183005|sp|Q99502.2|EYA1_HUMANRecName: Full=Eyes absent homolog 1	Q99502	5.48838E-144	90	374.015	223	201
Contig1232	pp2c2_caeel ame: full=probable protein phosphatase 2c short=pp2c	1900	gi|18266883|sp|P49596.2|PP2C2_CAEELRecName: Full=Probable protein phosphatase 2C T23F11.1; Short=PP2C	P49596	1.23904E-110	77	400.979	301	234
Contig1233	dock1_human ame: full=dedicator of cytokinesis protein 1 ame: full=180 kda protein downstream of crk short=dock180	1953	gi|209572608|sp|Q14185.2|DOCK1_HUMANRecName: Full=Dedicator of cytokinesis protein 1; AltName: Full=180 kDa protein downstream of CRK; Short=DOCK180	Q14185	1.64653E-158	68	313.153	337	230
Contig1234	scape_human ame: full=s phase cyclin a-associated protein in the endoplasmic reticulum short=s phase cyclin a-associated protein in the er ame: full=zinc finger protein 291	1037	gi|20978868|sp|Q9BY12.1|SCAPE_HUMANRecName: Full=S phase cyclin A-associated protein in the endoplasmic reticulum; Short=S phase cyclin A-associated protein in the ER; AltName: Full=Zinc finger protein 291	Q9BY12	2.67384E-22	77	81.2629	61	47
Contig1235	fuco_brafl ame: full=alpha-l-fucosidase ame: full=alpha-l-fucoside fucohydrolase flags: precursor	1784	gi|327488246|sp|C3YWU0.2|FUCO_BRAFLRecName: Full=Alpha-L-fucosidase; AltName: Full=Alpha-L-fucoside fucohydrolase; Flags: Precursor	C3YWU0	1.8518E-162	80	417.542	264	213
Contig1236	asal_allsa ame: full=mannose-specific lectin ame: full=asal ame: full=asari ame: full=allimin ame: full=leaf agglutinin ame: full=root agglutinin flags: precursor	3692	gi|166215077|sp|P83886.3|ASAL_ALLSARecName: Full=Mannose-specific lectin; AltName: Full=ASAL; AltName: Full=ASARI; AltName: Full=Allimin; AltName: Full=Leaf agglutinin; AltName: Full=Root agglutinin; Flags: Precursor	P83886	8.98035E-10	50	67.0106	114	57
Contig1238	arp19_mouse ame: full=camp-regulated phosphoprotein 19 short=arpp-19	3686	gi|3023327|sp|P56212.2|ARP19_MOUSERecName: Full=cAMP-regulated phosphoprotein 19; Short=ARPP-19 >gi|81885856|sp|Q712U5.3|ARP19_RAT RecName: Full=cAMP-regulated phosphoprotein 19; Short=ARPP-19	P56212	2.78656E-11	53	72.0182	132	71
Contig1239	ddx51_danre ame: full=atp-dependent rna helicase ddx51 ame: full=dead box protein 51	1663	gi|82200454|sp|Q6DRI7.1|DDX51_DANRERecName: Full=ATP-dependent RNA helicase DDX51; AltName: Full=DEAD box protein 51	Q6DRI7	1.03015E-73	62	278.1	330	205
Contig1241	lpprc_xentr ame: full=leucine-rich ppr motif-containing mitochondrial flags: precursor	3416	gi|123910179|sp|Q28C74.1|LPPRC_XENTRRecName: Full=Leucine-rich PPR motif-containing protein, mitochondrial; Flags: Precursor	Q28C74	0.0	64	408.683	465	302
Contig1242	co2a1_human ame: full=collagen alpha-1 chain ame: full=alpha-1 type ii collagen contains: ame: full=collagen alpha-1 chain contains: ame: full=chondrocalcin flags: precursor	3370	gi|124056489|sp|P02458.3|CO2A1_HUMANRecName: Full=Collagen alpha-1(II) chain; AltName: Full=Alpha-1 type II collagen; Contains: RecName: Full=Collagen alpha-1(II) chain; Contains: RecName: Full=Chondrocalcin; Flags: Precursor	P02458	4.51568E-31	58	93.9745	136	80
Contig1243	PREDICTED: similar to predicted protein [Hydra magnipapillata]	2010	gi|221120950|ref|XP_002163772.1|PREDICTED: similar to predicted protein [Hydra magnipapillata]	XP_002163772	4.66958E-22	64	98.9821	107	69
Contig1247	orf2-encoded partial	1731	gi|221119676|ref|XP_002155414.1|PREDICTED: similar to ORF2-encoded protein, partial [Hydra magnipapillata]	XP_002155414	1.47512E-22	58	87.8113	120	70
Contig1248	tri56_bovin ame: full=e3 ubiquitin-protein ligase trim56 ame: full=tripartite motif-containing protein 56	920	gi|322967632|sp|E1BD59.1|TRI56_BOVINRecName: Full=E3 ubiquitin-protein ligase TRIM56; AltName: Full=Tripartite motif-containing protein 56	E1BD59	1.41644E-22	48	107.071	200	96
Contig1249	ank2 cg34416-pl	1565	gi|198421378|ref|XP_002121611.1|PREDICTED: similar to Ank2 CG34416-PL [Ciona intestinalis]	XP_002121611	7.63702E-113	67	366.696	455	307
Contig1252	mk16a_xenla ame: full=protein mak16 homolog a ame: full=mak16-like protein a	1511	gi|71153096|sp|Q66L33.1|MK16A_XENLARecName: Full=Protein MAK16 homolog A; AltName: Full=MAK16-like protein A	Q66L33	1.96883E-76	85	286.96	192	165
Contig1253	fbx30_rat ame: full=f-box only protein 30	3426	gi|61212353|sp|Q5XI67.1|FBX30_RATRecName: Full=F-box only protein 30	Q5XI67	7.36322E-59	55	229.95	300	165
Contig1254	pno1_xentr ame: full=rna-binding protein pno1	1929	gi|82182406|sp|Q6DDB9.1|PNO1_XENTRRecName: Full=RNA-binding protein PNO1	Q6DDB9	2.02712E-84	79	313.923	236	187
Contig1257	klhl8_human ame: full=kelch-like protein 8	5991	gi|124056473|sp|Q9P2G9.4|KLHL8_HUMANRecName: Full=Kelch-like protein 8	Q9P2G9	6.62592E-167	67	589.726	580	390
Contig1258	pdi2_caeel ame: full=protein disulfide-isomerase 2 ame: full=pdi 1 ame: full=prolyl 4-hydroxylase subunit beta-2 flags: precursor	2426	gi|33112403|sp|Q17770.1|PDI2_CAEELRecName: Full=Protein disulfide-isomerase 2; AltName: Full=PDI 1; AltName: Full=Prolyl 4-hydroxylase subunit beta-2; Flags: Precursor	Q17770	2.78177E-142	70	506.523	448	318
Contig1259	ssu72_xenla ame: full=rna polymerase ii subunit a c-terminal domain phosphatase ssu72 short=ctd phosphatase ssu72	2205	gi|82185273|sp|Q6NRQ7.1|SSU72_XENLARecName: Full=RNA polymerase II subunit A C-terminal domain phosphatase SSU72; Short=CTD phosphatase SSU72	Q6NRQ7	9.3315E-81	87	301.982	189	166
Contig1261	utp18_mouse ame: full=u3 small nucleolar rna-associated protein 18 homolog ame: full=wd repeat-containing protein 50	1011	gi|60390866|sp|Q5SSI6.1|UTP18_MOUSERecName: Full=U3 small nucleolar RNA-associated protein 18 homolog; AltName: Full=WD repeat-containing protein 50	Q5SSI6	5.40123E-26	50	118.627	260	131
Contig1263	sspo_rat ame: full=sco-spondin flags: precursor	4389	gi|81864798|sp|Q700K0.1|SSPO_RATRecName: Full=SCO-spondin; Flags: Precursor	Q700K0	2.62019E-45	50	174.096	260	130
Contig1264	arsj_human ame: full=arylsulfatase j short=asj flags: precursor	2404	gi|74722580|sp|Q5FYB0.1|ARSJ_HUMANRecName: Full=Arylsulfatase J; Short=ASJ; Flags: Precursor	Q5FYB0	1.57927E-139	66	461.07	457	304
Contig1265	capr1_rat ame: full=caprin-1 ame: full=cytoplasmic activation- and proliferation-associated protein 1 ame: full=gpi-anchored protein p137 short=gpi-p137 short=p137gpi ame: full=rna granule protein 105	3894	gi|182627592|sp|Q5M9G3.2|CAPR1_RATRecName: Full=Caprin-1; AltName: Full=Cytoplasmic activation- and proliferation-associated protein 1; AltName: Full=GPI-anchored protein p137; Short=GPI-p137; Short=p137GPI; AltName: Full=RNA granule protein 105	Q5M9G3	4.99147E-35	43	150.984	429	187
Contig1266	eif3d_rat ame: full=eukaryotic translation initiation factor 3 subunit d short=eif3d ame: full=eukaryotic translation initiation factor 3 subunit 7 ame: full=eif-3-zeta	3557	gi|81884616|sp|Q6AYK8.1|EIF3D_RATRecName: Full=Eukaryotic translation initiation factor 3 subunit D; Short=eIF3d; AltName: Full=Eukaryotic translation initiation factor 3 subunit 7; AltName: Full=eIF-3-zeta >gi|166214921|sp|O70194.2|EIF3D_MOUSE RecName: Full=Eukaryotic translation initiation factor 3 subunit D; Short=eIF3d; AltName: Full=Eukaryotic translation initiation factor 3 subunit 7; AltNa…	Q6AYK8	0.0	78	708.368	529	414
Contig1267	nu153_rat ame: full=nuclear pore complex protein nup153 ame: full=153 kda nucleoporin ame: full=nucleoporin nup153	1916	gi|1709215|sp|P49791.1|NU153_RATRecName: Full=Nuclear pore complex protein Nup153; AltName: Full=153 kDa nucleoporin; AltName: Full=Nucleoporin Nup153	P49791	1.12441E-18	44	95.5153	336	149
Contig1268	reverse transcriptase-like protein	1990	gi|115702360|ref|XP_001199279.1|PREDICTED: similar to reverse transcriptase-like protein [Strongylocentrotus purpuratus] >gi|115949188|ref|XP_001186035.1| PREDICTED: similar to reverse transcriptase-like protein [Strongylocentrotus purpuratus]	XP_001199279	1.06348E-8	53	45.8246	75	40
Contig1269	zfpl1_mouse ame: full=zinc finger 1	2913	gi|61251931|sp|Q9DB43.1|ZFPL1_MOUSERecName: Full=Zinc finger protein-like 1	Q9DB43	3.57858E-71	46	148.673	246	115
Contig1270	frmd6_mouse ame: full=ferm domain-containing protein 6	2922	gi|34098515|sp|Q8C0V9.2|FRMD6_MOUSERecName: Full=FERM domain-containing protein 6	Q8C0V9	1.02195E-69	61	265.774	350	214
Contig1273	ubc9b_danre ame: full=sumo-conjugating enzyme ubc9-b ame: full=sumo-protein ligase b ame: full=ubiquitin carrier protein 9-b ame: full=ubiquitin carrier protein i-b ame: full=ubiquitin-conjugating enzyme e2 i-b ame: full=ubiquitin-protein ligase i-b	950	gi|82220488|sp|Q9DDJ0.1|UBC9B_DANRERecName: Full=SUMO-conjugating enzyme UBC9-B; AltName: Full=SUMO-protein ligase B; AltName: Full=Ubiquitin carrier protein 9-B; AltName: Full=Ubiquitin carrier protein I-B; AltName: Full=Ubiquitin-conjugating enzyme E2 I-B; AltName: Full=Ubiquitin-protein ligase I-B	Q9DDJ0	3.26809E-78	98	291.967	150	147
Contig1274	ube2w_human ame: full=probable ubiquitin-conjugating enzyme e2 w ame: full=ubiquitin carrier protein w ame: full=ubiquitin-protein ligase w	1371	gi|74751754|sp|Q96B02.1|UBE2W_HUMANRecName: Full=Probable ubiquitin-conjugating enzyme E2 W; AltName: Full=Ubiquitin carrier protein W; AltName: Full=Ubiquitin-protein ligase W	Q96B02	7.84068E-61	88	234.958	140	124
Contig1276	f184a_human ame: full=protein fam184a	1926	gi|209572754|sp|Q8NB25.3|F184A_HUMANRecName: Full=Protein FAM184A	Q8NB25	2.58922E-39	56	164.081	340	192
Contig1277	mdhc_chick ame: full=malate cytoplasmic ame: full=cytosolic malate dehydrogenase	1915	gi|82082933|sp|Q5ZME2.1|MDHC_CHICKRecName: Full=Malate dehydrogenase, cytoplasmic; AltName: Full=Cytosolic malate dehydrogenase	Q5ZME2	6.60613E-120	82	431.795	307	254
Contig1279	at2b2_mouse ame: full=plasma membrane calcium-transporting atpase 2 short=pmca2 ame: full=plasma membrane calcium atpase isoform 2 ame: full=plasma membrane calcium pump isoform 2	9324	gi|14285350|sp|Q9R0K7.2|AT2B2_MOUSERecName: Full=Plasma membrane calcium-transporting ATPase 2; Short=PMCA2; AltName: Full=Plasma membrane calcium ATPase isoform 2; AltName: Full=Plasma membrane calcium pump isoform 2	Q9R0K7	0.0	73	1282.7	1107	813
Contig1282	eci1_mouse ame: full=enoyl- delta isomerase mitochondrial ame: full= -trans-enoyl- isomerase ame: full=delta -enoyl- isomerase short= -enoyl- isomerase ame: full=dodecenoyl- isomerase flags: precursor	2762	gi|1169205|sp|P42125.1|ECI1_MOUSERecName: Full=Enoyl-CoA delta isomerase 1, mitochondrial; AltName: Full=3,2-trans-enoyl-CoA isomerase; AltName: Full=Delta(3),Delta(2)-enoyl-CoA isomerase; Short=D3,D2-enoyl-CoA isomerase; AltName: Full=Dodecenoyl-CoA isomerase; Flags: Precursor	P42125	1.38493E-60	65	235.343	257	168
Contig1283	tf7l2_mouse ame: full=transcription factor 7-like 2 ame: full=hmg box transcription factor 4 ame: full=t-cell-specific transcription factor 4 short=t-cell factor 4 short=tcf-4 short=mtcf-4	1168	gi|29337108|sp|Q924A0.2|TF7L2_MOUSERecName: Full=Transcription factor 7-like 2; AltName: Full=HMG box transcription factor 4; AltName: Full=T-cell-specific transcription factor 4; Short=T-cell factor 4; Short=TCF-4; Short=mTCF-4	Q924A0	1.90898E-49	48	196.823	401	193
Contig1284	prrt1_human ame: full=proline-rich transmembrane protein 1	3966	gi|23821870|sp|Q99946.2|PRRT1_HUMANRecName: Full=Proline-rich transmembrane protein 1	Q99946	2.38479E-8	67	62.3882	53	36
Contig1286	roundabout homolog partial	5515	gi|115934044|ref|XP_001194423.1|PREDICTED: similar to roundabout homolog 2, partial [Strongylocentrotus purpuratus]	XP_001194423	1.42547E-16	51	95.1301	184	95
Contig1287	mec2_caeel ame: full=mechanosensory protein 2	2938	gi|2493263|sp|Q27433.1|MEC2_CAEELRecName: Full=Mechanosensory protein 2	Q27433	2.19123E-88	70	327.791	303	214
Contig1288	ggnb2_chick ame: full=gametogenetin-binding protein 2 ame: full=protein znf403	2498	gi|82086154|sp|Q6GVH4.1|GGNB2_CHICKRecName: Full=Gametogenetin-binding protein 2; AltName: Full=Protein ZNF403	Q6GVH4	2.28951E-92	72	327.405	312	225
Contig1290	rsf1_human ame: full=remodeling and spacing factor 1 short=rsf-1 ame: full=hbv px-associated protein 8 ame: full=hepatitis b virus x-associated protein ame: full=p325 subunit of rsf chromatin-remodeling complex	1804	gi|251757329|sp|Q96T23.2|RSF1_HUMANRecName: Full=Remodeling and spacing factor 1; Short=Rsf-1; AltName: Full=HBV pX-associated protein 8; AltName: Full=Hepatitis B virus X-associated protein; AltName: Full=p325 subunit of RSF chromatin-remodeling complex	Q96T23	4.34421E-49	58	196.438	305	178
Contig1292	cc105_mouse ame: full=coiled-coil domain-containing protein 105	1854	gi|134037157|sp|Q9D4K7.2|CC105_MOUSERecName: Full=Coiled-coil domain-containing protein 105	Q9D4K7	8.76203E-45	48	182.185	386	188
Contig1293	klh17_rat ame: full=kelch-like protein 17 ame: full=actinfilin	2918	gi|52782994|sp|Q8K430.1|KLH17_RATRecName: Full=Kelch-like protein 17; AltName: Full=Actinfilin >gi|52783051|sp|Q6TDP3.1|KLH17_MOUSE RecName: Full=Kelch-like protein 17; AltName: Full=Actinfilin	Q8K430	0.0	74	649.432	558	413
Contig1294	gorab_mouse ame: full=rab6-interacting golgin ame: full=n-terminal kinase-like-binding protein 1 short=ntkl-bp1 short=ntkl-binding protein 1 short=mntkl-bp1 ame: full=scy1-like 1-binding protein 1 short=scyl1-bp1 short=scyl1-binding protein 1	1345	gi|81897211|sp|Q8BRM2.1|GORAB_MOUSERecName: Full=RAB6-interacting golgin; AltName: Full=N-terminal kinase-like-binding protein 1; Short=NTKL-BP1; Short=NTKL-binding protein 1; Short=mNTKL-BP1; AltName: Full=SCY1-like 1-binding protein 1; Short=SCYL1-BP1; Short=SCYL1-binding protein 1	Q8BRM2	8.58107E-12	47	72.0182	231	109
Contig1296	goga2_mouse ame: full=golgin subfamily a member 2 ame: full=130 kda cis-golgi matrix protein short=gm130	1821	gi|294862512|sp|Q921M4.3|GOGA2_MOUSERecName: Full=Golgin subfamily A member 2; AltName: Full=130 kDa cis-Golgi matrix protein; Short=GM130	Q921M4	9.75647E-57	55	221.861	385	213
Contig1297	ift88_mouse ame: full=intraflagellar transport protein 88 homolog ame: full=recessive polycystic kidney disease protein tg737 ame: full=tetratricopeptide repeat protein 10 short=tpr repeat protein 10 ame: full= 737rpw	1240	gi|18202593|sp|Q61371.1|IFT88_MOUSERecName: Full=Intraflagellar transport protein 88 homolog; AltName: Full=Recessive polycystic kidney disease protein Tg737; AltName: Full=Tetratricopeptide repeat protein 10; Short=TPR repeat protein 10; AltName: Full=TgN(Imorpk)737Rpw	Q61371	9.44187E-134	83	402.905	301	250
Contig1298	ranb3_human ame: full=ran-binding protein 3 short= 3	2878	gi|51316528|sp|Q9H6Z4.1|RANB3_HUMANRecName: Full=Ran-binding protein 3; Short=RanBP3	Q9H6Z4	8.80086E-23	37	85.5001	397	148
Contig1299	glra4_mouse ame: full=glycine receptor subunit alpha-4 flags: precursor	4936	gi|78099775|sp|Q61603.3|GLRA4_MOUSERecName: Full=Glycine receptor subunit alpha-4; Flags: Precursor	Q61603	1.5195E-68	53	262.692	438	234
Contig1300	mtpn_xentr ame: full=myotrophin	4066	gi|82202332|sp|Q6P1S6.1|MTPN_XENTRRecName: Full=Myotrophin	Q6P1S6	1.80492E-27	72	125.946	112	81
Contig1302	dab2p_human ame: full=disabled homolog 2-interacting protein short=dab2 interaction protein short=dab2-interacting protein ame: full=ask-interacting protein 1	1031	gi|116247768|sp|Q5VWQ8.2|DAB2P_HUMANRecName: Full=Disabled homolog 2-interacting protein; Short=DAB2 interaction protein; Short=DAB2-interacting protein; AltName: Full=ASK-interacting protein 1	Q5VWQ8	4.68585E-49	69	195.282	207	143
Contig1303	myst1_rat ame: full=probable histone acetyltransferase myst1 short=myst-1 ame: full= ybf2 sas2 and tip60 protein 1	2334	gi|68565635|sp|Q5XI06.1|MYST1_RATRecName: Full=Probable histone acetyltransferase MYST1; Short=MYST-1; AltName: Full=MOZ, YBF2/SAS3, SAS2 and TIP60 protein 1	Q5XI06	0.0	88	643.269	390	347
Contig1304	arrd3_mouse ame: full=arrestin domain-containing protein 3	774	gi|81886058|sp|Q7TPQ9.1|ARRD3_MOUSERecName: Full=Arrestin domain-containing protein 3	Q7TPQ9	3.31664E-48	67	191.815	195	132
Contig1307	ubf1_human ame: full=nucleolar transcription factor 1 ame: full=autoantigen nor-90 ame: full=upstream-binding factor 1 short=ubf-1	2691	gi|136652|sp|P17480.1|UBF1_HUMANRecName: Full=Nucleolar transcription factor 1; AltName: Full=Autoantigen NOR-90; AltName: Full=Upstream-binding factor 1; Short=UBF-1	P17480	3.64904E-66	55	253.832	424	234
Contig1308	ilf2_xentr ame: full=interleukin enhancer-binding factor 2 homolog	2897	gi|62510787|sp|Q6P8G1.1|ILF2_XENTRRecName: Full=Interleukin enhancer-binding factor 2 homolog	Q6P8G1	8.73528E-114	77	412.149	334	258
Contig1309	pde3b_human ame: full=cgmp-inhibited 3 -cyclic phosphodiesterase b ame: full=cgipde1 short=cgip1 ame: full=cyclic gmp-inhibited phosphodiesterase b short=cgi-pde b	2075	gi|143811435|sp|Q13370.2|PDE3B_HUMANRecName: Full=cGMP-inhibited 3',5'-cyclic phosphodiesterase B; AltName: Full=CGIPDE1; Short=CGIP1; AltName: Full=Cyclic GMP-inhibited phosphodiesterase B; Short=CGI-PDE B	Q13370	4.24523E-128	64	459.144	476	305
Contig1310	tpc10_mouse ame: full=trafficking protein particle complex subunit 10 ame: full=trafficking protein particle complex subunit tmem1 ame: full=transport protein particle subunit tmem1 short=trapp subunit tmem1	695	gi|187663993|sp|Q3TLI0.2|TPC10_MOUSERecName: Full=Trafficking protein particle complex subunit 10; AltName: Full=Trafficking protein particle complex subunit TMEM1; AltName: Full=Transport protein particle subunit TMEM1; Short=TRAPP subunit TMEM1	Q3TLI0	3.97645E-39	67	161.384	171	115
Contig1312	tcf20_human ame: full=transcription factor 20 short=tcf-20 ame: full=nuclear factor spbp ame: full=protein ar1 ame: full=stromelysin-1 pdgf-responsive element-binding protein short=spre-binding protein	5177	gi|92090378|sp|Q9UGU0.3|TCF20_HUMANRecName: Full=Transcription factor 20; Short=TCF-20; AltName: Full=Nuclear factor SPBP; AltName: Full=Protein AR1; AltName: Full=Stromelysin-1 PDGF-responsive element-binding protein; Short=SPRE-binding protein	Q9UGU0	3.13828E-32	39	142.124	619	243
Contig1313	cxxc1_mouse ame: full= -binding protein ame: full=cxxc-type zinc finger protein 1 ame: full=phd finger and cxxc domain-containing protein 1	1994	gi|20137943|sp|Q9CWW7.1|CXXC1_MOUSERecName: Full=CpG-binding protein; AltName: Full=CXXC-type zinc finger protein 1; AltName: Full=PHD finger and CXXC domain-containing protein 1	Q9CWW7	1.34207E-38	60	161.77	185	112
Contig1315	ncseb_dicdi ame: full=neutral ceramidase b short=n-cdase b short=ncdase b ame: full=acylsphingosine deacylase 2b ame: full=n-acylsphingosine amidohydrolase 2b flags: precursor	1876	gi|74859397|sp|Q55G11.1|NCSEB_DICDIRecName: Full=Neutral ceramidase B; Short=N-CDase B; Short=NCDase B; AltName: Full=Acylsphingosine deacylase 2B; AltName: Full=N-acylsphingosine amidohydrolase 2B; Flags: Precursor	Q55G11	2.41224E-175	68	615.92	609	418
Contig1316	rhg18_human ame: full=rho gtpase-activating protein 18 ame: full= ame: full=rho-type gtpase-activating protein 18	1094	gi|296452981|sp|Q8N392.3|RHG18_HUMANRecName: Full=Rho GTPase-activating protein 18; AltName: Full=MacGAP; AltName: Full=Rho-type GTPase-activating protein 18	Q8N392	2.82031E-7	51	56.6102	134	69
Contig1318	hcd2_drome ame: full=3-hydroxyacyl- dehydrogenase type-2 ame: full=3-hydroxy-2-methylbutyryl- dehydrogenase ame: full=3-hydroxyacyl- dehydrogenase type ii ame: full=mitochondrial ribonuclease p protein 2 short=mitochondrial rnase p protein 2 ame: full=scully protein ame: full=type ii hadh	2274	gi|13124274|sp|O18404.1|HCD2_DROMERecName: Full=3-hydroxyacyl-CoA dehydrogenase type-2; AltName: Full=3-hydroxy-2-methylbutyryl-CoA dehydrogenase; AltName: Full=3-hydroxyacyl-CoA dehydrogenase type II; AltName: Full=Mitochondrial ribonuclease P protein 2; Short=Mitochondrial RNase P protein 2; AltName: Full=Scully protein; AltName: Full=Type II HADH	O18404	4.62252E-99	81	362.844	254	206
Contig1319	retst_danre ame: full= all-trans-retinol -reductase ame: full=all-trans- -dihydroretinol saturase short= at flags: precursor	2436	gi|82230779|sp|Q5BLE8.1|RETST_DANRERecName: Full=Putative all-trans-retinol 13,14-reductase; AltName: Full=All-trans-13,14-dihydroretinol saturase; Short=RetSat; Flags: Precursor	Q5BLE8	6.51633E-99	67	362.459	388	262
Contig1320	idi1_macfa ame: full=isopentenyl-diphosphate delta-isomerase 1 ame: full=isopentenyl pyrophosphate isomerase 1 short=ipp isomerase 1 short=ippi1	3326	gi|81170651|sp|Q4R4W5.2|IDI1_MACFARecName: Full=Isopentenyl-diphosphate Delta-isomerase 1; AltName: Full=Isopentenyl pyrophosphate isomerase 1; Short=IPP isomerase 1; Short=IPPI1	Q4R4W5	3.66015E-71	78	270.781	223	174
Contig1321	rims2_rat ame: full=regulating synaptic membrane exocytosis protein 2 ame: full=rab-3-interacting molecule 2 short=rim 2	5044	gi|34395746|sp|Q9JIS1.1|RIMS2_RATRecName: Full=Regulating synaptic membrane exocytosis protein 2; AltName: Full=Rab-3-interacting molecule 2; Short=RIM 2	Q9JIS1	3.17061E-13	51	78.9518	133	68
Contig1325	PREDICTED: hypothetical protein [Strongylocentrotus purpuratus]	798	gi|72028106|ref|XP_797716.1|PREDICTED: hypothetical protein [Strongylocentrotus purpuratus] >gi|115949086|ref|XP_001175849.1| PREDICTED: hypothetical protein [Strongylocentrotus purpuratus]	XP_797716	6.18997E-8	56	60.4622	66	37
Contig1326	anky2_chick ame: full=ankyrin repeat and mynd domain-containing protein 2	3772	gi|82197902|sp|Q5ZMD2.1|ANKY2_CHICKRecName: Full=Ankyrin repeat and MYND domain-containing protein 2	Q5ZMD2	1.13191E-100	67	369.007	354	240
Contig1327	kbrs1_macfa ame: full=nf-kappa-b inhibitor-interacting ras-like protein 1 ame: full=i-kappa-b-interacting ras-like protein 1 short=kappa b-ras protein 1 short= -ras1	2974	gi|75049701|sp|Q9BH04.1|KBRS1_MACFARecName: Full=NF-kappa-B inhibitor-interacting Ras-like protein 1; AltName: Full=I-kappa-B-interacting Ras-like protein 1; Short=Kappa B-Ras protein 1; Short=KappaB-Ras1	Q9BH04	3.35143E-52	76	207.608	191	146
Contig1329	mgt4b_danre ame: full=alpha- -mannosyl-glycoprotein 4-beta-n-acetylglucosaminyltransferase b ame: full=n-glycosyl-oligosaccharide-glycoprotein n-acetylglucosaminyltransferase ivb short= c-t ivb short= -ivb short=n-acetylglucosaminyltransferase ivb ame: full=udp-n-acetylglucosamine: alpha- -d-mannoside beta- -n-acetylglucosaminyltransferase ivb	2424	gi|82184079|sp|Q6GMK0.1|MGT4B_DANRERecName: Full=Alpha-1,3-mannosyl-glycoprotein 4-beta-N-acetylglucosaminyltransferase B; AltName: Full=N-glycosyl-oligosaccharide-glycoprotein N-acetylglucosaminyltransferase IVb; Short=GlcNAc-T IVb; Short=GnT-IVb; Short=N-acetylglucosaminyltransferase IVb; AltName: Full=UDP-N-acetylglucosamine: alpha-1,3-D-mannoside beta-1,4-N-acetylglucosaminyltransferase IVb	Q6GMK0	1.05797E-133	69	478.019	437	305
Contig1330	fgfr_strpu ame: full=fibroblast growth factor receptor short= flags: precursor	6917	gi|74835189|sp|Q26614.1|FGFR_STRPURecName: Full=Fibroblast growth factor receptor; Short=SpFGFR; Flags: Precursor	Q26614	2.44262E-178	69	557.755	517	360
Contig1331	al2sb_rat ame: full=amyotrophic lateral sclerosis 2 chromosomal region candidate gene 12 protein homolog	1233	gi|67460111|sp|Q6AY08.1|AL2SB_RATRecName: Full=Amyotrophic lateral sclerosis 2 chromosomal region candidate gene 12 protein homolog	Q6AY08	2.30132E-8	49	60.4622	152	75
Contig1332	pest proteolytic signal-containing nuclear protein	1334	gi|115715555|ref|XP_001182487.1|PREDICTED: hypothetical protein [Strongylocentrotus purpuratus] >gi|115953675|ref|XP_001195890.1| PREDICTED: hypothetical protein [Strongylocentrotus purpuratus]	XP_001182487	8.50698E-10	54	46.9802	91	50
Contig1334	idua_mouse ame: full=alpha-l-iduronidase flags: precursor	1447	gi|1352424|sp|P48441.1|IDUA_MOUSERecName: Full=Alpha-L-iduronidase; Flags: Precursor	P48441	3.08763E-60	58	145.591	193	112
Contig1337	dhb12_xentr ame: full=estradiol 17-beta-dehydrogenase 12 ame: full=17-beta-hydroxysteroid dehydrogenase 12 short=17-beta-hsd 12	577	gi|114149275|sp|Q28IU1.1|DHB12_XENTRRecName: Full=Estradiol 17-beta-dehydrogenase 12; AltName: Full=17-beta-hydroxysteroid dehydrogenase 12; Short=17-beta-HSD 12	Q28IU1	7.53686E-29	60	126.716	153	92
Contig1338	cnpy3_pig ame: full=protein canopy homolog 3 ame: full=trinucleotide repeat-containing gene 5 protein flags: precursor	1920	gi|166216082|sp|A5GFQ5.1|CNPY3_PIGRecName: Full=Protein canopy homolog 3; AltName: Full=Trinucleotide repeat-containing gene 5 protein; Flags: Precursor	A5GFQ5	1.04918E-40	61	168.703	204	125
Contig1340	adxh_drome ame: full=adrenodoxin-like mitochondrial flags: precursor	509	gi|33860138|sp|P37193.3|ADXH_DROMERecName: Full=Adrenodoxin-like protein, mitochondrial; Flags: Precursor	P37193	8.82343E-30	72	129.413	104	75
Contig1341	kpcd_human ame: full=protein kinase c delta type ame: full=npkc-delta	1367	gi|205371776|sp|Q05655.2|KPCD_HUMANRecName: Full=Protein kinase C delta type; AltName: Full=nPKC-delta	Q05655	1.27757E-23	62	101.679	93	58
Contig1342	msrb1_rat ame: full=methionine-r-sulfoxide reductase b1 short= 1 ame: full=selenoprotein x short=	1954	gi|172046830|sp|Q52KJ8.2|MSRB1_RATRecName: Full=Methionine-R-sulfoxide reductase B1; Short=MsrB1; AltName: Full=Selenoprotein X; Short=SelX	Q52KJ8	6.72706E-35	86	149.443	91	79
Contig1343	dpy30_human ame: full=protein dpy-30 homolog ame: full=dpy-30-like protein short=dpy-30l	1417	gi|14916555|sp|Q9C005.1|DPY30_HUMANRecName: Full=Protein dpy-30 homolog; AltName: Full=Dpy-30-like protein; Short=Dpy-30L >gi|110808210|sp|Q2NKU6.1|DPY30_BOVIN RecName: Full=Protein dpy-30 homolog; AltName: Full=Dpy-30-like protein; Short=Dpy-30L	Q9C005	5.37381E-28	84	125.946	85	72
Contig1345	c1qt4_human ame: full=complement c1q tumor necrosis factor-related protein 4 flags: precursor	5200	gi|116241274|sp|Q9BXJ3.2|C1QT4_HUMANRecName: Full=Complement C1q tumor necrosis factor-related protein 4; Flags: Precursor	Q9BXJ3	5.77473E-18	53	94.7449	141	75
Contig1346	srrm2_human ame: full=serine arginine repetitive matrix protein 2 ame: full=300 kda nuclear matrix antigen ame: full=serine arginine-rich splicing factor-related nuclear matrix protein of 300 kda short=sr-related nuclear matrix protein of 300 kda short=ser arg-related nuclear matrix protein of 300 kda ame: full=splicing coactivator subunit srm300 ame: full=tax-responsive enhancer element-binding …	2551	gi|143928063|sp|Q9UQ35.2|SRRM2_HUMANRecName: Full=Serine/arginine repetitive matrix protein 2; AltName: Full=300 kDa nuclear matrix antigen; AltName: Full=Serine/arginine-rich splicing factor-related nuclear matrix protein of 300 kDa; Short=SR-related nuclear matrix protein of 300 kDa; Short=Ser/Arg-related nuclear matrix protein of 300 kDa; AltName: Full=Splicing coactivator subunit SRm300; AltN…	Q9UQ35	6.37499E-20	60	100.138	112	68
Contig1347	rm09_human ame: full=39s ribosomal protein mitochondrial short=l9mt short=mrp-l9 flags: precursor	1486	gi|209572671|sp|Q9BYD2.2|RM09_HUMANRecName: Full=39S ribosomal protein L9, mitochondrial; Short=L9mt; Short=MRP-L9; Flags: Precursor	Q9BYD2	3.56214E-30	61	133.265	206	126
Contig1348	ube4a_human ame: full=ubiquitin conjugation factor e4 a	1255	gi|71164791|sp|Q14139.2|UBE4A_HUMANRecName: Full=Ubiquitin conjugation factor E4 A	Q14139	2.26388E-43	52	176.792	385	204
Contig1349	zinc finger partial	4878	gi|115841999|ref|XP_789086.2|PREDICTED: hypothetical protein [Strongylocentrotus purpuratus] >gi|115931755|ref|XP_001177321.1| PREDICTED: hypothetical protein [Strongylocentrotus purpuratus]	XP_789086	1.94697E-14	44	87.8113	340	151
Contig1351	zn830_mouse ame: full=zinc finger protein 830 ame: full=coiled-coil domain-containing protein 16 ame: full=ovus mutant candidate gene 1 protein	859	gi|81901457|sp|Q8R1N0.1|ZN830_MOUSERecName: Full=Zinc finger protein 830; AltName: Full=Coiled-coil domain-containing protein 16; AltName: Full=Ovus mutant candidate gene 1 protein	Q8R1N0	2.49763E-18	59	92.8189	129	77
Contig1352	pfd2_bovin ame: full=prefoldin subunit 2	2165	gi|143357715|sp|A1A4P5.1|PFD2_BOVINRecName: Full=Prefoldin subunit 2	A1A4P5	1.86595E-33	84	144.821	108	91
Contig1354	expressed protein [Trichoplax adhaerens]	1199	gi|196001573|ref|XP_002110654.1|expressed protein [Trichoplax adhaerens] >gi|190586605|gb|EDV26658.1| expressed protein [Trichoplax adhaerens]	XP_002110654	2.60973E-9	51	65.4698	189	98
Contig1355	nb5r5_human ame: full=nadh-cytochrome b5 reductase-like	1242	gi|317373410|sp|Q6IPT4.3|NB5R5_HUMANRecName: Full=NADH-cytochrome b5 reductase-like	Q6IPT4	4.04738E-53	52	209.149	317	168
Contig1356	deoc_mouse ame: full= deoxyribose-phosphate aldolase short=dera ame: full=2-deoxy-d-ribose 5-phosphate aldolase ame: full=phosphodeoxyriboaldolase short=deoxyriboaldolase	2920	gi|24636805|sp|Q91YP3.1|DEOC_MOUSERecName: Full=Putative deoxyribose-phosphate aldolase; Short=DERA; AltName: Full=2-deoxy-D-ribose 5-phosphate aldolase; AltName: Full=Phosphodeoxyriboaldolase; Short=Deoxyriboaldolase	Q91YP3	2.64291E-126	82	453.751	319	264
Contig1357	dnjc7_human ame: full= homolog subfamily c member 7 ame: full=tetratricopeptide repeat protein 2 short=tpr repeat protein 2	2061	gi|46397879|sp|Q99615.2|DNJC7_HUMANRecName: Full=DnaJ homolog subfamily C member 7; AltName: Full=Tetratricopeptide repeat protein 2; Short=TPR repeat protein 2	Q99615	7.91717E-135	69	481.485	449	314
Contig1359	efcb1_mouse ame: full=ef-hand calcium-binding domain-containing protein 1	1516	gi|81916992|sp|Q9D3N2.1|EFCB1_MOUSERecName: Full=EF-hand calcium-binding domain-containing protein 1	Q9D3N2	1.68323E-59	79	230.72	181	144
Contig1360	scam1_pig ame: full=secretory carrier-associated membrane protein 1 short=secretory carrier membrane protein 1	5591	gi|47116963|sp|O77735.1|SCAM1_PIGRecName: Full=Secretory carrier-associated membrane protein 1; Short=Secretory carrier membrane protein 1	O77735	4.90161E-60	63	206.838	237	150
Contig1361	smc5 partial	1311	gi|156350048|ref|XP_001622119.1|predicted protein [Nematostella vectensis] >gi|156208555|gb|EDO30019.1| predicted protein [Nematostella vectensis]	XP_001622119	2.02933E-31	51	135.191	334	173
Contig1362	aimp1_crigr ame: full=aminoacyl trna synthase complex-interacting multifunctional protein 1 ame: full=multisynthase complex auxiliary component p43 contains: ame: full=endothelial monocyte-activating polypeptide 2 ame: full=emap-ii ame: full=small inducible cytokine subfamily e member 1	1465	gi|18202063|sp|O54873.1|AIMP1_CRIGRRecName: Full=Aminoacyl tRNA synthase complex-interacting multifunctional protein 1; AltName: Full=Multisynthase complex auxiliary component p43; Contains: RecName: Full=Endothelial monocyte-activating polypeptide 2; AltName: Full=EMAP-II; AltName: Full=Small inducible cytokine subfamily E member 1	O54873	5.70844E-65	60	248.825	329	198
Contig1363	unkl_mouse ame: full=ring finger protein unkempt-like ame: full= e3 ubiquitin-protein ligase unkl	4524	gi|300669622|sp|Q5FWH2.2|UNKL_MOUSERecName: Full=RING finger protein unkempt-like; AltName: Full=Putative E3 ubiquitin-protein ligase UNKL	Q5FWH2	8.77285E-140	61	499.204	538	329
Contig1364	cbx6_mouse ame: full=chromobox protein homolog 6	3208	gi|48429261|sp|Q9DBY5.2|CBX6_MOUSERecName: Full=Chromobox protein homolog 6	Q9DBY5	8.79855E-14	59	80.1073	113	67
Contig1365	rnp-1 like rna-binding protein	1153	gi|302343499|ref|YP_003808028.1|RNP-1 like RNA-binding protein [Desulfarculus baarsii DSM 2075] >gi|301640112|gb|ADK85434.1| RNP-1 like RNA-binding protein [Desulfarculus baarsii DSM 2075]	YP_003808028	4.81278E-9	60	60.4622	85	51
Contig1368	tc1d4_mouse ame: full=tctex1 domain-containing protein 4	1091	gi|81900028|sp|Q8CDY7.1|TC1D4_MOUSERecName: Full=Tctex1 domain-containing protein 4	Q8CDY7	2.21528E-20	60	100.138	115	70
Contig1369	trim2_human ame: full=tripartite motif-containing protein 2 ame: full=ring finger protein 86	4236	gi|21363034|sp|Q9C040.1|TRIM2_HUMANRecName: Full=Tripartite motif-containing protein 2; AltName: Full=RING finger protein 86	Q9C040	1.02211E-73	46	279.641	793	365
Contig1370	cj107_human ame: full=uncharacterized protein c10orf107	490	gi|71152994|sp|Q8IVU9.1|CJ107_HUMANRecName: Full=Uncharacterized protein C10orf107	Q8IVU9	6.35683E-11	50	66.6254	140	70
Contig1372	trfm_human ame: full=melanotransferrin ame: full=melanoma-associated antigen p97 ame: cd_antigen=cd228 flags: precursor	4466	gi|338817914|sp|P08582.2|TRFM_HUMANRecName: Full=Melanotransferrin; AltName: Full=Melanoma-associated antigen p97; AltName: CD_antigen=CD228; Flags: Precursor	P08582	2.07149E-149	59	394.815	505	300
Contig1374	rt33_human ame: full=28s ribosomal protein mitochondrial short=mrp-s33 short=s33mt	2041	gi|24212388|sp|Q9Y291.1|RT33_HUMANRecName: Full=28S ribosomal protein S33, mitochondrial; Short=MRP-S33; Short=S33mt	Q9Y291	3.07463E-22	67	107.457	102	69
Contig1375	nfx1_mouse ame: full=transcriptional repressor nf-x1 short=m- ame: full=nuclear transcription x box-binding protein 1	2107	gi|189029076|sp|B1AY10.1|NFX1_MOUSERecName: Full=Transcriptional repressor NF-X1; Short=m-Nfx.1; AltName: Full=Nuclear transcription factor, X box-binding protein 1	B1AY10	2.77606E-41	58	101.293	131	76
Contig1376	med15_human ame: full=mediator of rna polymerase ii transcription subunit 15 ame: full=activator-recruited cofactor 105 kda component short=arc105 ame: full=ctg repeat protein 7a ame: full=mediator complex subunit 15 ame: full=positive cofactor 2 glutamine q-rich-associated protein short=pc2 glutamine q-rich-associated protein ame: full=tpa-inducible gene 1 protein short=tig-1 ame: full=trinucleo…	1838	gi|27734440|sp|Q96RN5.2|MED15_HUMANRecName: Full=Mediator of RNA polymerase II transcription subunit 15; AltName: Full=Activator-recruited cofactor 105 kDa component; Short=ARC105; AltName: Full=CTG repeat protein 7a; AltName: Full=Mediator complex subunit 15; AltName: Full=Positive cofactor 2 glutamine/Q-rich-associated protein; Short=PC2 glutamine/Q-rich-associated protein; AltName: Full=TPA-in…	Q96RN5	1.88021E-23	40	111.309	387	158
Contig1377	lipt_human ame: full=lipoyltransferase mitochondrial ame: full=lipoate biosynthesis protein ame: full=lipoate-protein ligase ame: full=lipoyl ligase flags: precursor	1783	gi|25167326|sp|Q9Y234.1|LIPT_HUMANRecName: Full=Lipoyltransferase 1, mitochondrial; AltName: Full=Lipoate biosynthesis protein; AltName: Full=Lipoate-protein ligase; AltName: Full=Lipoyl ligase; Flags: Precursor	Q9Y234	1.25336E-40	55	168.318	264	146
Contig1378	senp1_ponab ame: full=sentrin-specific protease 1 ame: full=sentrin sumo-specific protease senp1	2325	gi|75042002|sp|Q5RBB1.1|SENP1_PONABRecName: Full=Sentrin-specific protease 1; AltName: Full=Sentrin/SUMO-specific protease SENP1	Q5RBB1	3.27914E-69	74	197.208	158	117
Contig1383	hoil1_rat ame: full= -type and c3hc4-type zinc finger-containing protein 1 ame: full=heme-oxidized irp2 ubiquitin ligase 1 homolog short=hoil-1 ame: full=protein kinase c-binding protein beta-15 ame: full=rbcc protein interacting with pkc ame: full=ubiquitin-conjugating enzyme 7-interacting protein 3	2653	gi|166215026|sp|Q62921.3|HOIL1_RATRecName: Full=RanBP-type and C3HC4-type zinc finger-containing protein 1; AltName: Full=Heme-oxidized IRP2 ubiquitin ligase 1 homolog; Short=HOIL-1; AltName: Full=Protein kinase C-binding protein beta-15; AltName: Full=RBCC protein interacting with PKC; AltName: Full=Ubiquitin-conjugating enzyme 7-interacting protein 3	Q62921	5.35341E-36	61	99.3673	98	60
Contig1385	cblb_xentr ame: full=e3 ubiquitin-protein ligase cbl-b ame: full=sh3-binding protein cbl-b ame: full=signal transduction protein cbl-b	2451	gi|82182944|sp|Q6DFR2.1|CBLB_XENTRRecName: Full=E3 ubiquitin-protein ligase CBL-B; AltName: Full=SH3-binding protein CBL-B; AltName: Full=Signal transduction protein CBL-B	Q6DFR2	7.62209E-164	79	578.17	410	326
Contig1386	cu059_danre ame: full=uncharacterized protein c21orf59 homolog	1234	gi|82085345|sp|Q6DRC3.1|CU059_DANRERecName: Full=Uncharacterized protein C21orf59 homolog	Q6DRC3	3.2244E-111	83	402.134	290	241
Contig1387	dentin partial	8155	gi|115963488|ref|XP_001197192.1|PREDICTED: similar to dentin sialophosphoprotein, partial [Strongylocentrotus purpuratus]	XP_001197192	2.15943E-43	46	158.303	360	169
Contig1389	sfi1_calja ame: full=protein sfi1 homolog	1076	gi|189046678|sp|B0KWR6.1|SFI1_CALJARecName: Full=Protein SFI1 homolog	B0KWR6	2.24047E-25	51	116.701	217	112
Contig1390	pp1a_rat ame: full=serine threonine-protein phosphatase pp1-alpha catalytic subunit short=pp-1a	2823	gi|49065778|sp|P62138.1|PP1A_RATRecName: Full=Serine/threonine-protein phosphatase PP1-alpha catalytic subunit; Short=PP-1A >gi|49065811|sp|P62136.1|PP1A_HUMAN RecName: Full=Serine/threonine-protein phosphatase PP1-alpha catalytic subunit; Short=PP-1A >gi|49065813|sp|P62139.1|PP1A_RABIT RecName: Full=Serine/threonine-protein phosphatase PP1-alpha catalytic subunit; Short=PP-1A >gi|108860895|sp|Q3…	P62138	2.67619E-176	94	619.772	329	310
Contig1391	foxk2_mouse ame: full=forkhead box protein k2 ame: full=cellular transcription factor ilf-1 ame: full=interleukin enhancer-binding factor 1	8655	gi|118572325|sp|Q3UCQ1.2|FOXK2_MOUSERecName: Full=Forkhead box protein K2; AltName: Full=Cellular transcription factor ILF-1; AltName: Full=Interleukin enhancer-binding factor 1	Q3UCQ1	7.12508E-91	50	335.109	634	319
Contig1393	cp17a_ictpu ame: full=steroid 17-alpha-hydroxylase lyase ame: full=cypxvii ame: full=cytochrome p450 17a1 ame: full=cytochrome p450-c17 short=cytochrome p450c17	2151	gi|3913344|sp|O73853.1|CP17A_ICTPURecName: Full=Steroid 17-alpha-hydroxylase/17,20 lyase; AltName: Full=CYPXVII; AltName: Full=Cytochrome P450 17A1; AltName: Full=Cytochrome P450-C17; Short=Cytochrome P450c17	O73853	2.53302E-74	58	157.147	203	119
Contig1394	ccdc9_mouse ame: full=coiled-coil domain-containing protein 9	5769	gi|50400584|sp|Q8VC31.1|CCDC9_MOUSERecName: Full=Coiled-coil domain-containing protein 9	Q8VC31	3.76046E-26	56	122.094	178	101
Contig1395	bsdc1_mouse ame: full=bsd domain-containing protein 1	947	gi|81895395|sp|Q80Y55.1|BSDC1_MOUSERecName: Full=BSD domain-containing protein 1	Q80Y55	3.28206E-46	58	185.652	253	147
Contig1397	qorx_human ame: full=quinone oxidoreductase pig3 ame: full=tumor protein p53-inducible protein 3 ame: full=p53-induced gene 3 protein	2528	gi|76789665|sp|Q53FA7.2|QORX_HUMANRecName: Full=Quinone oxidoreductase PIG3; AltName: Full=Tumor protein p53-inducible protein 3; AltName: Full=p53-induced gene 3 protein	Q53FA7	2.8052E-75	70	211.846	195	137
Contig1398	m4k3_rat ame: full=mitogen-activated protein kinase kinase kinase kinase 3 ame: full=germinal center kinase-related protein kinase short=glk ame: full=mapk erk kinase kinase kinase 3 short=mek kinase kinase 3 short=mekkk 3	2124	gi|152031636|sp|Q924I2.2|M4K3_RATRecName: Full=Mitogen-activated protein kinase kinase kinase kinase 3; AltName: Full=Germinal center kinase-related protein kinase; Short=GLK; AltName: Full=MAPK/ERK kinase kinase kinase 3; Short=MEK kinase kinase 3; Short=MEKKK 3	Q924I2	1.148E-136	73	487.649	424	310
Contig1399	aakb2_rat ame: full=5 -amp-activated protein kinase subunit beta-2 short=ampk subunit beta-2	1505	gi|14194420|sp|Q9QZH4.1|AAKB2_RATRecName: Full=5'-AMP-activated protein kinase subunit beta-2; Short=AMPK subunit beta-2	Q9QZH4	2.78407E-14	65	80.4925	80	52
Contig1400	pk3cb_mouse ame: full=phosphatidylinositol- -bisphosphate 3-kinase catalytic subunit beta isoform short=pi3-kinase subunit beta short=pi3k-beta short= ns-3-kinase subunit beta ame: full=phosphatidylinositol- -bisphosphate 3-kinase 110 kda catalytic subunit beta short= ns-3-kinase subunit p110-beta	2882	gi|67461047|sp|Q8BTI9.1|PK3CB_MOUSERecName: Full=Phosphatidylinositol-4,5-bisphosphate 3-kinase catalytic subunit beta isoform; Short=PI3-kinase subunit beta; Short=PI3K-beta; Short=PtdIns-3-kinase subunit beta; AltName: Full=Phosphatidylinositol-4,5-bisphosphate 3-kinase 110 kDa catalytic subunit beta; Short=PtdIns-3-kinase subunit p110-beta	Q8BTI9	0.0	60	653.284	900	546
Contig1402	actg_emeni ame: full= gamma	1152	gi|238054270|sp|P20359.2|ACTG_EMENIRecName: Full=Actin, gamma	P20359	1.84584E-12	100	73.9442	34	34
Contig1403	cirbp_human ame: full=cold-inducible rna-binding protein ame: full=a18 hnrnp ame: full=glycine-rich rna-binding protein cirp	2784	gi|5921786|sp|Q14011.1|CIRBP_HUMANRecName: Full=Cold-inducible RNA-binding protein; AltName: Full=A18 hnRNP; AltName: Full=Glycine-rich RNA-binding protein CIRP >gi|75070980|sp|Q5RF83.1|CIRBP_PONAB RecName: Full=Cold-inducible RNA-binding protein; AltName: Full=Glycine-rich RNA-binding protein CIRP	Q14011	1.85029E-12	73	75.485	64	47
Contig1405	PREDICTED: hypothetical protein [Strongylocentrotus purpuratus]	1625	gi|115899429|ref|XP_784791.2|PREDICTED: hypothetical protein [Strongylocentrotus purpuratus] >gi|115955086|ref|XP_001184425.1| PREDICTED: hypothetical protein [Strongylocentrotus purpuratus]	XP_784791	1.62342E-12	54	75.0998	212	115
Contig1411	rpb3_bovin ame: full=dna-directed rna polymerase ii subunit rpb3 short=rna polymerase ii subunit 3 short=rna polymerase ii subunit b3 ame: full=dna-directed rna polymerase ii subunit c	1589	gi|122146160|sp|Q3T0Q3.1|RPB3_BOVINRecName: Full=DNA-directed RNA polymerase II subunit RPB3; Short=RNA polymerase II subunit 3; Short=RNA polymerase II subunit B3; AltName: Full=DNA-directed RNA polymerase II subunit C	Q3T0Q3	9.99181E-111	85	400.979	278	237
Contig1412	PREDICTED: similar to GJ10198 [Ciona intestinalis]	6428	gi|198428919|ref|XP_002119711.1|PREDICTED: similar to GJ10198 [Ciona intestinalis]	XP_002119711	1.2396E-11	39	77.0258	220	87
Contig1414	hypothetical protein BRAFLDRAFT_82622 [Branchiostoma floridae]	2535	gi|260814662|ref|XP_002602033.1|hypothetical protein BRAFLDRAFT_82622 [Branchiostoma floridae] >gi|229287338|gb|EEN58045.1| hypothetical protein BRAFLDRAFT_82622 [Branchiostoma floridae]	XP_002602033	6.52097E-16	49	91.2781	251	124
Contig1415	FK506-binding protein, putative [Ixodes scapularis]	1476	gi|241755870|ref|XP_002412544.1|FK506-binding protein, putative [Ixodes scapularis] >gi|215506112|gb|EEC15606.1| FK506-binding protein, putative [Ixodes scapularis]	XP_002412544	1.40142E-7	48	61.2326	138	67
Contig1416	PREDICTED: hypothetical protein LOC100487810 [Xenopus (Silurana) tropicalis]	3488	gi|301625681|ref|XP_002942035.1|PREDICTED: hypothetical protein LOC100487810 [Xenopus (Silurana) tropicalis]	XP_002942035	4.0126E-59	51	220.705	495	253
Contig1417	zfy27_human ame: full=protrudin ame: full=zinc finger fyve domain-containing protein 27	1272	gi|74744927|sp|Q5T4F4.1|ZFY27_HUMANRecName: Full=Protrudin; AltName: Full=Zinc finger FYVE domain-containing protein 27	Q5T4F4	1.15299E-10	50	68.1662	128	64
Contig1418	can3_mouse ame: full=calpain-3 ame: full=calcium-activated neutral proteinase 3 short=canp 3 ame: full=calpain l3 ame: full=calpain p94 ame: full=muscle-specific calcium-activated neutral protease 3	1686	gi|2493452|sp|Q64691.1|CAN3_MOUSERecName: Full=Calpain-3; AltName: Full=Calcium-activated neutral proteinase 3; Short=CANP 3; AltName: Full=Calpain L3; AltName: Full=Calpain p94; AltName: Full=Muscle-specific calcium-activated neutral protease 3	Q64691	8.12734E-34	69	145.591	160	111
Contig1420	mta1_rat ame: full=metastasis-associated protein mta1	4511	gi|2498590|sp|Q62599.1|MTA1_RATRecName: Full=Metastasis-associated protein MTA1	Q62599	0.0	75	614.764	457	346
Contig1421	srp09_mouse ame: full=signal recognition particle 9 kda protein short=srp9	3986	gi|1711505|sp|P49962.2|SRP09_MOUSERecName: Full=Signal recognition particle 9 kDa protein; Short=SRP9	P49962	3.22436E-21	81	105.145	76	62
Contig1423	ced1_caebr ame: full=cell death abnormality protein 1 flags: precursor	703	gi|254813939|sp|A8XMW6.2|CED1_CAEBRRecName: Full=Cell death abnormality protein 1; Flags: Precursor	A8XMW6	1.70292E-29	54	129.413	147	80
Contig1424	snx3_human ame: full=sorting nexin-3 ame: full=protein sdp3	3221	gi|12643620|sp|O60493.3|SNX3_HUMANRecName: Full=Sorting nexin-3; AltName: Full=Protein SDP3 >gi|75041161|sp|Q5R5V1.3|SNX3_PONAB RecName: Full=Sorting nexin-3 >gi|81883455|sp|Q5U211.1|SNX3_RAT RecName: Full=Sorting nexin-3 >gi|110287959|sp|Q1RMH8.3|SNX3_BOVIN RecName: Full=Sorting nexin-3	O60493	2.62365E-58	80	228.024	156	126
Contig1425	isoc2_xenla ame: full=isochorismatase domain-containing protein mitochondrial flags: precursor	755	gi|82179688|sp|Q5PQ71.1|ISOC2_XENLARecName: Full=Isochorismatase domain-containing protein 2, mitochondrial; Flags: Precursor	Q5PQ71	6.84039E-51	83	200.675	159	132
Contig1426	nck2_human ame: full=cytoplasmic protein nck2 ame: full=nck adaptor protein 2 short=nck-2 ame: full=sh2 sh3 adaptor protein nck-beta	702	gi|20532395|sp|O43639.2|NCK2_HUMANRecName: Full=Cytoplasmic protein NCK2; AltName: Full=NCK adaptor protein 2; Short=Nck-2; AltName: Full=SH2/SH3 adaptor protein NCK-beta	O43639	3.77616E-45	60	181.415	219	133
Contig1427	sart3_ponab ame: full=squamous cell carcinoma antigen recognized by t-cells 3 short=sart-3	1880	gi|75070943|sp|Q5REG1.1|SART3_PONABRecName: Full=Squamous cell carcinoma antigen recognized by T-cells 3; Short=SART-3	Q5REG1	3.66241E-123	68	442.58	445	303
Contig1428	hemh_xenla ame: full= mitochondrial ame: full=heme synthase ame: full=protoheme ferro-lyase flags: precursor	1328	gi|3913814|sp|O57478.1|HEMH_XENLARecName: Full=Ferrochelatase, mitochondrial; AltName: Full=Heme synthase; AltName: Full=Protoheme ferro-lyase; Flags: Precursor	O57478	3.07027E-155	84	548.51	363	306
Contig1431	phf12_mouse ame: full=phd finger protein 12 ame: full=phd factor 1 short=pf1	930	gi|71153051|sp|Q5SPL2.1|PHF12_MOUSERecName: Full=PHD finger protein 12; AltName: Full=PHD factor 1; Short=Pf1	Q5SPL2	5.29847E-33	73	141.739	98	72
Contig1432	PREDICTED: hypothetical protein [Saccoglossus kowalevskii]	2424	gi|291229345|ref|XP_002734635.1|PREDICTED: hypothetical protein [Saccoglossus kowalevskii]	XP_002734635	2.47941E-7	45	61.6178	175	80
Contig1433	pa22_acapl ame: full=phospholipase a2 ap-pla2-ii ame: full=phosphatidylcholine 2-acylhydrolase 2 flags: precursor	1778	gi|122064650|sp|Q3C2C1.1|PA22_ACAPLRecName: Full=Phospholipase A2 AP-PLA2-II; AltName: Full=Phosphatidylcholine 2-acylhydrolase 2; Flags: Precursor	Q3C2C1	1.53955E-14	45	81.6481	160	72
Contig1434	tmm11_human ame: full=transmembrane protein mitochondrial ame: full=protein pm1 ame: full=protein pmi	1651	gi|130336|sp|P17152.1|TMM11_HUMANRecName: Full=Transmembrane protein 11, mitochondrial; AltName: Full=Protein PM1; AltName: Full=Protein PMI	P17152	3.64687E-55	78	216.468	160	126
Contig1435	mut7_aedae ame: full=probable exonuclease mut-7 homolog ame: full=exonuclease 3 -5 domain-containing protein 3 homolog	1570	gi|122068562|sp|Q179T2.1|MUT7_AEDAERecName: Full=Probable exonuclease mut-7 homolog; AltName: Full=Exonuclease 3'-5' domain-containing protein 3 homolog	Q179T2	2.39267E-40	49	167.162	394	195
Contig1443	mipt3_danre ame: full=traf3-interacting protein 1	1155	gi|82187293|sp|Q6PGZ3.1|MIPT3_DANRERecName: Full=TRAF3-interacting protein 1	Q6PGZ3	5.23634E-37	80	122.479	94	76
Contig1445	dus11_human ame: full=rna rnp complex-1-interacting phosphatase ame: full=dual specificity protein phosphatase 11 ame: full=phosphatase that interacts with rna rnp complex 1	2935	gi|20137705|sp|O75319.1|DUS11_HUMANRecName: Full=RNA/RNP complex-1-interacting phosphatase; AltName: Full=Dual specificity protein phosphatase 11; AltName: Full=Phosphatase that interacts with RNA/RNP complex 1	O75319	1.06683E-34	48	149.443	332	160
Contig1448	ru17_bovin ame: full=u1 small nuclear ribonucleoprotein 70 kda short=u1 snrnp 70 kda short=u1-70k short=snrnp70	3007	gi|117940094|sp|Q1RMR2.1|RU17_BOVINRecName: Full=U1 small nuclear ribonucleoprotein 70 kDa; Short=U1 snRNP 70 kDa; Short=U1-70K; Short=snRNP70	Q1RMR2	3.78759E-19	84	97.8265	63	53
Contig1450	zc3h6_mouse ame: full=zinc finger ccch domain-containing protein 6	6495	gi|47117559|sp|Q8BYK8.2|ZC3H6_MOUSERecName: Full=Zinc finger CCCH domain-containing protein 6	Q8BYK8	5.35955E-29	54	131.724	190	104
Contig1452	poxn_drome ame: full=paired box pox-neuro protein ame: full=paired box neuronal protein	1489	gi|32130448|sp|P23758.3|POXN_DROMERecName: Full=Paired box pox-neuro protein; AltName: Full=Paired box neuronal protein	P23758	3.3198E-52	87	206.453	132	116
Contig1454	PREDICTED: hypothetical protein [Strongylocentrotus purpuratus]	2355	gi|115973856|ref|XP_001183792.1|PREDICTED: hypothetical protein [Strongylocentrotus purpuratus]	XP_001183792	0.0	82	689.493	665	549
Contig1455	derp6_danre ame: full=dermal papilla-derived protein 6 homolog	3840	gi|134034092|sp|A1A5V9.1|DERP6_DANRERecName: Full=Dermal papilla-derived protein 6 homolog	A1A5V9	4.61056E-25	49	117.857	285	140
Contig1456	karg_stija ame: full=arginine kinase short=ak	5987	gi|41017422|sp|Q9XY07.1|KARG_STIJARecName: Full=Arginine kinase; Short=AK	Q9XY07	0.0	92	676.011	370	341
Contig1460	PREDICTED: hypothetical protein [Strongylocentrotus purpuratus]	2165	gi|115969782|ref|XP_001178189.1|PREDICTED: hypothetical protein [Strongylocentrotus purpuratus]	XP_001178189	3.76821E-15	72	80.4925	70	51
Contig1461	zcpw2_human ame: full=zinc finger cw-type pwwp domain protein 2	2501	gi|74740233|sp|Q504Y3.1|ZCPW2_HUMANRecName: Full=Zinc finger CW-type PWWP domain protein 2	Q504Y3	3.41605E-18	46	94.3597	213	100
Contig1463	PREDICTED: predicted protein-like [Saccoglossus kowalevskii]	841	gi|291244604|ref|XP_002742186.1|PREDICTED: predicted protein-like [Saccoglossus kowalevskii]	XP_002742186	2.77774E-12	62	74.7146	117	73
Contig1464	pum2_human ame: full=pumilio homolog 2 short=pumilio-2	3770	gi|41688714|sp|Q8TB72.2|PUM2_HUMANRecName: Full=Pumilio homolog 2; Short=Pumilio-2	Q8TB72	0.0	87	347.436	216	190
Contig1465	fbcd1_xentr ame: full=fibrinogen c domain-containing protein 1	937	gi|123908791|sp|Q0P4P2.1|FBCD1_XENTRRecName: Full=Fibrinogen C domain-containing protein 1	Q0P4P2	8.77858E-36	49	150.984	242	120
Contig1466	tcpz_bovin ame: full=t-complex protein 1 subunit zeta short=tcp-1-zeta ame: full=cct-zeta ame: full=cct-zeta-1	2145	gi|115305833|sp|Q3MHL7.3|TCPZ_BOVINRecName: Full=T-complex protein 1 subunit zeta; Short=TCP-1-zeta; AltName: Full=CCT-zeta; AltName: Full=CCT-zeta-1	Q3MHL7	0.0	90	733.406	466	421
Contig1468	srsf2_pig ame: full=serine arginine-rich splicing factor 2 ame: full=splicing 35 kda ame: full=splicing factor sc35 short=sc-35 ame: full=splicing arginine serine-rich 2	4082	gi|122131841|sp|Q06A98.1|SRSF2_PIGRecName: Full=Serine/arginine-rich splicing factor 2; AltName: Full=Splicing component, 35 kDa; AltName: Full=Splicing factor SC35; Short=SC-35; AltName: Full=Splicing factor, arginine/serine-rich 2	Q06A98	8.39885E-33	85	143.665	89	76
Contig1469	s2540_xenla ame: full=solute carrier family 25 member 40	5273	gi|82200217|sp|Q6DFK2.1|S2540_XENLARecName: Full=Solute carrier family 25 member 40	Q6DFK2	5.34777E-104	75	380.563	317	239
Contig1471	smg5_human ame: full=protein smg5 ame: full=est1-like protein b ame: full=lpts-rp1 ame: full=lpts-interacting protein ame: full=smg-5 homolog short=hsmg-5	3695	gi|84029494|sp|Q9UPR3.3|SMG5_HUMANRecName: Full=Protein SMG5; AltName: Full=EST1-like protein B; AltName: Full=LPTS-RP1; AltName: Full=LPTS-interacting protein; AltName: Full=SMG-5 homolog; Short=hSMG-5	Q9UPR3	1.60054E-91	53	338.576	609	327
Contig1473	uso1_yeast ame: full=intracellular protein transport protein uso1 short=int-1	1317	gi|56757595|sp|P25386.2|USO1_YEASTRecName: Full=Intracellular protein transport protein USO1; Short=Int-1	P25386	8.05804E-7	42	55.4546	201	86
Contig1474	vti1b_mouse ame: full=vesicle transport through interaction with t-snares homolog 1b ame: full=vesicle transport v-snare protein vti1-like 1 ame: full=vti1-rp1	770	gi|13124606|sp|O88384.1|VTI1B_MOUSERecName: Full=Vesicle transport through interaction with t-SNAREs homolog 1B; AltName: Full=Vesicle transport v-SNARE protein Vti1-like 1; AltName: Full=Vti1-rp1	O88384	6.66693E-33	61	140.969	213	130
Contig1475	comda_human ame: full=comm domain-containing protein 10	6464	gi|51316122|sp|Q9Y6G5.1|COMDA_HUMANRecName: Full=COMM domain-containing protein 10	Q9Y6G5	4.51491E-44	69	181.8	197	136
Contig1478	lsmd1_danre ame: full=lsm domain-containing protein 1	1359	gi|156630951|sp|A2BIG9.1|LSMD1_DANRERecName: Full=LSM domain-containing protein 1	A2BIG9	6.00112E-21	80	102.449	77	62
Contig1480	rir1_danre ame: full=ribonucleoside-diphosphate reductase large subunit ame: full=ribonucleoside-diphosphate reductase subunit m1 ame: full=ribonucleotide reductase large subunit ame: full=ribonucleotide reductase protein r1 class i	658	gi|3914656|sp|P79732.1|RIR1_DANRERecName: Full=Ribonucleoside-diphosphate reductase large subunit; AltName: Full=Ribonucleoside-diphosphate reductase subunit M1; AltName: Full=Ribonucleotide reductase large subunit; AltName: Full=Ribonucleotide reductase protein R1 class I	P79732	5.88326E-58	79	223.787	159	126
Contig1481	PREDICTED: hypothetical protein LOC100491187 [Xenopus (Silurana) tropicalis]	803	gi|301626395|ref|XP_002942377.1|PREDICTED: hypothetical protein LOC100491187 [Xenopus (Silurana) tropicalis]	XP_002942377	2.31314E-17	49	86.2705	163	80
Contig1482	acsl5_rat ame: full=long-chain-fatty-acid-- ligase 5 ame: full=long-chain acyl- synthetase 5 short=lacs 5	3493	gi|6016484|sp|O88813.1|ACSL5_RATRecName: Full=Long-chain-fatty-acid--CoA ligase 5; AltName: Full=Long-chain acyl-CoA synthetase 5; Short=LACS 5	O88813	7.04441E-174	67	612.068	635	427
Contig1484	rnf17_macfa ame: full=ring finger protein 17	4737	gi|187611427|sp|Q4R3G4.2|RNF17_MACFARecName: Full=RING finger protein 17	Q4R3G4	1.79072E-54	48	210.69	494	241
Contig1485	anln_human ame: full=actin-binding protein anillin	2299	gi|90111962|sp|Q9NQW6.2|ANLN_HUMANRecName: Full=Actin-binding protein anillin	Q9NQW6	2.21812E-8	36	61.6178	469	171
Contig1486	sylc_human ame: full=leucyl-trna cytoplasmic ame: full=leucine--trna ligase short=	2869	gi|48428689|sp|Q9P2J5.2|SYLC_HUMANRecName: Full=Leucyl-tRNA synthetase, cytoplasmic; AltName: Full=Leucine--tRNA ligase; Short=LeuRS	Q9P2J5	0.0	75	548.51	407	309
Contig1487	ccnk_human ame: full=cyclin-k	4204	gi|218511966|sp|O75909.2|CCNK_HUMANRecName: Full=Cyclin-K	O75909	8.23225E-100	81	366.311	242	197
Contig1488	rrp12_chick ame: full=rrp12-like protein	2451	gi|71153786|sp|Q5ZKD5.1|RRP12_CHICKRecName: Full=RRP12-like protein	Q5ZKD5	2.1411E-49	54	197.978	401	218
Contig1489	apolipoprotein b	820	gi|115953168|ref|XP_001181437.1|PREDICTED: hypothetical protein, partial [Strongylocentrotus purpuratus]	XP_001181437	5.32431E-16	41	85.5001	313	130
Contig1490	stk39_human ame: full=ste20 sps1-related proline-alanine-rich protein kinase short=ste-20-related kinase ame: full=dcht ame: full=serine threonine-protein kinase 39	3925	gi|317373508|sp|Q9UEW8.3|STK39_HUMANRecName: Full=STE20/SPS1-related proline-alanine-rich protein kinase; Short=Ste-20-related kinase; AltName: Full=DCHT; AltName: Full=Serine/threonine-protein kinase 39	Q9UEW8	3.35152E-172	76	606.675	497	379
Contig1491	ivbi3_bitga ame: full=bitisilin-3 ame: full=two-kunitz protease inhibitor	1064	gi|82203423|sp|Q6T269.1|IVBI3_BITGARecName: Full=Bitisilin-3; AltName: Full=Two-Kunitz protease inhibitor	Q6T269	2.27988E-22	59	106.686	111	66
Contig1492	tx264_human ame: full=testis-expressed sequence 264 protein ame: full= secreted protein zsig11 flags: precursor	1706	gi|22002027|sp|Q9Y6I9.1|TX264_HUMANRecName: Full=Testis-expressed sequence 264 protein; AltName: Full=Putative secreted protein Zsig11; Flags: Precursor	Q9Y6I9	3.69795E-34	56	146.747	199	113
Contig1493	eukaryotic translation initiation factor 5b (eif-5b) (translation initiation factor if-2)	1737	gi|115696664|ref|XP_001199006.1|PREDICTED: similar to Eukaryotic translation initiation factor 5B (eIF-5B) (Translation initiation factor IF-2) [Strongylocentrotus purpuratus] >gi|115973953|ref|XP_001187110.1| PREDICTED: similar to Eukaryotic translation initiation factor 5B (eIF-5B) (Translation initiation factor IF-2) [Strongylocentrotus purpuratus]	XP_001199006	4.74907E-8	57	64.6994	99	57
Contig1494	nhej1_danre ame: full=non-homologous end-joining factor 1 ame: full=protein cernunnos ame: full=xrcc4-like factor	3888	gi|82185633|sp|Q6NV18.1|NHEJ1_DANRERecName: Full=Non-homologous end-joining factor 1; AltName: Full=Protein cernunnos; AltName: Full=XRCC4-like factor	Q6NV18	2.4845E-18	46	95.5153	218	101
Contig1495	fhl2_bovin ame: full=four and a half lim domains protein 2 short=fhl-2	7070	gi|119369583|sp|Q2KI95.1|FHL2_BOVINRecName: Full=Four and a half LIM domains protein 2; Short=FHL-2	Q2KI95	9.16779E-77	62	193.356	175	109
Contig1498	nog2_mouse ame: full=nucleolar gtp-binding protein 2	2961	gi|52783211|sp|Q99LH1.1|NOG2_MOUSERecName: Full=Nucleolar GTP-binding protein 2	Q99LH1	7.2615E-96	87	345.51	211	185
Contig1499	chst1_mouse ame: full=carbohydrate sulfotransferase 1 ame: full=galactose n-acetylglucosamine n-acetylglucosamine 6-o-sulfotransferase 1 short=gst-1 ame: full=keratan sulfate gal-6 sulfotransferase short=ks6st short=ksgal6st short=ksst	2978	gi|61211964|sp|Q9EQC0.1|CHST1_MOUSERecName: Full=Carbohydrate sulfotransferase 1; AltName: Full=Galactose/N-acetylglucosamine/N-acetylglucosamine 6-O-sulfotransferase 1; Short=GST-1; AltName: Full=Keratan sulfate Gal-6 sulfotransferase; Short=KS6ST; Short=KSGal6ST; Short=KSST	Q9EQC0	1.10604E-9	51	59.6918	102	53
Contig1500	xyla_arath ame: full=xylose isomerase	4795	gi|148877250|sp|Q9FKK7.2|XYLA_ARATHRecName: Full=Xylose isomerase	Q9FKK7	4.86883E-135	73	354.369	292	214
Contig1506	po21_nasvi ame: full=retrovirus-related pol polyprotein from type-1 retrotransposable element r2 ame: full=retrovirus-related pol polyprotein from type i retrotransposable element r2 includes: ame: full=reverse transcriptase includes: ame: full=endonuclease	2063	gi|2851550|sp|Q03278.2|PO21_NASVIRecName: Full=Retrovirus-related Pol polyprotein from type-1 retrotransposable element R2; AltName: Full=Retrovirus-related Pol polyprotein from type I retrotransposable element R2; Includes: RecName: Full=Reverse transcriptase; Includes: RecName: Full=Endonuclease	Q03278	1.59896E-18	41	95.1301	545	224
Contig1507	ct108_mouse ame: full=transmembrane protein c20orf108 homolog	3553	gi|38503378|sp|Q9D8B6.2|CT108_MOUSERecName: Full=Transmembrane protein C20orf108 homolog	Q9D8B6	3.60712E-16	79	88.1965	67	53
Contig1510	zn433_human ame: full=zinc finger protein 433	882	gi|30173446|sp|Q8N7K0.1|ZN433_HUMANRecName: Full=Zinc finger protein 433	Q8N7K0	2.66758E-31	48	135.961	217	106
Contig1512	chstf_rat ame: full=carbohydrate sulfotransferase 15 ame: full=n-acetylgalactosamine 4-sulfate 6-o-sulfotransferase short= c4s-6st	1736	gi|81866425|sp|Q8CHI9.1|CHSTF_RATRecName: Full=Carbohydrate sulfotransferase 15; AltName: Full=N-acetylgalactosamine 4-sulfate 6-O-sulfotransferase; Short=GalNAc4S-6ST	Q8CHI9	6.21763E-45	50	182.57	364	182
Contig1513	lias_brafl ame: full=lipoyl mitochondrial ame: full=lipoate synthase short=ls short=lip-syn ame: full=lipoic acid synthase flags: precursor	1730	gi|306755874|sp|C3Y3G4.1|LIAS_BRAFLRecName: Full=Lipoyl synthase, mitochondrial; AltName: Full=Lipoate synthase; Short=LS; Short=Lip-syn; AltName: Full=Lipoic acid synthase; Flags: Precursor	C3Y3G4	9.30978E-134	78	477.633	347	273
Contig1514	myp2_human ame: full=myelin p2 protein ame: full=peripheral myelin protein 2	4888	gi|127725|sp|P02689.3|MYP2_HUMANRecName: Full=Myelin P2 protein; AltName: Full=Peripheral myelin protein 2	P02689	8.63665E-24	61	114.005	136	84
Contig1517	mxra7_human ame: full=matrix-remodeling-associated protein 7 ame: full=transmembrane anchor protein 1	1094	gi|52783434|sp|P84157.1|MXRA7_HUMANRecName: Full=Matrix-remodeling-associated protein 7; AltName: Full=Transmembrane anchor protein 1	P84157	7.42187E-8	63	58.5362	80	51
Contig1519	cnst_human ame: full=consortin	2276	gi|317373449|sp|Q6PJW8.3|CNST_HUMANRecName: Full=Consortin	Q6PJW8	5.43407E-7	60	56.9954	76	46
Contig1524	arsa_mouse ame: full=arylsulfatase a short=asa ame: full=cerebroside-sulfatase flags: precursor	4452	gi|1703420|sp|P50428.1|ARSA_MOUSERecName: Full=Arylsulfatase A; Short=ASA; AltName: Full=Cerebroside-sulfatase; Flags: Precursor	P50428	2.34744E-137	65	491.115	486	317
Contig1527	jhd2c_human ame: full=probable domain-containing histone demethylation protein 2c ame: full=jumonji domain-containing protein 1c ame: full=thyroid receptor-interacting protein 8 short=tr-interacting protein 8 short=trip-8	9926	gi|85541650|sp|Q15652.2|JHD2C_HUMANRecName: Full=Probable JmjC domain-containing histone demethylation protein 2C; AltName: Full=Jumonji domain-containing protein 1C; AltName: Full=Thyroid receptor-interacting protein 8; Short=TR-interacting protein 8; Short=TRIP-8	Q15652	2.93859E-174	59	348.591	492	291
Contig1528	rg190_drome ame: full=rho gtpase-activating protein 190 ame: full=rho gtpase-activating protein of 190 kda	1530	gi|74871454|sp|Q9VX32.2|RG190_DROMERecName: Full=Rho GTPase-activating protein 190; AltName: Full=Rho GTPase-activating protein of 190 kDa	Q9VX32	3.90376E-80	67	299.286	328	220
Contig1529	frrs1_danre ame: full= ferric-chelate reductase 1	2646	gi|166198777|sp|A4QP81.1|FRRS1_DANRERecName: Full=Putative ferric-chelate reductase 1	A4QP81	2.20109E-15	49	85.1149	182	90
Contig1530	sc31a_danre ame: full=protein transport protein sec31a ame: full=sec31-like protein 1 ame: full=sec31-related protein a	3821	gi|82240234|sp|Q7SYD5.1|SC31A_DANRERecName: Full=Protein transport protein Sec31A; AltName: Full=SEC31-like protein 1; AltName: Full=SEC31-related protein A	Q7SYD5	0.0	56	799.66	1119	630
Contig1532	casp8_mouse ame: full=caspase-8 short=casp-8 contains: ame: full=caspase-8 subunit p18 contains: ame: full=caspase-8 subunit p10 flags: precursor	1132	gi|25090576|sp|O89110.1|CASP8_MOUSERecName: Full=Caspase-8; Short=CASP-8; Contains: RecName: Full=Caspase-8 subunit p18; Contains: RecName: Full=Caspase-8 subunit p10; Flags: Precursor	O89110	2.10995E-21	46	103.605	282	130
Contig1533	cnn1_human ame: full=calponin-1 ame: full=basic calponin ame: full=calponin smooth muscle	1236	gi|2829431|sp|P51911.2|CNN1_HUMANRecName: Full=Calponin-1; AltName: Full=Basic calponin; AltName: Full=Calponin H1, smooth muscle	P51911	3.81938E-11	62	69.707	90	56
Contig1534	med27_danre ame: full=mediator of rna polymerase ii transcription subunit 27 ame: full=cofactor required for sp1 transcriptional activation subunit 8 short=crsp complex subunit 8 ame: full=mediator complex subunit 27	2743	gi|82187195|sp|Q6PFL0.1|MED27_DANRERecName: Full=Mediator of RNA polymerase II transcription subunit 27; AltName: Full=Cofactor required for Sp1 transcriptional activation subunit 8; Short=CRSP complex subunit 8; AltName: Full=Mediator complex subunit 27	Q6PFL0	2.85929E-66	63	254.218	302	192
Contig1535	adf1_drome ame: full=transcription factor adf-1 ame: full=adh distal factor 1	1279	gi|117949806|sp|P05552.2|ADF1_DROMERecName: Full=Transcription factor Adf-1; AltName: Full=ADH distal factor 1	P05552	4.57873E-7	66	56.225	54	36
Contig1536	ablm2_human ame: full=actin-binding lim protein 2 short=ablim-2 ame: full=actin-binding lim protein family member 2	6084	gi|56404514|sp|Q6H8Q1.2|ABLM2_HUMANRecName: Full=Actin-binding LIM protein 2; Short=abLIM-2; AltName: Full=Actin-binding LIM protein family member 2	Q6H8Q1	1.71881E-45	47	186.422	285	136
Contig1537	kad3_bovin ame: full=gtp:amp mitochondrial ame: full=adenylate kinase 3 short=ak 3 ame: full=adenylate kinase 3 alpha-like 1	1425	gi|125156|sp|P08760.3|KAD3_BOVINRecName: Full=GTP:AMP phosphotransferase, mitochondrial; AltName: Full=Adenylate kinase 3; Short=AK 3; AltName: Full=Adenylate kinase 3 alpha-like 1	P08760	2.73723E-72	78	273.092	212	166
Contig1538	cb068_danre ame: full=upf0561 protein c2orf68 homolog	771	gi|182702187|sp|A3KQ58.1|CB068_DANRERecName: Full=UPF0561 protein C2orf68 homolog	A3KQ58	4.49271E-13	49	75.0998	141	70
Contig1539	ftz-f1 related protein	2055	gi|72094401|ref|XP_791919.1|PREDICTED: similar to FTZ-F1 related protein [Strongylocentrotus purpuratus] >gi|115959750|ref|XP_001179003.1| PREDICTED: similar to FTZ-F1 related protein [Strongylocentrotus purpuratus]	XP_791919	1.60475E-13	88	81.6481	54	48
Contig1541	vas1_bovin ame: full=v-type proton atpase subunit s1 short=v-atpase subunit s1 ame: full=v-atpase ac45 subunit ame: full=v-atpase s1 accessory protein ame: full=vacuolar proton pump subunit s1 flags: precursor	3838	gi|728779|sp|P40682.1|VAS1_BOVINRecName: Full=V-type proton ATPase subunit S1; Short=V-ATPase subunit S1; AltName: Full=V-ATPase Ac45 subunit; AltName: Full=V-ATPase S1 accessory protein; AltName: Full=Vacuolar proton pump subunit S1; Flags: Precursor	P40682	1.43199E-26	44	122.865	450	201
Contig1542	interferon regulatory factor 7	1492	gi|115929863|ref|XP_001189814.1|PREDICTED: similar to GAC-1 [Strongylocentrotus purpuratus]	XP_001189814	3.50951E-11	43	74.3294	230	101
Contig1544	ce087_xenla ame: full=upf0547 protein c16orf87 homolog	2496	gi|82180225|sp|Q5XG50.1|CE087_XENLARecName: Full=UPF0547 protein C16orf87 homolog	Q5XG50	6.01286E-15	47	83.5741	167	79
Contig1547	cu002_human ame: full=uncharacterized protein c21orf2 ame: full=c21orf- ame: full=yf5 a2	4508	gi|3334131|sp|O43822.1|CU002_HUMANRecName: Full=Uncharacterized protein C21orf2; AltName: Full=C21orf-HUMF09G8.5; AltName: Full=YF5/A2	O43822	2.37068E-36	57	155.606	246	142
Contig1548	narfl_xentr ame: full=cytosolic fe-s cluster assembly factor narfl ame: full=nuclear prelamin a recognition factor-like protein	6035	gi|259511276|sp|A8WH18.1|NARFL_XENTRRecName: Full=Cytosolic Fe-S cluster assembly factor narfl; AltName: Full=Nuclear prelamin A recognition factor-like protein	A8WH18	1.87359E-177	80	624.78	475	380
Contig1550	trim2_human ame: full=tripartite motif-containing protein 2 ame: full=ring finger protein 86	1625	gi|21363034|sp|Q9C040.1|TRIM2_HUMANRecName: Full=Tripartite motif-containing protein 2; AltName: Full=RING finger protein 86	Q9C040	1.14525E-10	47	67.3958	202	96
Contig1553	stim1_bovin ame: full=stromal interaction molecule 1 flags: precursor	5018	gi|75057528|sp|Q58CP9.1|STIM1_BOVINRecName: Full=Stromal interaction molecule 1; Flags: Precursor	Q58CP9	5.9869E-105	63	383.645	455	289
Contig1554	ymd3_caeel ame: full= uncharacterized transposon-derived protein	1389	gi|465917|sp|P34457.1|YMD3_CAEELRecName: Full=Putative uncharacterized transposon-derived protein F54H12.3	P34457	1.15715E-25	61	110.153	143	88
Contig1555	zn318_mouse ame: full=zinc finger protein 318 ame: full=testicular zinc finger protein	6611	gi|166215019|sp|Q99PP2.2|ZN318_MOUSERecName: Full=Zinc finger protein 318; AltName: Full=Testicular zinc finger protein	Q99PP2	1.5394E-23	55	113.62	127	71
Contig1556	dcnl1_chick ame: full=dcn1-like protein 1 ame: full=dcun1 domain-containing protein 1 ame: full=defective in cullin neddylation protein 1-like protein 1	2596	gi|73919221|sp|Q5ZKU1.1|DCNL1_CHICKRecName: Full=DCN1-like protein 1; AltName: Full=DCUN1 domain-containing protein 1; AltName: Full=Defective in cullin neddylation protein 1-like protein 1	Q5ZKU1	3.58236E-103	85	376.711	259	221
Contig1557	rpb9_human ame: full=dna-directed rna polymerase ii subunit rpb9 short=rna polymerase ii subunit b9 ame: full=dna-directed rna polymerase ii subunit i ame: full=rna polymerase ii kda subunit short=	1351	gi|548702|sp|P36954.1|RPB9_HUMANRecName: Full=DNA-directed RNA polymerase II subunit RPB9; Short=RNA polymerase II subunit B9; AltName: Full=DNA-directed RNA polymerase II subunit I; AltName: Full=RNA polymerase II 14.5 kDa subunit; Short=RPB14.5 >gi|46396569|sp|P60899.1|RPB9_PIG RecName: Full=DNA-directed RNA polymerase II subunit RPB9; Short=RNA polymerase II subunit B9; AltName: Full=DNA-direc…	P36954	1.45124E-51	86	204.142	117	101
Contig1560	nud19_chick ame: full=nucleoside diphosphate-linked moiety x motif mitochondrial short=nudix motif 19 flags: precursor	1959	gi|82082375|sp|Q5ZL13.1|NUD19_CHICKRecName: Full=Nucleoside diphosphate-linked moiety X motif 19, mitochondrial; Short=Nudix motif 19; Flags: Precursor	Q5ZL13	4.96368E-54	54	213.001	387	211
Contig1561	fgop2_chick ame: full=fgfr1 oncogene partner 2 homolog	1904	gi|82082163|sp|Q5ZKJ4.1|FGOP2_CHICKRecName: Full=FGFR1 oncogene partner 2 homolog	Q5ZKJ4	4.62803E-40	75	137.502	117	88
Contig1562	autism susceptibility candidate 2-like	1594	gi|291221752|ref|XP_002730884.1|PREDICTED: autism susceptibility candidate 2-like [Saccoglossus kowalevskii]	XP_002730884	6.32476E-8	70	63.929	62	44
Contig1563	mia3_human ame: full=melanoma inhibitory activity protein 3 ame: full=c219-reactive peptide ame: full=d320 ame: full=transport and golgi organization protein 1 short=tango1 flags: precursor	4920	gi|74741823|sp|Q5JRA6.1|MIA3_HUMANRecName: Full=Melanoma inhibitory activity protein 3; AltName: Full=C219-reactive peptide; AltName: Full=D320; AltName: Full=Transport and Golgi organization protein 1; Short=TANGO1; Flags: Precursor	Q5JRA6	4.02264E-37	42	158.303	652	275
Contig1565	mprd_rat ame: full=cation-dependent mannose-6-phosphate receptor short=cd man-6-p receptor short=cd-mpr flags: precursor	1962	gi|81884514|sp|Q6AY20.1|MPRD_RATRecName: Full=Cation-dependent mannose-6-phosphate receptor; Short=CD Man-6-P receptor; Short=CD-MPR; Flags: Precursor	Q6AY20	7.43126E-50	57	199.134	256	147
Contig1567	rssa_trigr ame: full=40s ribosomal protein sa	1863	gi|730682|sp|P38980.1|RSSA_TRIGRRecName: Full=40S ribosomal protein SA	P38980	9.79171E-28	55	125.561	155	86
Contig1568	morn4_bovin ame: full=morn repeat-containing protein 4	4389	gi|122143530|sp|Q0VD26.1|MORN4_BOVINRecName: Full=MORN repeat-containing protein 4	Q0VD26	1.10463E-38	70	163.31	137	97
Contig1569	trip4_human ame: full=activating signal cointegrator 1 short=asc-1 ame: full=thyroid receptor-interacting protein 4 short=tr-interacting protein 4 short=trip-4	1260	gi|116242828|sp|Q15650.4|TRIP4_HUMANRecName: Full=Activating signal cointegrator 1; Short=ASC-1; AltName: Full=Thyroid receptor-interacting protein 4; Short=TR-interacting protein 4; Short=TRIP-4	Q15650	1.34841E-52	50	184.496	332	169
Contig1570	mmg1b_xenla ame: full=membrane magnesium transporter 1-b ame: full=transmembrane protein 32-b flags: precursor	1264	gi|123905239|sp|Q05AU4.1|MMG1B_XENLARecName: Full=Membrane magnesium transporter 1-B; AltName: Full=Transmembrane protein 32-B; Flags: Precursor	Q05AU4	1.54447E-15	69	84.3445	81	56
Contig1571	xylt1_human ame: full=xylosyltransferase 1 ame: full=peptide o-xylosyltransferase 1 ame: full=xylosyltransferase i short=xt-i short= -i	8733	gi|71164803|sp|Q86Y38.1|XYLT1_HUMANRecName: Full=Xylosyltransferase 1; AltName: Full=Peptide O-xylosyltransferase 1; AltName: Full=Xylosyltransferase I; Short=XT-I; Short=XylT-I	Q86Y38	0.0	67	659.448	644	436
Contig1572	argi_ranca ame: full= hepatic	2050	gi|1703388|sp|P49900.1|ARGI_RANCARecName: Full=Arginase, hepatic	P49900	1.45526E-88	70	327.791	317	225
Contig1573	rm03_bovin ame: full=39s ribosomal protein mitochondrial short=l3mt short=mrp-l3	2919	gi|88932613|sp|Q3ZBX6.1|RM03_BOVINRecName: Full=39S ribosomal protein L3, mitochondrial; Short=L3mt; Short=MRP-L3	Q3ZBX6	2.59574E-73	63	277.715	301	190
Contig1574	b2cl1_human ame: full=bcl-2-like protein 1 short=bcl2-l-1 ame: full=apoptosis regulator bcl-x	2773	gi|728955|sp|Q07817.1|B2CL1_HUMANRecName: Full=Bcl-2-like protein 1; Short=Bcl2-L-1; AltName: Full=Apoptosis regulator Bcl-X	Q07817	1.36218E-15	52	85.8853	128	67
Contig1576	vtc1a_danre ame: full=v-type proton atpase subunit c 1-a short=v-atpase subunit c 1-a ame: full=vacuolar proton pump subunit c 1-a	1922	gi|82188219|sp|Q7T385.1|VTC1A_DANRERecName: Full=V-type proton ATPase subunit C 1-A; Short=V-ATPase subunit C 1-A; AltName: Full=Vacuolar proton pump subunit C 1-A	Q7T385	1.68582E-131	79	470.315	360	286
Contig1577	faf2_xentr ame: full=fas-associated factor 2 ame: full=ubx domain-containing protein 8	4865	gi|109896153|sp|Q28BP9.1|FAF2_XENTRRecName: Full=FAS-associated factor 2; AltName: Full=UBX domain-containing protein 8	Q28BP9	4.68106E-98	63	324.709	372	236
Contig1579	apc4_ponab ame: full=anaphase-promoting complex subunit 4 short=apc4 ame: full=cyclosome subunit 4	718	gi|75041913|sp|Q5RAQ5.1|APC4_PONABRecName: Full=Anaphase-promoting complex subunit 4; Short=APC4; AltName: Full=Cyclosome subunit 4	Q5RAQ5	5.21457E-21	58	101.293	151	89
Contig1580	zn207_human ame: full=zinc finger protein 207	1790	gi|6137311|sp|O43670.1|ZN207_HUMANRecName: Full=Zinc finger protein 207	O43670	2.8296E-16	69	87.4261	72	50
Contig1581	psb6_human ame: full=proteasome subunit beta type-6 ame: full=macropain delta chain ame: full=multicatalytic endopeptidase complex delta chain ame: full=proteasome delta chain ame: full=proteasome subunit y flags: precursor	3572	gi|20532407|sp|P28072.4|PSB6_HUMANRecName: Full=Proteasome subunit beta type-6; AltName: Full=Macropain delta chain; AltName: Full=Multicatalytic endopeptidase complex delta chain; AltName: Full=Proteasome delta chain; AltName: Full=Proteasome subunit Y; Flags: Precursor	P28072	2.30278E-87	87	324.709	208	183
Contig1583	y5897_dicdi ame: full= uncharacterized protein ddb_g0284213	525	gi|325511365|sp|Q54PZ6.2|Y5897_DICDIRecName: Full=Putative uncharacterized protein DDB_G0284213	Q54PZ6	8.24356E-10	52	63.1586	107	56
Contig1584	gpat4_mouse ame: full=glycerol-3-phosphate acyltransferase 4 short=gpat4 ame: full=1-acylglycerol-3-phosphate o-acyltransferase 6 short=1-agp acyltransferase 6 short=1-agpat 6 ame: full=acyl- :glycerol-3-phosphate acyltransferase 4 ame: full=lysophosphatidic acid acyltransferase zeta short=lpaat-zeta flags: precursor	3598	gi|68052743|sp|Q8K2C8.1|GPAT4_MOUSERecName: Full=Glycerol-3-phosphate acyltransferase 4; Short=GPAT4; AltName: Full=1-acylglycerol-3-phosphate O-acyltransferase 6; Short=1-AGP acyltransferase 6; Short=1-AGPAT 6; AltName: Full=Acyl-CoA:glycerol-3-phosphate acyltransferase 4; AltName: Full=Lysophosphatidic acid acyltransferase zeta; Short=LPAAT-zeta; Flags: Precursor	Q8K2C8	9.02687E-124	67	445.662	456	310
Contig1588	cybp_macfa ame: full=calcyclin-binding protein short=	1188	gi|75075767|sp|Q4R4P3.1|CYBP_MACFARecName: Full=Calcyclin-binding protein; Short=CacyBP	Q4R4P3	2.6374E-46	61	186.422	228	141
Contig1590	grb1l_human ame: full=greb1-like protein	1720	gi|172046226|sp|Q9C091.2|GRB1L_HUMANRecName: Full=GREB1-like protein	Q9C091	1.01362E-47	53	191.815	253	136
Contig1591	nbea_human ame: full=neurobeachin ame: full=lysosomal-trafficking regulator 2 ame: full=protein bcl8b	1081	gi|296439289|sp|Q8NFP9.3|NBEA_HUMANRecName: Full=Neurobeachin; AltName: Full=Lysosomal-trafficking regulator 2; AltName: Full=Protein BCL8B	Q8NFP9	1.80572E-107	80	389.423	282	228
Contig1593	fbx31_rat ame: full=f-box only protein 31	1003	gi|205716468|sp|B2RYN2.1|FBX31_RATRecName: Full=F-box only protein 31	B2RYN2	1.69789E-56	57	219.935	298	170
Contig1595	copa1_human ame: full=collagen alpha-1 chain ame: full=alzheimer disease amyloid-associated protein short=amy ame: full=clac-p contains: ame: full=collagen-like alzheimer amyloid plaque component short=clac	4432	gi|296434459|sp|Q9BXS0.2|COPA1_HUMANRecName: Full=Collagen alpha-1(XXV) chain; AltName: Full=Alzheimer disease amyloid-associated protein; Short=AMY; AltName: Full=CLAC-P; Contains: RecName: Full=Collagen-like Alzheimer amyloid plaque component; Short=CLAC	Q9BXS0	3.74182E-10	64	68.5514	62	40
Contig1596	neca1_mouse ame: full=n-terminal ef-hand calcium-binding protein 1 short=ef-hand calcium-binding protein 1	1529	gi|81913084|sp|Q8BG18.1|NECA1_MOUSERecName: Full=N-terminal EF-hand calcium-binding protein 1; Short=EF-hand calcium-binding protein 1	Q8BG18	2.29572E-55	58	193.356	296	174
Contig1597	nac3_human ame: full=sodium calcium exchanger 3 ame: full=na(+) ca(2+)-exchange protein 3 flags: precursor	9550	gi|34395973|sp|P57103.2|NAC3_HUMANRecName: Full=Sodium/calcium exchanger 3; AltName: Full=Na(+)/Ca(2+)-exchange protein 3; Flags: Precursor	P57103	9.09673E-150	54	533.487	889	481
Contig1598	pls1_mouse ame: full=phospholipid scramblase 1 short=pl scramblase 1 ame: full=ca(2+)-dependent phospholipid scramblase 1 ame: full=transplantability-associated protein 1 short=nor1 short=tra1	1657	gi|14548195|sp|Q9JJ00.1|PLS1_MOUSERecName: Full=Phospholipid scramblase 1; Short=PL scramblase 1; AltName: Full=Ca(2+)-dependent phospholipid scramblase 1; AltName: Full=Transplantability-associated protein 1; Short=NOR1; Short=TRA1	Q9JJ00	6.89383E-62	63	238.81	239	152
Contig1599	in80d_xenla ame: full=ino80 complex subunit d	1526	gi|82178013|sp|Q566I1.1|IN80D_XENLARecName: Full=INO80 complex subunit D	Q566I1	3.22158E-34	75	146.747	112	84
Contig1604	neur1_mouse ame: full=sialidase-1 ame: full=g9 sialidase ame: full=lysosomal sialidase ame: full=n-acetyl-alpha-neuraminidase 1 flags: precursor	1987	gi|17367967|sp|O35657.1|NEUR1_MOUSERecName: Full=Sialidase-1; AltName: Full=G9 sialidase; AltName: Full=Lysosomal sialidase; AltName: Full=N-acetyl-alpha-neuraminidase 1; Flags: Precursor	O35657	7.22217E-85	60	315.464	364	221
Contig1605	nhlc3_ponab ame: full=nhl repeat-containing protein 3 flags: precursor	1672	gi|75054986|sp|Q5R9V0.1|NHLC3_PONABRecName: Full=NHL repeat-containing protein 3; Flags: Precursor	Q5R9V0	1.55007E-61	60	237.654	302	184
Contig1606	cc164_xenla ame: full=coiled-coil domain-containing protein 164	524	gi|82188093|sp|Q7T0Y4.1|CC164_XENLARecName: Full=Coiled-coil domain-containing protein 164	Q7T0Y4	2.65186E-8	58	58.151	65	38
Contig1607	wrp73_human ame: full=wd repeat-containing protein wrap73 ame: full=wd repeat-containing protein 8 ame: full=wd repeat-containing protein antisense to tp73 gene	887	gi|17380347|sp|Q9P2S5.1|WRP73_HUMANRecName: Full=WD repeat-containing protein WRAP73; AltName: Full=WD repeat-containing protein 8; AltName: Full=WD repeat-containing protein antisense to TP73 gene	Q9P2S5	7.36941E-114	86	410.223	253	220
Contig1608	alkylhydroperoxidase core:uncharacterized peroxidase- related protein	1820	gi|337279116|ref|YP_004618587.1|hypothetical protein Rta_14770 [Ramlibacter tataouinensis TTB310] >gi|334730192|gb|AEG92568.1| conserved hypothetical protein [Ramlibacter tataouinensis TTB310]	YP_004618587	1.67256E-44	76	164.081	188	143
Contig1610	galk1_human ame: full=galactokinase ame: full=galactose kinase	3095	gi|1730187|sp|P51570.1|GALK1_HUMANRecName: Full=Galactokinase; AltName: Full=Galactose kinase	P51570	1.22142E-121	74	438.343	361	270
Contig1611	lin1_nycco ame: full=line-1 reverse transcriptase homolog	1573	gi|126296|sp|P08548.1|LIN1_NYCCORecName: Full=LINE-1 reverse transcriptase homolog	P08548	2.53333E-19	44	92.4337	350	155
Contig1613	abcf2_bovin ame: full=atp-binding cassette sub-family f member 2	3115	gi|114155160|sp|Q2KJA2.1|ABCF2_BOVINRecName: Full=ATP-binding cassette sub-family F member 2	Q2KJA2	0.0	80	840.491	611	492
Contig1615	car11_mouse ame: full=caspase recruitment domain-containing protein 11	2780	gi|182705237|sp|Q8CIS0.2|CAR11_MOUSERecName: Full=Caspase recruitment domain-containing protein 11	Q8CIS0	4.53066E-27	46	124.02	444	206
Contig1619	anr42_mouse ame: full=ankyrin repeat domain-containing protein 42	2988	gi|109940225|sp|Q3V096.1|ANR42_MOUSERecName: Full=Ankyrin repeat domain-containing protein 42	Q3V096	9.25536E-111	57	245.743	329	188
[truncated: 19,881 more rows]
