# Supplementary material for: Transcriptomic changes during regeneration of the central nervous system in an echinoderm
Source: BMC Genomics. 2014 May 12;15:357. doi: 10.1186/1471-2164-15-357 (PMC4229883; doi:10.1186/1471-2164-15-357)
Supplement: Additional file 2 — Reciprocal best blast hits between the H. glaberrima contigs and NCBI’s collection of predicted proteins of the sea urchin S. purpuratus. The data are represented in a tabular file with the following columns: H. glaberrima contig ID; S. purpuratus protien ID; E-value (BLASTX search: H. glaberrima contigs vs sea urchin proteins); bit score. [file 1471-2164-15-357-S2.zip]

Archive with 1 entries (1 files):
- 2121751111176361_add2.txt
