# Supplementary material for: Transcriptomic changes during regeneration of the central nervous system in an echinoderm
Source: BMC Genomics. 2014 May 12;15:357. doi: 10.1186/1471-2164-15-357 (PMC4229883; doi:10.1186/1471-2164-15-357)
Supplement: Additional file 2 — Reciprocal best blast hits between the H. glaberrima contigs and NCBI’s collection of predicted proteins of the sea urchin S. purpuratus. The data are represented in a tabular file with the following columns: H. glaberrima contig ID; S. purpuratus protien ID; E-value (BLASTX search: H. glaberrima contigs vs sea urchin proteins); bit score. [file 1471-2164-15-357-S2.zip › 2121751111176361_add2.txt]

BEL-3_Hg_v5Jan2012	gi|390349668|ref|XP_003727258.1| PREDICTED: uncharacterized protein LOC100889563 [Strongylocentrotus purpuratus]	0.0	1662
Contig1	gi|115694617|ref|XP_795694.2| PREDICTED: collagen alpha-1(II) chain-like, partial [Strongylocentrotus purpuratus]	1e-68	240
Contig10	gi|390345713|ref|XP_797399.3| PREDICTED: elongation factor 2-like isoform 2 [Strongylocentrotus purpuratus]	0.0	1405
Contig100	gi|72088438|ref|XP_792502.1| PREDICTED: vigilin [Strongylocentrotus purpuratus]	0.0	1418
Contig1000	gi|72110055|ref|XP_795434.1| PREDICTED: U4/U6 small nuclear ribonucleoprotein Prp4 [Strongylocentrotus purpuratus]	0.0	677
Contig1001	gi|390336513|ref|XP_791849.3| PREDICTED: protein RCC2 homolog [Strongylocentrotus purpuratus]	9e-179	535
Contig10014	gi|390342028|ref|XP_003725575.1| PREDICTED: uncharacterized protein LOC100887999 [Strongylocentrotus purpuratus]	7e-38	106
Contig10017	gi|390352184|ref|XP_782020.3| PREDICTED: fibropellin-1-like [Strongylocentrotus purpuratus]	0.0	565
Contig10019	gi|390351559|ref|XP_789662.3| PREDICTED: TBC1 domain family member 1-like [Strongylocentrotus purpuratus]	1e-94	320
Contig10020	gi|390350959|ref|XP_794692.3| PREDICTED: xaa-Pro aminopeptidase 1-like [Strongylocentrotus purpuratus]	4e-129	417
Contig10023	gi|390337995|ref|XP_003724697.1| PREDICTED: acetylcholinesterase-like isoform 3 [Strongylocentrotus purpuratus]	0.0	511
Contig10026	gi|390346533|ref|XP_790948.3| PREDICTED: solute carrier family 25 member 46-like [Strongylocentrotus purpuratus]	3e-163	480
Contig10029	gi|115638465|ref|XP_001178715.1| PREDICTED: presenilin-2-like isoform 1 [Strongylocentrotus purpuratus]	1e-74	243
Contig1003	gi|115898572|ref|XP_001177760.1| PREDICTED: lysM and putative peptidoglycan-binding domain-containing protein 3-like [Strongylocentrotus purpuratus]	8e-12	65.5
Contig10030	gi|390340700|ref|XP_788848.3| PREDICTED: 28S ribosomal protein S5, mitochondrial-like [Strongylocentrotus purpuratus]	4e-141	442
Contig10039	gi|390344985|ref|XP_798023.3| PREDICTED: lysophospholipid acyltransferase 5-like [Strongylocentrotus purpuratus]	5e-58	208
Contig1004	gi|72142179|ref|XP_786966.1| PREDICTED: ubiquitin carboxyl-terminal hydrolase 14-like [Strongylocentrotus purpuratus]	0.0	556
Contig10042	gi|72016290|ref|XP_782052.1| PREDICTED: UPF0369 protein C6orf57-like [Strongylocentrotus purpuratus]	1e-34	128
Contig10045	gi|390352797|ref|XP_782826.3| PREDICTED: uncharacterized protein LOC577510 [Strongylocentrotus purpuratus]	2e-96	350
Contig1005	gi|390356707|ref|XP_796264.3| PREDICTED: centrosomal protein of 89 kDa-like [Strongylocentrotus purpuratus]	8e-147	461
Contig10052	gi|115760314|ref|XP_792832.2| PREDICTED: actin-related protein 2/3 complex subunit 4-like [Strongylocentrotus purpuratus]	5e-89	286
Contig10057	gi|390339216|ref|XP_784868.3| PREDICTED: isoleucine--tRNA ligase, mitochondrial-like [Strongylocentrotus purpuratus]	4e-130	400
Contig10058	gi|390332571|ref|XP_003723531.1| PREDICTED: rho GTPase-activating protein 25-like isoform 1 [Strongylocentrotus purpuratus]	1e-147	455
Contig1006	gi|390364861|ref|XP_003730699.1| PREDICTED: protein spire homolog 2-like [Strongylocentrotus purpuratus]	1e-71	255
Contig10066	gi|390342239|ref|XP_001185562.2| PREDICTED: uncharacterized protein LOC754420 [Strongylocentrotus purpuratus]	1e-134	469
Contig10070	gi|390346604|ref|XP_785330.3| PREDICTED: uncharacterized protein LOC580164 [Strongylocentrotus purpuratus]	3e-24	110
Contig10077	gi|390350645|ref|XP_780147.2| PREDICTED: malignant T-cell-amplified sequence 1-like [Strongylocentrotus purpuratus]	8e-83	269
Contig10082	gi|390363755|ref|XP_003730442.1| PREDICTED: G-protein coupled receptor 124-like [Strongylocentrotus purpuratus]	5e-16	71.6
Contig10087	gi|390364063|ref|XP_003730514.1| PREDICTED: uncharacterized protein LOC576218 [Strongylocentrotus purpuratus]	1e-46	171
Contig10090	gi|390349821|ref|XP_001187752.2| PREDICTED: Bardet-Biedl syndrome 2 protein homolog [Strongylocentrotus purpuratus]	4e-142	430
Contig1010	gi|115707278|ref|XP_784298.2| PREDICTED: E3 ubiquitin-protein ligase MARCH8-like isoform 2 [Strongylocentrotus purpuratus]	3e-88	279
Contig10105	gi|390343527|ref|XP_001184677.2| PREDICTED: proactivator polypeptide-like [Strongylocentrotus purpuratus]	5e-78	264
Contig10109	gi|390339946|ref|XP_786795.3| PREDICTED: probable enoyl-CoA hydratase echA8-like [Strongylocentrotus purpuratus]	2e-89	278
Contig1011	gi|47551281|ref|NP_999822.1| Nf-Y-A subunit [Strongylocentrotus purpuratus]	2e-36	138
Contig10113	gi|390337369|ref|XP_003724544.1| PREDICTED: forkhead box protein D3 [Strongylocentrotus purpuratus]	3e-58	209
Contig10116	gi|390332225|ref|XP_003723448.1| PREDICTED: uncharacterized protein LOC100889010 [Strongylocentrotus purpuratus]	1e-86	286
Contig10122	gi|115647097|ref|XP_001178525.1| PREDICTED: NADH dehydrogenase [ubiquinone] flavoprotein 1, mitochondrial-like isoform 1 [Strongylocentrotus purpuratus]	0.0	787
Contig10127	gi|390364258|ref|XP_003730559.1| PREDICTED: E3 ubiquitin-protein ligase Mdm2-like [Strongylocentrotus purpuratus]	4e-34	138
Contig10131	gi|390363843|ref|XP_003730458.1| PREDICTED: RILP-like protein 1-like [Strongylocentrotus purpuratus]	1e-20	67.4
Contig10139	gi|390333745|ref|XP_781228.3| PREDICTED: 3-oxoacyl-[acyl-carrier-protein] reductase FabG-like [Strongylocentrotus purpuratus]	8e-86	274
Contig1014	gi|390348464|ref|XP_796625.3| PREDICTED: rapamycin-insensitive companion of mTOR [Strongylocentrotus purpuratus]	0.0	1090
Contig10145	gi|115910568|ref|XP_782059.2| PREDICTED: translocon-associated protein subunit delta-like [Strongylocentrotus purpuratus]	5e-50	164
Contig10149	gi|390365340|ref|XP_796849.3| PREDICTED: tripartite motif-containing protein 2-like [Strongylocentrotus purpuratus]	0.0	928
Contig10150	gi|390342728|ref|XP_003725725.1| PREDICTED: male-specific lethal 1-like 1-like [Strongylocentrotus purpuratus]	5e-62	218
Contig10152	gi|390360401|ref|XP_797579.3| PREDICTED: glycogen debranching enzyme-like, partial [Strongylocentrotus purpuratus]	0.0	1400
Contig10155	gi|390351037|ref|XP_003727559.1| PREDICTED: rho GTPase-activating protein 20-like [Strongylocentrotus purpuratus]	4e-167	546
Contig10161	gi|390351740|ref|XP_003727722.1| PREDICTED: LOW QUALITY PROTEIN: noelin [Strongylocentrotus purpuratus]	4e-79	268
Contig10167	gi|390335145|ref|XP_783897.2| PREDICTED: phosphatidylcholine transfer protein-like [Strongylocentrotus purpuratus]	2e-90	275
Contig10176	gi|390336916|ref|XP_785352.3| PREDICTED: uncharacterized protein LOC580186 [Strongylocentrotus purpuratus]	0.0	900
Contig10180	gi|390346400|ref|XP_781601.2| PREDICTED: uncharacterized protein LOC576170 [Strongylocentrotus purpuratus]	1e-45	169
Contig10186	gi|390333866|ref|XP_789011.3| PREDICTED: uncharacterized protein LOC584034 [Strongylocentrotus purpuratus]	6e-169	518
Contig10192	gi|390339964|ref|XP_003725139.1| PREDICTED: WD repeat-containing protein 75-like isoform 1 [Strongylocentrotus purpuratus]	7e-111	284
Contig102	gi|72125253|ref|XP_796343.1| PREDICTED: myeloid leukemia factor 2-like [Strongylocentrotus purpuratus]	2e-35	139
Contig1021	gi|390344941|ref|XP_003726234.1| PREDICTED: coiled-coil domain-containing protein 42 homolog [Strongylocentrotus purpuratus]	1e-76	241
Contig10212	gi|390360228|ref|XP_789389.3| PREDICTED: UDP-glucuronosyltransferase 1-2-like [Strongylocentrotus purpuratus]	2e-85	270
Contig10213	gi|390333933|ref|XP_780182.3| PREDICTED: serine/threonine-protein phosphatase with EF-hands 2-like [Strongylocentrotus purpuratus]	0.0	622
Contig10217	gi|390341624|ref|XP_796941.3| PREDICTED: surfeit locus protein 1-like [Strongylocentrotus purpuratus]	1e-101	324
Contig10218	gi|390340284|ref|XP_796319.3| PREDICTED: serine/threonine-protein kinase 25-like [Strongylocentrotus purpuratus]	4e-149	467
Contig1023	gi|390363267|ref|XP_001179356.2| PREDICTED: 39S ribosomal protein L52, mitochondrial-like [Strongylocentrotus purpuratus]	3e-32	115
Contig10234	gi|390357590|ref|XP_003729044.1| PREDICTED: uncharacterized protein LOC100891992 [Strongylocentrotus purpuratus]	2e-43	161
Contig10235	gi|390347222|ref|XP_789738.3| PREDICTED: ammonium transporter Rh type B-B-like [Strongylocentrotus purpuratus]	5e-124	395
Contig10238	gi|72049780|ref|XP_785790.1| PREDICTED: bifunctional heparan sulfate N-deacetylase/N-sulfotransferase 1-like [Strongylocentrotus purpuratus]	0.0	591
Contig10239	gi|390343230|ref|XP_785691.2| PREDICTED: retinoid-inducible serine carboxypeptidase-like [Strongylocentrotus purpuratus]	1e-152	457
Contig10240	gi|390368644|ref|XP_782752.3| PREDICTED: ras-related GTP-binding protein C-like, partial [Strongylocentrotus purpuratus]	1e-174	525
Contig10243	gi|72168573|ref|XP_796890.1| PREDICTED: transcription initiation factor TFIID subunit 13-like [Strongylocentrotus purpuratus]	1e-43	156
Contig10246	gi|390346583|ref|XP_003726580.1| PREDICTED: alpha-2,8-sialyltransferase 8B-like [Strongylocentrotus purpuratus]	7e-37	140
Contig10249	gi|390360832|ref|XP_796053.3| PREDICTED: eukaryotic translation initiation factor 3 subunit B-like isoform 2 [Strongylocentrotus purpuratus]	0.0	952
Contig1025	gi|390364006|ref|XP_785130.3| PREDICTED: uncharacterized protein LOC579948 isoform 2 [Strongylocentrotus purpuratus]	2e-60	225
Contig10255	gi|390339577|ref|XP_001198018.2| PREDICTED: 10 kDa heat shock protein, mitochondrial-like isoform 1 [Strongylocentrotus purpuratus]	6e-38	136
Contig10256	gi|115751488|ref|XP_001181507.1| PREDICTED: KIF1-binding protein homolog [Strongylocentrotus purpuratus]	5e-168	521
Contig10262	gi|390366536|ref|XP_783637.2| PREDICTED: protein FAM48A-like [Strongylocentrotus purpuratus]	9e-136	420
Contig10264	gi|390337363|ref|XP_003724542.1| PREDICTED: LOW QUALITY PROTEIN: angiopoietin-1 receptor [Strongylocentrotus purpuratus]	0.0	936
Contig10266	gi|390345856|ref|XP_786328.3| PREDICTED: glutamate-rich WD repeat-containing protein 1-like [Strongylocentrotus purpuratus]	7e-145	423
Contig10268	gi|115665249|ref|XP_782749.2| PREDICTED: dynactin subunit 3-like [Strongylocentrotus purpuratus]	5e-38	143
Contig10271	gi|115728540|ref|XP_785534.2| PREDICTED: protein TBRG4-like [Strongylocentrotus purpuratus]	6e-82	280
Contig10275	gi|72004287|ref|XP_780908.1| PREDICTED: zinc finger protein 503-like [Strongylocentrotus purpuratus]	5e-57	207
Contig10278	gi|390349617|ref|XP_781116.3| PREDICTED: LETM1 and EF-hand domain-containing protein 1, mitochondrial-like [Strongylocentrotus purpuratus]	8e-102	341
Contig10280	gi|118601052|ref|NP_001073015.1| lysyl oxidase-like 2 precursor [Strongylocentrotus purpuratus]	0.0	664
Contig1029	gi|72148219|ref|XP_794217.1| PREDICTED: DDB1- and CUL4-associated factor 13-like [Strongylocentrotus purpuratus]	0.0	667
Contig103	gi|390350732|ref|XP_003727482.1| PREDICTED: myosin heavy chain, striated muscle-like isoform 1 [Strongylocentrotus purpuratus]	0.0	1214
Contig10307	gi|390356797|ref|XP_003728860.1| PREDICTED: dystrophin, isoform D-like [Strongylocentrotus purpuratus]	4e-106	343
Contig10311	gi|115621276|ref|XP_800344.2| PREDICTED: uncharacterized protein LOC585553 [Strongylocentrotus purpuratus]	2e-28	115
Contig10318	gi|390347832|ref|XP_003726875.1| PREDICTED: glycolipid transfer protein B-like [Strongylocentrotus purpuratus]	6e-62	208
Contig1032	gi|390356364|ref|XP_003728763.1| PREDICTED: zinc finger MYND domain-containing protein 11-like [Strongylocentrotus purpuratus]	7e-90	296
Contig10322	gi|390366133|ref|XP_783618.3| PREDICTED: tubulin-specific chaperone A-like [Strongylocentrotus purpuratus]	5e-26	107
Contig10328	gi|390359812|ref|XP_003729569.1| PREDICTED: L-fucose kinase [Strongylocentrotus purpuratus]	0.0	451
Contig10335	gi|115751597|ref|XP_801741.2| PREDICTED: glutamine synthetase-like isoform 2 [Strongylocentrotus purpuratus]	3e-152	455
Contig10346	gi|390342707|ref|XP_003725717.1| PREDICTED: IQ domain-containing protein G-like [Strongylocentrotus purpuratus]	6e-53	178
Contig10347	gi|390345829|ref|XP_790853.3| PREDICTED: oxysterol-binding protein 1-like [Strongylocentrotus purpuratus]	0.0	665
Contig10351	gi|47551027|ref|NP_999688.1| cAMP-dependent protein kinase type II regulatory subunit [Strongylocentrotus purpuratus]	0.0	559
Contig10355	gi|390343111|ref|XP_799000.3| PREDICTED: adenylate kinase isoenzyme 6-like [Strongylocentrotus purpuratus]	1e-50	179
Contig10357	gi|390336952|ref|XP_786367.2| PREDICTED: bone morphogenetic protein 3-like [Strongylocentrotus purpuratus]	1e-43	170
Contig10364	gi|390336809|ref|XP_795821.2| PREDICTED: AP-4 complex subunit epsilon-1-like [Strongylocentrotus purpuratus]	3e-30	120
Contig10375	gi|390359479|ref|XP_001201966.2| PREDICTED: nucleolar protein 14-like [Strongylocentrotus purpuratus]	8e-82	266
Contig10377	gi|72166123|ref|XP_798221.1| PREDICTED: adenylosuccinate lyase-like isoform 2 [Strongylocentrotus purpuratus]	0.0	815
Contig10381	gi|390366849|ref|XP_794490.3| PREDICTED: dual specificity mitogen-activated protein kinase kinase 4-like [Strongylocentrotus purpuratus]	6e-146	453
Contig1039	gi|390339614|ref|XP_785735.3| PREDICTED: golgin subfamily A member 5-like [Strongylocentrotus purpuratus]	0.0	588
Contig10391	gi|390352221|ref|XP_001194045.2| PREDICTED: uncharacterized protein LOC756224 [Strongylocentrotus purpuratus]	4e-80	283
Contig10396	gi|390359756|ref|XP_788209.3| PREDICTED: sterol O-acyltransferase 1-like [Strongylocentrotus purpuratus]	6e-65	219
Contig10404	gi|390359178|ref|XP_798719.3| PREDICTED: V-type proton ATPase subunit E-like [Strongylocentrotus purpuratus]	5e-72	235
Contig10406	gi|390364607|ref|XP_001199418.2| PREDICTED: ras-related protein R-Ras2-like [Strongylocentrotus purpuratus]	1e-60	202
Contig10408	gi|115712104|ref|XP_794871.2| PREDICTED: thioredoxin-dependent peroxide reductase, mitochondrial-like [Strongylocentrotus purpuratus]	1e-107	332
Contig10410	gi|390338694|ref|XP_780870.3| PREDICTED: CLK4-associating serine/arginine rich protein-like [Strongylocentrotus purpuratus]	7e-64	232
Contig10419	gi|390357532|ref|XP_003729026.1| PREDICTED: LOW QUALITY PROTEIN: serine-protein kinase ATM-like [Strongylocentrotus purpuratus]	0.0	743
Contig1042	gi|390342833|ref|XP_796964.3| PREDICTED: ubiquitin carboxyl-terminal hydrolase 5-like [Strongylocentrotus purpuratus]	0.0	1001
Contig10420	gi|390354145|ref|XP_785614.3| PREDICTED: putative deoxyribonuclease TATDN1-like [Strongylocentrotus purpuratus]	8e-152	452
Contig10423	gi|390334771|ref|XP_003724013.1| PREDICTED: protein MON2 homolog isoform 1 [Strongylocentrotus purpuratus]	0.0	665
Contig10427	gi|390341470|ref|XP_786158.3| PREDICTED: solute carrier organic anion transporter family member 5A1-like [Strongylocentrotus purpuratus]	1e-107	366
Contig10428	gi|390338994|ref|XP_003724902.1| PREDICTED: uncharacterized protein LOC100891763 [Strongylocentrotus purpuratus]	1e-134	403
Contig10443	gi|390357536|ref|XP_003729027.1| PREDICTED: microtubule-associated protein RP/EB family member 3-like isoform 1 [Strongylocentrotus purpuratus]	4e-20	90.9
Contig10445	gi|390332820|ref|XP_791722.3| PREDICTED: WD repeat-containing protein 61-like [Strongylocentrotus purpuratus]	0.0	537
Contig10448	gi|390332334|ref|XP_003723470.1| PREDICTED: uncharacterized protein KIAA0947-like [Strongylocentrotus purpuratus]	2e-12	68.2
Contig1045	gi|390339756|ref|XP_782668.3| PREDICTED: coiled-coil domain-containing protein 41-like [Strongylocentrotus purpuratus]	3e-158	468
Contig10450	gi|390334941|ref|XP_790343.3| PREDICTED: coiled-coil domain-containing protein 108-like [Strongylocentrotus purpuratus]	0.0	653
Contig10453	gi|390352743|ref|XP_790120.2| PREDICTED: radial spoke head 1 homolog [Strongylocentrotus purpuratus]	7e-95	309
Contig1046	gi|390337813|ref|XP_794143.2| PREDICTED: UPF0480 protein C15orf24 homolog [Strongylocentrotus purpuratus]	2e-74	238
Contig10461	gi|72110134|ref|XP_780172.1| PREDICTED: adenosylhomocysteinase A-like [Strongylocentrotus purpuratus]	0.0	633
Contig10465	gi|390349318|ref|XP_003727191.1| PREDICTED: TBC1 domain family member 30-like isoform 1 [Strongylocentrotus purpuratus]	1e-92	308
Contig10466	gi|390344167|ref|XP_003726058.1| PREDICTED: DNA polymerase delta subunit 4-like [Strongylocentrotus purpuratus]	6e-22	92.4
Contig10467	gi|390338640|ref|XP_785018.3| PREDICTED: C3 and PZP-like, alpha-2-macroglobulin domain containing 8 [Strongylocentrotus purpuratus]	0.0	1148
Contig10475	gi|390361881|ref|XP_790163.3| PREDICTED: nucleolar complex protein 2 homolog [Strongylocentrotus purpuratus]	4e-159	493
Contig10476	gi|390341904|ref|XP_001198999.2| PREDICTED: uncharacterized protein LOC763122 [Strongylocentrotus purpuratus]	1e-98	347
Contig10477	gi|390343131|ref|XP_789334.3| PREDICTED: ribosome-releasing factor 2, mitochondrial-like [Strongylocentrotus purpuratus]	0.0	737
Contig10479	gi|390369197|ref|XP_798685.3| PREDICTED: protein deltex-4-like, partial [Strongylocentrotus purpuratus]	4e-134	436
Contig10481	gi|390368954|ref|XP_001188293.2| PREDICTED: uncharacterized protein LOC755087 [Strongylocentrotus purpuratus]	1e-49	189
Contig10488	gi|47551285|ref|NP_999825.1| zinc-finger transcription factor Snail [Strongylocentrotus purpuratus]	3e-77	249
Contig10489	gi|390340267|ref|XP_798848.2| PREDICTED: deoxyribonuclease-1-like [Strongylocentrotus purpuratus]	7e-80	258
Contig1049	gi|390361871|ref|XP_003730022.1| PREDICTED: uncharacterized protein LOC100893739 [Strongylocentrotus purpuratus]	8e-51	183
Contig10494	gi|72025850|ref|XP_794222.1| PREDICTED: mediator of RNA polymerase II transcription subunit 10-like [Strongylocentrotus purpuratus]	5e-54	188
Contig10496	gi|390335517|ref|XP_788560.3| PREDICTED: sia-alpha-2,3-Gal-beta-1,4-GlcNAc-R:alpha 2,8-sialyltransferase [Strongylocentrotus purpuratus]	7e-120	382
Contig10498	gi|390336428|ref|XP_001196680.2| PREDICTED: leucine-rich repeat-containing protein 61-like [Strongylocentrotus purpuratus]	1e-60	204
Contig10499	gi|72126578|ref|XP_787383.1| PREDICTED: vacuolar protein-sorting-associated protein 25-like [Strongylocentrotus purpuratus]	1e-81	265
Contig105	gi|390342026|ref|XP_003725574.1| PREDICTED: uncharacterized protein LOC100887926 [Strongylocentrotus purpuratus]	2e-31	132
Contig10504	gi|390351820|ref|XP_790323.3| PREDICTED: retinoblastoma-associated protein-like [Strongylocentrotus purpuratus]	8e-77	261
Contig10508	gi|390333438|ref|XP_798150.3| PREDICTED: zinc finger homeobox protein 4 isoform 2 [Strongylocentrotus purpuratus]	0.0	998
Contig1051	gi|73912715|ref|NP_001027542.1| delta protein [Strongylocentrotus purpuratus]	4e-170	534
Contig10510	gi|390354909|ref|XP_796202.3| PREDICTED: run domain Beclin-1 interacting and cystein-rich containing protein-like isoform 2 [Strongylocentrotus purpuratus]	0.0	597
Contig10514	gi|390335862|ref|XP_784386.3| PREDICTED: enhancer of mRNA-decapping protein 4-like [Strongylocentrotus purpuratus]	2e-42	170
Contig10526	gi|390342748|ref|XP_784963.2| PREDICTED: alpha-(1,3)-fucosyltransferase-like [Strongylocentrotus purpuratus]	1e-91	303
Contig10535	gi|390342528|ref|XP_003725680.1| PREDICTED: uncharacterized protein LOC100891059 [Strongylocentrotus purpuratus]	2e-38	150
Contig10538	gi|390341144|ref|XP_792142.3| PREDICTED: aquaporin-10-like [Strongylocentrotus purpuratus]	5e-80	271
Contig10541	gi|390357128|ref|XP_001198237.2| PREDICTED: splicing factor 3B subunit 3-like [Strongylocentrotus purpuratus]	0.0	1680
Contig10550	gi|390339794|ref|XP_003725086.1| PREDICTED: uncharacterized protein LOC100889738 [Strongylocentrotus purpuratus]	1e-77	284
Contig10554	gi|390357103|ref|XP_003728929.1| PREDICTED: uncharacterized protein LOC100890160 [Strongylocentrotus purpuratus]	1e-29	111
Contig10557	gi|390346581|ref|XP_793339.3| PREDICTED: forkhead box protein K2 [Strongylocentrotus purpuratus]	2e-131	434
Contig10563	gi|390338887|ref|XP_796495.2| PREDICTED: uncharacterized protein LOC591855 [Strongylocentrotus purpuratus]	4e-40	157
Contig10564	gi|115772419|ref|XP_781182.2| PREDICTED: protein odd-skipped-related 1-like [Strongylocentrotus purpuratus]	1e-118	371
Contig10566	gi|390346964|ref|XP_795055.3| PREDICTED: cullin-3-B-like [Strongylocentrotus purpuratus]	0.0	1169
Contig10567	gi|390366442|ref|XP_785941.3| PREDICTED: histone-lysine N-methyltransferase EHMT1-like [Strongylocentrotus purpuratus]	0.0	548
Contig10569	gi|390348665|ref|XP_781399.3| PREDICTED: asparagine synthetase [glutamine-hydrolyzing]-like [Strongylocentrotus purpuratus]	0.0	637
Contig1057	gi|390336434|ref|XP_003724347.1| PREDICTED: mortality factor 4-like protein 1-like [Strongylocentrotus purpuratus]	2e-90	281
Contig10573	gi|390341427|ref|XP_793412.2| PREDICTED: SPRY domain-containing protein 3-like [Strongylocentrotus purpuratus]	1e-79	274
Contig10575	gi|115728480|ref|XP_001193835.1| PREDICTED: uncharacterized protein LOC756187 [Strongylocentrotus purpuratus]	8e-57	211
Contig10580	gi|390365550|ref|XP_796354.3| PREDICTED: uncharacterized protein LOC591711 [Strongylocentrotus purpuratus]	1e-149	483
Contig10581	gi|390331965|ref|XP_003723391.1| PREDICTED: pleiotropic regulator 1-like isoform 2 [Strongylocentrotus purpuratus]	0.0	778
Contig10583	gi|390335079|ref|XP_785831.3| PREDICTED: synaptotagmin-15-like isoform 2 [Strongylocentrotus purpuratus]	0.0	546
Contig10589	gi|390349552|ref|XP_794303.3| PREDICTED: eukaryotic translation initiation factor 3 subunit I-like [Strongylocentrotus purpuratus]	1e-132	386
Contig10591	gi|115894474|ref|XP_784341.2| PREDICTED: catenin alpha-2-like [Strongylocentrotus purpuratus]	0.0	1315
Contig10595	gi|390350982|ref|XP_003727543.1| PREDICTED: kynurenine--oxoglutarate transaminase 3-like [Strongylocentrotus purpuratus]	2e-137	419
Contig10599	gi|390367626|ref|XP_003731292.1| PREDICTED: uncharacterized protein LOC100892803 [Strongylocentrotus purpuratus]	6e-79	290
Contig10606	gi|390345752|ref|XP_001195486.2| PREDICTED: protein transport protein SFT2-like [Strongylocentrotus purpuratus]	6e-73	227
Contig10613	gi|390343992|ref|XP_003726016.1| PREDICTED: uncharacterized protein LOC587670 [Strongylocentrotus purpuratus]	1e-24	107
Contig10616	gi|390338998|ref|XP_783565.2| PREDICTED: GTP-binding protein Rit1-like [Strongylocentrotus purpuratus]	8e-99	314
Contig10619	gi|390338596|ref|XP_791196.2| PREDICTED: 3-hydroxyisobutyryl-CoA hydrolase, mitochondrial-like [Strongylocentrotus purpuratus]	1e-145	442
Contig1062	gi|390341476|ref|XP_785931.3| PREDICTED: heterogeneous nuclear ribonucleoprotein L-like isoform 2 [Strongylocentrotus purpuratus]	1e-90	306
Contig10626	gi|390364915|ref|XP_797064.2| PREDICTED: 39S ribosomal protein L51, mitochondrial-like [Strongylocentrotus purpuratus]	9e-40	143
Contig10628	gi|390363079|ref|XP_001182051.2| PREDICTED: proton-coupled folate transporter-like [Strongylocentrotus purpuratus]	5e-79	264
Contig10633	gi|72018574|ref|XP_801948.1| PREDICTED: DNA replication licensing factor mcm5-like isoform 2 [Strongylocentrotus purpuratus]	0.0	1267
Contig10639	gi|115947320|ref|XP_796821.2| PREDICTED: protein GPR107-like [Strongylocentrotus purpuratus]	1e-117	376
Contig1064	gi|390349746|ref|XP_003727274.1| PREDICTED: nuclear factor 1 C-type-like [Strongylocentrotus purpuratus]	2e-96	314
Contig10645	gi|390357037|ref|XP_796422.3| PREDICTED: peptidoglycan-recognition protein LB-like [Strongylocentrotus purpuratus]	7e-76	246
Contig10649	gi|115728542|ref|XP_787399.2| PREDICTED: ATP-dependent zinc metalloprotease YME1L1-like [Strongylocentrotus purpuratus]	0.0	844
Contig10658	gi|390336534|ref|XP_786375.3| PREDICTED: oxysterol-binding protein-related protein 1-like [Strongylocentrotus purpuratus]	0.0	574
Contig10660	gi|390342756|ref|XP_003725730.1| PREDICTED: multiple epidermal growth factor-like domains protein 6-like isoform 1 [Strongylocentrotus purpuratus]	0.0	934
Contig10664	gi|390350263|ref|XP_781301.3| PREDICTED: E3 ubiquitin-protein ligase TRAF7-like [Strongylocentrotus purpuratus]	0.0	907
Contig10669	gi|390337012|ref|XP_781727.3| PREDICTED: arf-GAP domain and FG repeat-containing protein 1-like [Strongylocentrotus purpuratus]	2e-60	214
Contig1067	gi|390332081|ref|XP_792871.3| PREDICTED: mitochondrial carrier homolog 2-like [Strongylocentrotus purpuratus]	2e-72	248
Contig10672	gi|390332258|ref|XP_001197656.2| PREDICTED: homeobox protein Meis1-like [Strongylocentrotus purpuratus]	2e-99	331
Contig10674	gi|72077337|ref|XP_792982.1| PREDICTED: SWI/SNF-related matrix-associated actin-dependent regulator of chromatin subfamily E member 1-like [Strongylocentrotus purpuratus]	3e-78	268
Contig10675	gi|390336519|ref|XP_003724363.1| PREDICTED: uncharacterized protein LOC100893511 [Strongylocentrotus purpuratus]	1e-13	72.8
Contig10685	gi|390366667|ref|XP_786225.3| PREDICTED: uncharacterized protein LOC581115 isoform 3 [Strongylocentrotus purpuratus]	2e-79	282
Contig1069	gi|390351392|ref|XP_798456.3| PREDICTED: TGF-beta receptor type-1-like [Strongylocentrotus purpuratus]	0.0	587
Contig10692	gi|72157804|ref|XP_800280.1| PREDICTED: uncharacterized protein LOC584267 [Strongylocentrotus purpuratus]	2e-07	51.2
Contig107	gi|390361855|ref|XP_791418.3| PREDICTED: uncharacterized protein LOC586547 [Strongylocentrotus purpuratus]	1e-120	408
Contig10701	gi|72155271|ref|XP_791432.1| PREDICTED: protein NipSnap homolog 3A-like [Strongylocentrotus purpuratus]	7e-39	148
Contig10704	gi|390333279|ref|XP_003723676.1| PREDICTED: hydrolethalus syndrome protein 1 homolog [Strongylocentrotus purpuratus]	8e-67	215
Contig10709	gi|390352286|ref|XP_785104.3| PREDICTED: lactoperoxidase-like [Strongylocentrotus purpuratus]	2e-154	471
Contig10710	gi|390364242|ref|XP_003730551.1| PREDICTED: uncharacterized protein LOC100893075 [Strongylocentrotus purpuratus]	0.0	577
Contig10711	gi|390345566|ref|XP_798852.3| PREDICTED: staphylococcal nuclease domain-containing protein 1-like [Strongylocentrotus purpuratus]	0.0	1114
Contig10722	gi|390369370|ref|XP_003731632.1| PREDICTED: cell adhesion molecule 4-like [Strongylocentrotus purpuratus]	1e-62	228
Contig10723	gi|390335302|ref|XP_794902.3| PREDICTED: putative neutral sphingomyelinase-like [Strongylocentrotus purpuratus]	5e-82	267
Contig10729	gi|390339367|ref|XP_793438.3| PREDICTED: usherin [Strongylocentrotus purpuratus]	0.0	1215
Contig10730	gi|390339123|ref|XP_790504.3| PREDICTED: DNA-directed RNA polymerase I subunit RPA2-like [Strongylocentrotus purpuratus]	0.0	876
Contig10736	gi|390352660|ref|XP_782883.3| PREDICTED: ubiquitin carboxyl-terminal hydrolase 40-like [Strongylocentrotus purpuratus]	3e-118	396
Contig10740	gi|390359336|ref|XP_785142.3| PREDICTED: dynein assembly factor 3, axonemal-like [Strongylocentrotus purpuratus]	2e-79	262
Contig10741	gi|390352396|ref|XP_003727891.1| PREDICTED: kinetochore protein NDC80 homolog [Strongylocentrotus purpuratus]	1e-120	370
Contig10746	gi|390338119|ref|XP_798672.3| PREDICTED: 4-hydroxyphenylpyruvate dioxygenase-like [Strongylocentrotus purpuratus]	2e-169	439
Contig10747	gi|390366150|ref|XP_001182022.2| PREDICTED: mitochondrial glutamate carrier 2-like [Strongylocentrotus purpuratus]	1e-109	331
Contig1075	gi|390343377|ref|XP_786066.3| PREDICTED: prolactin regulatory element-binding protein-like [Strongylocentrotus purpuratus]	5e-124	326
Contig10762	gi|390333689|ref|XP_789819.3| PREDICTED: arginyl-tRNA--protein transferase 1-like [Strongylocentrotus purpuratus]	7e-98	315
Contig10767	gi|390334509|ref|XP_784173.3| PREDICTED: nucleoporin Nup43-like [Strongylocentrotus purpuratus]	1e-119	367
Contig10770	gi|390332934|ref|XP_783946.3| PREDICTED: KDEL motif-containing protein 1-like [Strongylocentrotus purpuratus]	0.0	694
Contig10771	gi|390346048|ref|XP_780064.2| PREDICTED: uncharacterized protein FLJ46082 homolog [Strongylocentrotus purpuratus]	3e-116	353
Contig10775	gi|390351567|ref|XP_787474.3| PREDICTED: uncharacterized protein LOC582431 [Strongylocentrotus purpuratus]	2e-161	509
Contig10779	gi|390340925|ref|XP_792466.3| PREDICTED: FERM, RhoGEF and pleckstrin domain-containing protein 2-like [Strongylocentrotus purpuratus]	0.0	841
Contig10782	gi|390353263|ref|XP_782949.3| PREDICTED: histone-lysine N-methyltransferase SUV39H2-like [Strongylocentrotus purpuratus]	4e-156	474
Contig10784	gi|390336191|ref|XP_003724297.1| PREDICTED: lysine-specific histone demethylase 1A-like [Strongylocentrotus purpuratus]	0.0	846
Contig10787	gi|390336474|ref|XP_794649.3| PREDICTED: zygotic DNA replication licensing factor mcm3-like [Strongylocentrotus purpuratus]	0.0	892
Contig10789	gi|72013361|ref|XP_784625.1| PREDICTED: ATP synthase subunit g, mitochondrial-like [Strongylocentrotus purpuratus]	1e-54	179
Contig10791	gi|390353616|ref|XP_782776.3| PREDICTED: uncharacterized protein LOC577455 [Strongylocentrotus purpuratus]	1e-94	322
Contig10793	gi|390353235|ref|XP_003728067.1| PREDICTED: uncharacterized protein LOC100891984 [Strongylocentrotus purpuratus]	7e-84	299
Contig10797	gi|390356162|ref|XP_003728718.1| PREDICTED: UPF0577 protein KIAA1324-like isoform 1 [Strongylocentrotus purpuratus]	9e-148	460
Contig10805	gi|72087545|ref|XP_791113.1| PREDICTED: gamma-glutamyltranspeptidase 2-like isoform 2 [Strongylocentrotus purpuratus]	8e-107	348
Contig10806	gi|390334927|ref|XP_001197978.2| PREDICTED: pleckstrin homology domain-containing family A member 8-like [Strongylocentrotus purpuratus]	5e-150	405
Contig10810	gi|390336197|ref|XP_796244.3| PREDICTED: phospholipid scramblase 2-like [Strongylocentrotus purpuratus]	1e-89	280
Contig10814	gi|390345287|ref|XP_787831.3| PREDICTED: putative cation exchanger C521.04c-like [Strongylocentrotus purpuratus]	0.0	540
Contig10816	gi|390363174|ref|XP_003730309.1| PREDICTED: unconventional myosin-IXa [Strongylocentrotus purpuratus]	2e-114	338
Contig10825	gi|390349414|ref|XP_788039.3| PREDICTED: TBC1 domain family member 23-like [Strongylocentrotus purpuratus]	0.0	662
Contig10829	gi|115774526|ref|XP_001199439.1| PREDICTED: eukaryotic translation initiation factor 3 subunit F-like [Strongylocentrotus purpuratus]	1e-137	408
Contig10832	gi|72153594|ref|XP_779946.1| PREDICTED: protein Wnt-5b isoform 1 [Strongylocentrotus purpuratus]	6e-140	349
Contig10833	gi|390343977|ref|XP_001200224.2| PREDICTED: TATA box-binding protein-associated factor, RNA polymerase I, subunit C-like [Strongylocentrotus purpuratus]	3e-59	213
Contig10839	gi|390333103|ref|XP_781724.3| PREDICTED: kelch-like protein 9-like [Strongylocentrotus purpuratus]	2e-81	273
Contig10844	gi|72106251|ref|XP_791156.1| PREDICTED: protein lin-52 homolog [Strongylocentrotus purpuratus]	3e-42	148
Contig10847	gi|390344899|ref|XP_794837.3| PREDICTED: proteasome activator complex subunit 4 isoform 2 [Strongylocentrotus purpuratus]	0.0	1454
Contig10849	gi|390359659|ref|XP_794889.3| PREDICTED: inactive dipeptidyl peptidase 10-like, partial [Strongylocentrotus purpuratus]	4e-70	254
Contig1085	gi|390334878|ref|XP_003724035.1| PREDICTED: plexin-A4-like [Strongylocentrotus purpuratus]	0.0	1291
Contig10856	gi|390360951|ref|XP_799020.3| PREDICTED: LOW QUALITY PROTEIN: retinoblastoma-like protein 2-like [Strongylocentrotus purpuratus]	0.0	648
Contig1086	gi|390353484|ref|XP_001179358.2| PREDICTED: uncharacterized protein LOC752507 [Strongylocentrotus purpuratus]	2e-98	313
Contig10868	gi|390369969|ref|XP_789802.2| PREDICTED: calcipressin-3-like [Strongylocentrotus purpuratus]	1e-49	178
Contig10876	gi|184186099|ref|NP_001116971.1| putative pre-mRNA-splicing factor ATP-dependent RNA helicase PRP1 [Strongylocentrotus purpuratus]	0.0	659
Contig10879	gi|72065387|ref|XP_780271.1| PREDICTED: histone-binding protein RBBP4 isoform 1 [Strongylocentrotus purpuratus]	0.0	790
Contig1088	gi|115668602|ref|XP_001197910.1| PREDICTED: uncharacterized protein LOC762362 [Strongylocentrotus purpuratus]	5e-11	64.7
Contig10881	gi|390353718|ref|XP_003728174.1| PREDICTED: uncharacterized protein LOC373362 [Strongylocentrotus purpuratus]	3e-101	338
Contig10894	gi|390344408|ref|XP_794482.3| PREDICTED: uncharacterized protein LOC589755 [Strongylocentrotus purpuratus]	2e-115	407
Contig10896	gi|390359542|ref|XP_799077.3| PREDICTED: mediator of RNA polymerase II transcription subunit 23-like isoform 2 [Strongylocentrotus purpuratus]	4e-127	306
Contig10899	gi|390335544|ref|XP_798644.2| PREDICTED: uncharacterized protein LOC594100 [Strongylocentrotus purpuratus]	0.0	413
Contig1090	gi|390338474|ref|XP_001199500.2| PREDICTED: tripartite motif-containing protein 3-like [Strongylocentrotus purpuratus]	2e-47	176
Contig10904	gi|390335058|ref|XP_785721.3| PREDICTED: N-acetylated-alpha-linked acidic dipeptidase 2-like [Strongylocentrotus purpuratus]	4e-165	510
Contig10905	gi|115898640|ref|XP_796285.2| PREDICTED: abhydrolase domain-containing protein 13-like [Strongylocentrotus purpuratus]	1e-105	323
Contig10912	gi|390353654|ref|XP_003728158.1| PREDICTED: uncharacterized protein LOC100893633 [Strongylocentrotus purpuratus]	6e-51	182
Contig10913	gi|390339408|ref|XP_793001.3| PREDICTED: uncharacterized protein LOC588213 [Strongylocentrotus purpuratus]	0.0	581
Contig10914	gi|390341769|ref|XP_785934.3| PREDICTED: mitochondrial substrate carrier family protein ucpB-like [Strongylocentrotus purpuratus]	1e-149	436
Contig1092	gi|390335910|ref|XP_785900.3| PREDICTED: tyrosine-protein phosphatase Lar-like [Strongylocentrotus purpuratus]	0.0	1746
Contig10920	gi|390334217|ref|XP_790850.3| PREDICTED: solute carrier organic anion transporter family member 4A1-like [Strongylocentrotus purpuratus]	0.0	593
Contig10923	gi|390367103|ref|XP_003731184.1| PREDICTED: uncharacterized protein LOC100893278, partial [Strongylocentrotus purpuratus]	1e-15	82.0
Contig10924	gi|390342601|ref|XP_790946.2| PREDICTED: pecanex-like protein C14orf135 homolog [Strongylocentrotus purpuratus]	2e-76	258
Contig10926	gi|390344851|ref|XP_792268.3| PREDICTED: dimethylglycine dehydrogenase, mitochondrial-like [Strongylocentrotus purpuratus]	0.0	1081
Contig10927	gi|390352834|ref|XP_003727982.1| PREDICTED: HEAT repeat-containing protein 6-like isoform 1 [Strongylocentrotus purpuratus]	9e-59	201
Contig10931	gi|390333628|ref|XP_783891.3| PREDICTED: patatin-like phospholipase domain-containing protein 7-like [Strongylocentrotus purpuratus]	0.0	972
Contig10934	gi|390363905|ref|XP_790224.3| PREDICTED: cytochrome c oxidase subunit 6A, mitochondrial-like [Strongylocentrotus purpuratus]	6e-36	132
Contig10935	gi|390346934|ref|XP_001184555.2| PREDICTED: uncharacterized protein LOC754136 [Strongylocentrotus purpuratus]	2e-171	471
Contig10937	gi|115670983|ref|XP_001199567.1| PREDICTED: tetratricopeptide repeat protein 9C-like [Strongylocentrotus purpuratus]	3e-42	153
Contig10940	gi|390336813|ref|XP_797118.3| PREDICTED: mitogen-activated protein kinase kinase kinase 15 [Strongylocentrotus purpuratus]	0.0	625
Contig10944	gi|390336061|ref|XP_786608.3| PREDICTED: uncharacterized protein LOC581522 [Strongylocentrotus purpuratus]	4e-35	144
Contig10945	gi|115762576|ref|XP_001197762.1| PREDICTED: NAD(P)H:quinone oxidoreductase-like [Strongylocentrotus purpuratus]	3e-60	187
Contig10947	gi|390350386|ref|XP_003727400.1| PREDICTED: lipase maturation factor 1-like [Strongylocentrotus purpuratus]	4e-152	457
Contig10949	gi|390340001|ref|XP_798078.2| PREDICTED: vacuolar protein sorting-associated protein 8 homolog [Strongylocentrotus purpuratus]	0.0	1358
Contig1095	gi|390346114|ref|XP_003726480.1| PREDICTED: protein amnionless-like isoform 1 [Strongylocentrotus purpuratus]	5e-92	303
Contig10951	gi|390366422|ref|XP_789491.3| PREDICTED: adenylate kinase 8-like, partial [Strongylocentrotus purpuratus]	4e-160	467
Contig10956	gi|390338652|ref|XP_785908.2| PREDICTED: CDK5 regulatory subunit-associated protein 3-like [Strongylocentrotus purpuratus]	2e-93	295
Contig10958	gi|390354607|ref|XP_003728366.1| PREDICTED: G-protein coupled receptor 98-like [Strongylocentrotus purpuratus]	0.0	763
Contig10959	gi|390349568|ref|XP_003727241.1| PREDICTED: proteasome assembly chaperone 4-like [Strongylocentrotus purpuratus]	4e-22	94.4
Contig1096	gi|390331722|ref|XP_780648.3| PREDICTED: small conductance calcium-activated potassium channel protein 3-like [Strongylocentrotus purpuratus]	0.0	756
Contig10960	gi|390352357|ref|XP_783736.3| PREDICTED: MOB-like protein phocein-like [Strongylocentrotus purpuratus]	2e-112	353
Contig10961	gi|390350884|ref|XP_782857.3| PREDICTED: nuclear pore membrane glycoprotein 210 [Strongylocentrotus purpuratus]	0.0	863
Contig10962	gi|72092072|ref|XP_784467.1| PREDICTED: growth hormone-inducible transmembrane protein-like [Strongylocentrotus purpuratus]	2e-116	373
Contig1097	gi|72012430|ref|XP_783797.1| PREDICTED: PDZ domain-containing protein GIPC1-like isoform 2 [Strongylocentrotus purpuratus]	8e-111	347
Contig10977	gi|390356652|ref|XP_789713.2| PREDICTED: serine/threonine-protein phosphatase 6 regulatory ankyrin repeat subunit A-like [Strongylocentrotus purpuratus]	1e-91	235
Contig10978	gi|390349344|ref|XP_795233.3| PREDICTED: bifunctional UDP-N-acetylglucosamine 2-epimerase/N-acetylmannosamine kinase [Strongylocentrotus purpuratus]	0.0	1020
Contig1098	gi|390351550|ref|XP_003727682.1| PREDICTED: glutamate--cysteine ligase regulatory subunit-like [Strongylocentrotus purpuratus]	8e-68	217
Contig10989	gi|390359575|ref|XP_785428.3| PREDICTED: ficolin-2-like [Strongylocentrotus purpuratus]	4e-63	221
Contig10994	gi|72085225|ref|XP_795805.1| PREDICTED: valacyclovir hydrolase-like [Strongylocentrotus purpuratus]	3e-98	315
Contig10997	gi|390359820|ref|XP_001180406.2| PREDICTED: leishmanolysin-like peptidase-like [Strongylocentrotus purpuratus]	0.0	584
Contig11	gi|148539604|ref|NP_001091917.1| polyA-binding protein [Strongylocentrotus purpuratus]	0.0	793
Contig110	gi|390347946|ref|XP_793661.2| PREDICTED: coiled-coil domain-containing protein 6-like [Strongylocentrotus purpuratus]	1e-111	363
Contig1100	gi|115911621|ref|XP_789826.2| PREDICTED: WASH complex subunit strumpellin-like [Strongylocentrotus purpuratus]	0.0	741
Contig11000	gi|390340138|ref|XP_003725178.1| PREDICTED: neuropeptide Y receptor type 2-like [Strongylocentrotus purpuratus]	1e-89	297
Contig1101	gi|72038841|ref|XP_791538.1| PREDICTED: CDGSH iron-sulfur domain-containing protein 2 homolog A-like isoform 2 [Strongylocentrotus purpuratus]	7e-22	93.6
Contig11010	gi|390362087|ref|XP_780149.3| PREDICTED: WD repeat-containing protein 54-like [Strongylocentrotus purpuratus]	4e-103	315
Contig11025	gi|390334992|ref|XP_003724050.1| PREDICTED: FCH domain only protein 2-like [Strongylocentrotus purpuratus]	1e-116	385
Contig11042	gi|390356211|ref|XP_001201975.2| PREDICTED: proliferating cell nuclear antigen-like [Strongylocentrotus purpuratus]	6e-80	266
Contig11044	gi|390343290|ref|XP_784737.3| PREDICTED: coatomer subunit gamma-2-like [Strongylocentrotus purpuratus]	0.0	1340
Contig11048	gi|390342724|ref|XP_003725723.1| PREDICTED: uncharacterized protein LOC100887883 [Strongylocentrotus purpuratus]	1e-11	67.8
Contig11050	gi|390369140|ref|XP_001184523.2| PREDICTED: uncharacterized protein LOC754130 [Strongylocentrotus purpuratus]	3e-19	86.7
Contig11059	gi|390344983|ref|XP_784961.3| PREDICTED: uncharacterized protein LOC579772 [Strongylocentrotus purpuratus]	3e-178	593
Contig11061	gi|390362218|ref|XP_787426.3| PREDICTED: protein tincar-like [Strongylocentrotus purpuratus]	1e-116	377
Contig11065	gi|390334058|ref|XP_003723839.1| PREDICTED: lon protease homolog, mitochondrial-like [Strongylocentrotus purpuratus]	0.0	1038
Contig11067	gi|390338369|ref|XP_003724761.1| PREDICTED: protein SPT2 homolog [Strongylocentrotus purpuratus]	9e-26	114
Contig11071	gi|390335693|ref|XP_781240.3| PREDICTED: pantetheinase-like [Strongylocentrotus purpuratus]	6e-139	423
Contig11072	gi|390362288|ref|XP_794975.3| PREDICTED: intraflagellar transport protein 57 homolog [Strongylocentrotus purpuratus]	8e-159	362
Contig11078	gi|390361052|ref|XP_003729830.1| PREDICTED: uncharacterized protein LOC100889912 [Strongylocentrotus purpuratus]	0.0	1159
Contig1108	gi|72015293|ref|XP_783500.1| PREDICTED: dolichyl-diphosphooligosaccharide--protein glycosyltransferase subunit DAD1-like [Strongylocentrotus purpuratus]	2e-64	201
Contig11081	gi|390354312|ref|XP_001199130.2| PREDICTED: tyrosine-protein kinase ABL1 [Strongylocentrotus purpuratus]	0.0	853
Contig11083	gi|390364215|ref|XP_782998.3| PREDICTED: uncharacterized protein LOC577692 [Strongylocentrotus purpuratus]	3e-30	124
Contig11085	gi|390351359|ref|XP_003727645.1| PREDICTED: mesoderm-specific transcript protein-like [Strongylocentrotus purpuratus]	9e-82	256
Contig11088	gi|390341643|ref|XP_784918.3| PREDICTED: probable ATP-dependent RNA helicase DDX31-like [Strongylocentrotus purpuratus]	1e-164	507
Contig11091	gi|72088764|ref|XP_795970.1| PREDICTED: prostamide/prostaglandin F synthase-like [Strongylocentrotus purpuratus]	5e-53	177
Contig11099	gi|390343712|ref|XP_792746.2| PREDICTED: solute carrier family 15 member 1-like [Strongylocentrotus purpuratus]	8e-143	425
Contig1110	gi|72051543|ref|XP_788561.1| PREDICTED: transcription elongation factor B polypeptide 1-like [Strongylocentrotus purpuratus]	4e-70	232
Contig11101	gi|390332960|ref|XP_782717.3| PREDICTED: T-complex protein 1 subunit zeta-like isoform 2 [Strongylocentrotus purpuratus]	8e-154	464
Contig11118	gi|115689700|ref|XP_783241.2| PREDICTED: F-box/LRR-repeat protein 13-like [Strongylocentrotus purpuratus]	0.0	573
Contig1112	gi|390331793|ref|XP_799336.2| PREDICTED: TBC1 domain family member 5-like [Strongylocentrotus purpuratus]	0.0	630
Contig1113	gi|390339078|ref|XP_781318.3| PREDICTED: short transient receptor potential channel 4-associated protein-like [Strongylocentrotus purpuratus]	0.0	867
Contig11136	gi|390369308|ref|XP_003731621.1| PREDICTED: neuropeptide FF receptor 1-like [Strongylocentrotus purpuratus]	2e-114	359
Contig11145	gi|72087443|ref|XP_790204.1| PREDICTED: DNA replication complex GINS protein PSF2-like [Strongylocentrotus purpuratus]	5e-46	157
Contig11146	gi|390352979|ref|XP_003728010.1| PREDICTED: 28S ribosomal protein S6, mitochondrial-like [Strongylocentrotus purpuratus]	5e-11	62.0
Contig11158	gi|47550961|ref|NP_999654.1| myosin VI [Strongylocentrotus purpuratus]	0.0	655
Contig1116	gi|390344927|ref|XP_003726231.1| PREDICTED: uncharacterized protein LOC100892330 [Strongylocentrotus purpuratus]	4e-10	60.8
Contig11167	gi|390334039|ref|XP_003723832.1| PREDICTED: uncharacterized protein LOC100888756 [Strongylocentrotus purpuratus]	1e-35	144
Contig11172	gi|115610825|ref|XP_781880.2| PREDICTED: poliovirus receptor-related protein 1-like, partial [Strongylocentrotus purpuratus]	1e-10	62.4
Contig11179	gi|115702398|ref|XP_785238.2| PREDICTED: homeobox protein aristaless-like 4-like [Strongylocentrotus purpuratus]	4e-65	224
Contig11184	gi|390342722|ref|XP_783804.2| PREDICTED: protein C20orf11-like [Strongylocentrotus purpuratus]	3e-96	291
Contig11188	gi|115675647|ref|XP_783764.2| PREDICTED: Bardet-Biedl syndrome 1 protein [Strongylocentrotus purpuratus]	0.0	470
Contig1119	gi|390341268|ref|XP_003725417.1| PREDICTED: unconventional prefoldin RPB5 interactor 1-like [Strongylocentrotus purpuratus]	2e-44	168
Contig11190	gi|390355195|ref|XP_789044.3| PREDICTED: GPI ethanolamine phosphate transferase 3-like [Strongylocentrotus purpuratus]	2e-128	398
Contig11195	gi|72136995|ref|XP_789853.1| PREDICTED: UPF0587 protein C1orf123 homolog [Strongylocentrotus purpuratus]	1e-63	213
Contig1120	gi|390349015|ref|XP_786004.2| PREDICTED: meteorin-like protein-like [Strongylocentrotus purpuratus]	1e-62	215
Contig11206	gi|390344592|ref|XP_799328.3| PREDICTED: unconventional myosin-Ib-like [Strongylocentrotus purpuratus]	1e-158	494
Contig11207	gi|390338865|ref|XP_003724865.1| PREDICTED: uncharacterized protein LOC100892344 isoform 2 [Strongylocentrotus purpuratus]	5e-52	192
Contig11210	gi|390358647|ref|XP_792217.3| PREDICTED: protein GDAP2 homolog [Strongylocentrotus purpuratus]	4e-151	299
Contig11214	gi|390347162|ref|XP_796886.2| PREDICTED: uncharacterized protein LOC592260 [Strongylocentrotus purpuratus]	7e-60	211
Contig11220	gi|390358904|ref|XP_003729359.1| PREDICTED: beta-adrenergic receptor kinase 2 [Strongylocentrotus purpuratus]	0.0	1139
Contig11227	gi|390338389|ref|XP_784334.3| PREDICTED: lysophosphatidylcholine acyltransferase 2-like [Strongylocentrotus purpuratus]	0.0	589
Contig11229	gi|390347766|ref|XP_792866.3| PREDICTED: uncharacterized protein LOC588073 [Strongylocentrotus purpuratus]	8e-86	298
Contig1123	gi|72116019|ref|XP_789627.1| PREDICTED: UPF0609 protein C4orf27-like [Strongylocentrotus purpuratus]	2e-121	377
Contig11238	gi|390350122|ref|XP_003727344.1| PREDICTED: LOW QUALITY PROTEIN: 5'-AMP-activated protein kinase catalytic subunit alpha-2-like [Strongylocentrotus purpuratus]	0.0	726
Contig11241	gi|390341211|ref|XP_003725402.1| PREDICTED: cAMP-responsive element modulator-like isoform 2 [Strongylocentrotus purpuratus]	8e-76	256
Contig11247	gi|390333502|ref|XP_003723727.1| PREDICTED: LOW QUALITY PROTEIN: aldehyde dehydrogenase family 8 member A1-like [Strongylocentrotus purpuratus]	0.0	640
Contig11257	gi|115920190|ref|XP_001182290.1| PREDICTED: cytochrome c oxidase protein 20 homolog [Strongylocentrotus purpuratus]	2e-22	97.1
Contig11259	gi|72017415|ref|XP_793071.1| PREDICTED: protein SPEC3-like [Strongylocentrotus purpuratus]	5e-22	95.1
Contig11260	gi|390352937|ref|XP_788662.3| PREDICTED: zinc finger protein 830-like isoform 2 [Strongylocentrotus purpuratus]	3e-30	120
Contig11261	gi|390360025|ref|XP_001175743.2| PREDICTED: periodic tryptophan protein 2 homolog [Strongylocentrotus purpuratus]	0.0	1169
Contig11262	gi|390346664|ref|XP_785146.2| PREDICTED: RING finger protein 166-like [Strongylocentrotus purpuratus]	1e-73	238
Contig11266	gi|390352375|ref|XP_003727886.1| PREDICTED: uncharacterized protein LOC100892519 [Strongylocentrotus purpuratus]	1e-65	231
Contig11268	gi|148539632|ref|NP_001091918.1| phosphodiesterase 1 [Strongylocentrotus purpuratus]	6e-173	514
Contig11275	gi|390337657|ref|XP_003724612.1| PREDICTED: angiotensin-converting enzyme-like isoform 1 [Strongylocentrotus purpuratus]	0.0	791
Contig1128	gi|115653210|ref|XP_788121.2| PREDICTED: endothelial differentiation-related factor 1-like [Strongylocentrotus purpuratus]	1e-54	174
Contig11291	gi|115733012|ref|XP_001175645.1| PREDICTED: meiosis expressed gene 1 protein homolog [Strongylocentrotus purpuratus]	7e-30	114
Contig11293	gi|390339414|ref|XP_003724998.1| PREDICTED: F-box/WD repeat-containing protein 4-like [Strongylocentrotus purpuratus]	2e-68	237
Contig11298	gi|390342938|ref|XP_781076.2| PREDICTED: diencephalon/mesencephalon homeobox protein 1-B-like isoform 2 [Strongylocentrotus purpuratus]	7e-74	244
Contig113	gi|390335005|ref|XP_796136.3| PREDICTED: eukaryotic peptide chain release factor subunit 1-like [Strongylocentrotus purpuratus]	0.0	751
Contig11309	gi|390366260|ref|XP_003731002.1| PREDICTED: putative methyltransferase DDB_G0268948-like [Strongylocentrotus purpuratus]	2e-36	135
Contig11310	gi|390333621|ref|XP_003723750.1| PREDICTED: putative methyltransferase DDB_G0268948-like [Strongylocentrotus purpuratus]	2e-36	135
Contig11311	gi|115733075|ref|XP_788604.2| PREDICTED: ninein-like protein-like [Strongylocentrotus purpuratus]	4e-147	464
Contig1132	gi|390334849|ref|XP_789243.2| PREDICTED: copper transport protein ATOX1-like [Strongylocentrotus purpuratus]	1e-17	81.6
Contig11324	gi|390363743|ref|XP_781924.3| PREDICTED: epidermal growth factor receptor substrate 15-like 1-like [Strongylocentrotus purpuratus]	7e-156	330
Contig11329	gi|390356841|ref|XP_003728871.1| PREDICTED: interleukin-1 receptor-like 1-like isoform 2 [Strongylocentrotus purpuratus]	2e-28	122
Contig1133	gi|390354247|ref|XP_003728286.1| PREDICTED: activating signal cointegrator 1 complex subunit 3-like [Strongylocentrotus purpuratus]	0.0	1447
Contig11333	gi|390353600|ref|XP_003728147.1| PREDICTED: protein jagunal homolog 1-like [Strongylocentrotus purpuratus]	1e-24	99.0
Contig11340	gi|115898578|ref|XP_792687.2| PREDICTED: peptidyl-prolyl cis-trans isomerase FKBP8-like [Strongylocentrotus purpuratus]	6e-89	296
Contig11344	gi|390360193|ref|XP_788463.2| PREDICTED: arylsulfatase B-like [Strongylocentrotus purpuratus]	0.0	645
Contig1135	gi|72134785|ref|XP_798465.1| PREDICTED: dnaJ homolog subfamily B member 13-like [Strongylocentrotus purpuratus]	6e-170	481
Contig11354	gi|390345582|ref|XP_003726368.1| PREDICTED: NIPA-like protein 2-like [Strongylocentrotus purpuratus]	1e-74	259
Contig1136	gi|390366495|ref|XP_794726.3| PREDICTED: ubiquitin-conjugating enzyme E2 J2-like [Strongylocentrotus purpuratus]	3e-110	351
Contig11360	gi|390349598|ref|XP_788977.3| PREDICTED: mediator of RNA polymerase II transcription subunit 14-like [Strongylocentrotus purpuratus]	1e-166	350
Contig11365	gi|390363059|ref|XP_795254.3| PREDICTED: uncharacterized protein LOC590562 [Strongylocentrotus purpuratus]	3e-127	440
Contig1137	gi|390348029|ref|XP_780145.3| PREDICTED: uncharacterized protein LOC574684 [Strongylocentrotus purpuratus]	2e-52	186
Contig11370	gi|390345597|ref|XP_784548.2| PREDICTED: probable alpha-ketoglutarate-dependent dioxygenase ABH5-like [Strongylocentrotus purpuratus]	9e-105	319
Contig11378	gi|390363240|ref|XP_001199603.2| PREDICTED: polyribonucleotide 5'-hydroxyl-kinase Clp1-like [Strongylocentrotus purpuratus]	0.0	653
Contig11380	gi|72062494|ref|XP_795966.1| PREDICTED: dol-P-Man:Man(7)GlcNAc(2)-PP-Dol alpha-1,6-mannosyltransferase-like [Strongylocentrotus purpuratus]	7e-128	403
Contig11382	gi|390361898|ref|XP_003730028.1| PREDICTED: CAD protein-like, partial [Strongylocentrotus purpuratus]	0.0	1990
Contig11386	gi|115638472|ref|XP_786371.2| PREDICTED: V-type proton ATPase subunit D-like [Strongylocentrotus purpuratus]	7e-114	352
Contig11396	gi|390349651|ref|XP_003727253.1| PREDICTED: casein kinase II subunit beta-like [Strongylocentrotus purpuratus]	8e-145	444
Contig11397	gi|390361361|ref|XP_794283.3| PREDICTED: nuclear transcription factor Y subunit gamma-like [Strongylocentrotus purpuratus]	5e-68	235
Contig114	gi|390333013|ref|XP_796868.3| PREDICTED: PDZ and LIM domain protein Zasp-like isoform 2 [Strongylocentrotus purpuratus]	7e-57	213
Contig11403	gi|390348622|ref|XP_790556.2| PREDICTED: sphingosine-1-phosphate lyase 1 [Strongylocentrotus purpuratus]	0.0	659
Contig11404	gi|390347254|ref|XP_001185721.2| PREDICTED: E3 ubiquitin-protein ligase SHPRH-like [Strongylocentrotus purpuratus]	1e-99	336
Contig11406	gi|390350672|ref|XP_003727471.1| PREDICTED: pituitary tumor-transforming gene 1 protein-interacting protein-like isoform 1 [Strongylocentrotus purpuratus]	1e-25	103
Contig11413	gi|115665163|ref|XP_781585.2| PREDICTED: PKHD domain-containing transmembrane protein C17orf101-like [Strongylocentrotus purpuratus]	4e-64	209
Contig11415	gi|115928273|ref|XP_786921.2| PREDICTED: YTH domain family protein 3-like [Strongylocentrotus purpuratus]	2e-99	337
Contig11417	gi|390339695|ref|XP_003725068.1| PREDICTED: intraflagellar transport protein 81 homolog [Strongylocentrotus purpuratus]	1e-144	456
Contig1143	gi|390334248|ref|XP_782781.3| PREDICTED: transmembrane and coiled-coil domain-containing protein 4-like [Strongylocentrotus purpuratus]	3e-153	478
Contig11435	gi|390348780|ref|XP_003727081.1| PREDICTED: high mobility group B protein 13-like [Strongylocentrotus purpuratus]	7e-30	117
Contig11437	gi|390346237|ref|XP_780355.3| PREDICTED: uncharacterized protein LOC574860 [Strongylocentrotus purpuratus]	2e-91	310
Contig11441	gi|390332834|ref|XP_783302.2| PREDICTED: pinopsin [Strongylocentrotus purpuratus]	2e-89	285
Contig11448	gi|390350892|ref|XP_782618.3| PREDICTED: uncharacterized protein C14orf38-like [Strongylocentrotus purpuratus]	0.0	269
Contig11454	gi|72005593|ref|XP_783942.1| PREDICTED: ankyrin-1-like [Strongylocentrotus purpuratus]	2e-102	330
Contig1147	gi|390358634|ref|XP_793989.3| PREDICTED: uncharacterized protein LOC589247 [Strongylocentrotus purpuratus]	4e-136	466
Contig11475	gi|390346777|ref|XP_791632.3| PREDICTED: MAGUK p55 subfamily member 2-like [Strongylocentrotus purpuratus]	0.0	663
Contig11484	gi|72006380|ref|XP_780841.1| PREDICTED: magnesium transporter NIPA2-like [Strongylocentrotus purpuratus]	1e-125	381
Contig11488	gi|390360917|ref|XP_781390.3| PREDICTED: sorting nexin-14-like [Strongylocentrotus purpuratus]	4e-118	313
Contig1149	gi|390352462|ref|XP_796439.3| PREDICTED: homeobox protein PKNOX2-like [Strongylocentrotus purpuratus]	2e-63	220
Contig11492	gi|390343387|ref|XP_784164.3| PREDICTED: mitochondrial ribonuclease P protein 3-like [Strongylocentrotus purpuratus]	3e-100	308
Contig11495	gi|390339716|ref|XP_003725072.1| PREDICTED: angiopoietin-4-like [Strongylocentrotus purpuratus]	2e-44	155
Contig11496	gi|390367810|ref|XP_801957.3| PREDICTED: CDK5 regulatory subunit-associated protein 1-like isoform 4 [Strongylocentrotus purpuratus]	1e-106	323
Contig11497	gi|390364067|ref|XP_796185.3| PREDICTED: solute carrier family 15 member 4-like [Strongylocentrotus purpuratus]	5e-93	306
Contig11500	gi|390359001|ref|XP_001201049.2| PREDICTED: glycogen synthase kinase-3 beta isoform 1 [Strongylocentrotus purpuratus]	0.0	592
Contig11502	gi|390333179|ref|XP_791736.3| PREDICTED: importin-7-like [Strongylocentrotus purpuratus]	0.0	427
Contig11511	gi|390349452|ref|XP_003727222.1| PREDICTED: proteasome subunit beta type-2-like [Strongylocentrotus purpuratus]	2e-110	332
Contig11515	gi|390336446|ref|XP_003724349.1| PREDICTED: mitochondrial import inner membrane translocase subunit Tim8 A-like [Strongylocentrotus purpuratus]	7e-32	120
Contig11535	gi|390346617|ref|XP_792017.3| PREDICTED: anoctamin-4-like [Strongylocentrotus purpuratus]	0.0	672
Contig11539	gi|390359878|ref|XP_788219.3| PREDICTED: uncharacterized protein LOC583206 [Strongylocentrotus purpuratus]	0.0	487
Contig11542	gi|390333986|ref|XP_783925.2| PREDICTED: uncharacterized protein LOC578674 [Strongylocentrotus purpuratus]	3e-19	90.5
Contig11558	gi|390331344|ref|XP_787518.3| PREDICTED: neighbor of COX4-like [Strongylocentrotus purpuratus]	9e-60	202
Contig1156	gi|390352940|ref|XP_782904.3| PREDICTED: peroxisomal membrane protein PEX16-like [Strongylocentrotus purpuratus]	5e-82	258
Contig11561	gi|115741907|ref|XP_780910.2| PREDICTED: uncharacterized protein LOC575414 [Strongylocentrotus purpuratus]	1e-16	84.0
Contig11563	gi|390335719|ref|XP_781055.3| PREDICTED: RING finger protein 157-like [Strongylocentrotus purpuratus]	2e-125	304
Contig11564	gi|390336282|ref|XP_001199906.2| PREDICTED: DNA polymerase epsilon subunit 4-like [Strongylocentrotus purpuratus]	4e-35	123
Contig11569	gi|390332153|ref|XP_784870.3| PREDICTED: extended synaptotagmin-2-like [Strongylocentrotus purpuratus]	0.0	632
Contig11579	gi|390333699|ref|XP_786623.3| PREDICTED: baculoviral IAP repeat-containing protein 2-like [Strongylocentrotus purpuratus]	1e-49	183
Contig11584	gi|390357845|ref|XP_789321.3| PREDICTED: coiled-coil domain-containing protein 83-like [Strongylocentrotus purpuratus]	3e-99	185
Contig11589	gi|390333230|ref|XP_783477.3| PREDICTED: TNF receptor-associated factor 3-like [Strongylocentrotus purpuratus]	3e-58	212
Contig1159	gi|390343710|ref|XP_003725948.1| PREDICTED: transcription factor Sp9-like [Strongylocentrotus purpuratus]	2e-85	276
Contig11596	gi|390348003|ref|XP_003726913.1| PREDICTED: uncharacterized protein LOC100892279 [Strongylocentrotus purpuratus]	7e-22	100
Contig11598	gi|390355292|ref|XP_790367.3| PREDICTED: sorting nexin-33-like, partial [Strongylocentrotus purpuratus]	0.0	557
Contig11599	gi|390356384|ref|XP_003728767.1| PREDICTED: methyltransferase-like protein 13-like [Strongylocentrotus purpuratus]	1e-107	352
Contig116	gi|390340031|ref|XP_003725150.1| PREDICTED: LOW QUALITY PROTEIN: mitotic apparatus protein p62-like [Strongylocentrotus purpuratus]	3e-26	109
Contig11610	gi|390361505|ref|XP_780138.3| PREDICTED: mesoderm induction early response protein 1-like [Strongylocentrotus purpuratus]	1e-91	296
Contig11616	gi|390348681|ref|XP_003727054.1| PREDICTED: uncharacterized protein LOC100890359 [Strongylocentrotus purpuratus]	6e-56	212
Contig11628	gi|390363987|ref|XP_003730495.1| PREDICTED: uncharacterized protein LOC100893704 [Strongylocentrotus purpuratus]	1e-39	148
Contig1163	gi|390362129|ref|XP_790525.3| PREDICTED: beta-galactosidase-1-like protein 2-like [Strongylocentrotus purpuratus]	4e-129	400
Contig11630	gi|390363287|ref|XP_003730337.1| PREDICTED: uncharacterized protein LOC100888669 [Strongylocentrotus purpuratus]	2e-97	321
Contig11634	gi|390347103|ref|XP_789993.3| PREDICTED: transducin beta-like protein 2-like isoform 2 [Strongylocentrotus purpuratus]	1e-83	275
Contig11635	gi|390354699|ref|XP_787032.3| PREDICTED: GTP-binding protein 2-like isoform 3 [Strongylocentrotus purpuratus]	0.0	793
Contig11639	gi|390333975|ref|XP_003723816.1| PREDICTED: tetraspanin-6-like [Strongylocentrotus purpuratus]	1e-57	204
Contig11640	gi|390338530|ref|XP_782308.3| PREDICTED: centromere protein I-like [Strongylocentrotus purpuratus]	2e-43	159
Contig11643	gi|390365410|ref|XP_789607.3| PREDICTED: 39S ribosomal protein L2, mitochondrial-like [Strongylocentrotus purpuratus]	1e-100	318
Contig11644	gi|390351872|ref|XP_787852.2| PREDICTED: uncharacterized protein LOC582821 [Strongylocentrotus purpuratus]	3e-73	266
Contig11649	gi|72047943|ref|XP_797673.1| PREDICTED: leucine-rich repeat-containing protein 48-like [Strongylocentrotus purpuratus]	7e-168	497
Contig1165	gi|390365387|ref|XP_003730804.1| PREDICTED: protein FAM117B-like [Strongylocentrotus purpuratus]	3e-49	178
Contig11655	gi|390357730|ref|XP_780317.3| PREDICTED: fizzy-related protein homolog [Strongylocentrotus purpuratus]	0.0	775
Contig11661	gi|115627916|ref|XP_001176179.1| PREDICTED: breast carcinoma-amplified sequence 3 homolog [Strongylocentrotus purpuratus]	0.0	667
Contig1167	gi|115908440|ref|XP_785201.2| PREDICTED: transmembrane 9 superfamily member 3 [Strongylocentrotus purpuratus]	0.0	633
Contig11673	gi|390342237|ref|XP_782654.3| PREDICTED: uncharacterized protein LOC577326 [Strongylocentrotus purpuratus]	1e-47	186
Contig11678	gi|390339527|ref|XP_789521.3| PREDICTED: glutamate receptor, ionotropic kainate 2-like [Strongylocentrotus purpuratus]	0.0	550
Contig1168	gi|72113301|ref|XP_790820.1| PREDICTED: uncharacterized protein LOC585922 [Strongylocentrotus purpuratus]	2e-30	124
Contig11680	gi|390365511|ref|XP_003730838.1| PREDICTED: uncharacterized protein LOC100888299 [Strongylocentrotus purpuratus]	2e-70	238
Contig11683	gi|390343184|ref|XP_798285.3| PREDICTED: engulfment and cell motility protein 1-like [Strongylocentrotus purpuratus]	0.0	746
Contig11685	gi|390336238|ref|XP_003724306.1| PREDICTED: GTPase-activating Rap/Ran-GAP domain-like protein 3-like [Strongylocentrotus purpuratus]	0.0	1213
Contig11686	gi|390353523|ref|XP_784727.3| PREDICTED: mitochondrial inner membrane protein COX18-like [Strongylocentrotus purpuratus]	4e-117	363
Contig11698	gi|390353647|ref|XP_003728155.1| PREDICTED: protein slit-like [Strongylocentrotus purpuratus]	2e-28	83.2
Contig117	gi|115711961|ref|XP_797041.2| PREDICTED: uncharacterized protein LOC592424 [Strongylocentrotus purpuratus]	5e-75	273
Contig11701	gi|390340660|ref|XP_003725288.1| PREDICTED: uncharacterized protein LOC100889645 [Strongylocentrotus purpuratus]	2e-167	541
Contig11705	gi|390345120|ref|XP_003726267.1| PREDICTED: uncharacterized protein LOC100889794 [Strongylocentrotus purpuratus]	1e-64	229
Contig11707	gi|390369441|ref|XP_001196148.2| PREDICTED: toll-interacting protein-like [Strongylocentrotus purpuratus]	4e-78	259
Contig1171	gi|390334710|ref|XP_003723998.1| PREDICTED: uncharacterized protein LOC100892648 [Strongylocentrotus purpuratus]	3e-18	87.0
Contig11711	gi|390342948|ref|XP_796140.3| PREDICTED: GMP reductase 1-like [Strongylocentrotus purpuratus]	0.0	572
Contig11714	gi|390363156|ref|XP_794484.3| PREDICTED: isovaleryl-CoA dehydrogenase, mitochondrial-like [Strongylocentrotus purpuratus]	0.0	579
Contig11717	gi|390342552|ref|XP_790813.2| PREDICTED: ankyrin repeat domain-containing protein 10-like [Strongylocentrotus purpuratus]	2e-29	116
Contig11719	gi|390360934|ref|XP_794772.3| PREDICTED: serine-threonine kinase receptor-associated protein-like [Strongylocentrotus purpuratus]	4e-107	339
Contig11721	gi|115899579|ref|XP_786784.2| PREDICTED: NADH dehydrogenase [ubiquinone] 1 alpha subcomplex subunit 9, mitochondrial-like [Strongylocentrotus purpuratus]	2e-149	440
Contig11723	gi|390342107|ref|XP_790158.2| PREDICTED: nitrilase homolog 1-like [Strongylocentrotus purpuratus]	1e-97	298
Contig1173	gi|390366737|ref|XP_788861.2| PREDICTED: repressor of RNA polymerase III transcription MAF1 homolog [Strongylocentrotus purpuratus]	1e-108	338
Contig11730	gi|72015501|ref|XP_785947.1| PREDICTED: uncharacterized protein LOC580820 [Strongylocentrotus purpuratus]	2e-91	322
Contig11734	gi|390359622|ref|XP_003729524.1| PREDICTED: DNA polymerase beta-like isoform 1 [Strongylocentrotus purpuratus]	2e-167	496
Contig11742	gi|115673158|ref|XP_796602.2| PREDICTED: uncharacterized protein LOC591965 [Strongylocentrotus purpuratus]	1e-92	297
Contig11744	gi|390342577|ref|XP_003725691.1| PREDICTED: uncharacterized protein LOC100893261 [Strongylocentrotus purpuratus]	0.0	741
Contig11745	gi|72009705|ref|XP_780720.1| PREDICTED: cytochrome c oxidase assembly protein COX15 homolog [Strongylocentrotus purpuratus]	0.0	527
Contig11753	gi|390348345|ref|XP_003726988.1| PREDICTED: methyltransferase-like protein 22-like [Strongylocentrotus purpuratus]	6e-17	76.6
Contig11758	gi|390335743|ref|XP_789704.2| PREDICTED: uncharacterized protein LOC584760 [Strongylocentrotus purpuratus]	3e-27	107
Contig11759	gi|390364045|ref|XP_001200004.2| PREDICTED: F-box only protein 4-like [Strongylocentrotus purpuratus]	4e-78	266
Contig11761	gi|390348095|ref|XP_782158.3| PREDICTED: nucleolar and spindle-associated protein 1-A-like [Strongylocentrotus purpuratus]	2e-26	115
Contig11766	gi|72024463|ref|XP_798391.1| PREDICTED: NADH dehydrogenase [ubiquinone] 1 subunit C2-like [Strongylocentrotus purpuratus]	8e-17	77.4
Contig11767	gi|390350157|ref|XP_798750.3| PREDICTED: WD repeat-containing protein 59-like, partial [Strongylocentrotus purpuratus]	7e-103	321
Contig11772	gi|390342605|ref|XP_003725695.1| PREDICTED: bifunctional protein GlmU-like [Strongylocentrotus purpuratus]	5e-49	170
Contig11776	gi|390349870|ref|XP_788551.3| PREDICTED: WD repeat-containing protein 70-like [Strongylocentrotus purpuratus]	0.0	581
Contig1178	gi|390357025|ref|XP_791269.3| PREDICTED: coiled-coil domain-containing protein 93-like [Strongylocentrotus purpuratus]	0.0	437
Contig11785	gi|390357956|ref|XP_780979.3| PREDICTED: cysteine sulfinic acid decarboxylase [Strongylocentrotus purpuratus]	0.0	534
Contig11786	gi|390351694|ref|XP_796254.3| PREDICTED: 2,3-bisphosphoglycerate-independent phosphoglycerate mutase-like [Strongylocentrotus purpuratus]	0.0	679
Contig11788	gi|390352930|ref|XP_003728001.1| PREDICTED: NADPH oxidase 5-like isoform 1 [Strongylocentrotus purpuratus]	0.0	633
Contig118	gi|115709867|ref|XP_781290.2| PREDICTED: pre-mRNA-splicing factor 38A-like [Strongylocentrotus purpuratus]	4e-102	313
Contig1180	gi|390340132|ref|XP_783135.3| PREDICTED: uncharacterized protein LOC577835 [Strongylocentrotus purpuratus]	1e-55	208
Contig11806	gi|390344906|ref|XP_003726227.1| PREDICTED: transmembrane protein 63B isoform 1 [Strongylocentrotus purpuratus]	0.0	1008
Contig1181	gi|390347875|ref|XP_787940.3| PREDICTED: two pore calcium channel protein 2-like [Strongylocentrotus purpuratus]	3e-47	176
Contig11816	gi|72158568|ref|XP_797002.1| PREDICTED: cyclin-dependent kinase 10 [Strongylocentrotus purpuratus]	0.0	609
Contig11817	gi|390336107|ref|XP_788920.3| PREDICTED: nuclear pore complex protein Nup88-like [Strongylocentrotus purpuratus]	2e-55	196
Contig11822	gi|390356945|ref|XP_790864.3| PREDICTED: LOW QUALITY PROTEIN: probable ATP-dependent RNA helicase DDX56-like [Strongylocentrotus purpuratus]	0.0	642
Contig11824	gi|390338697|ref|XP_781551.3| PREDICTED: homeobox protein SIX1 [Strongylocentrotus purpuratus]	2e-95	223
Contig11825	gi|390348472|ref|XP_003727008.1| PREDICTED: trafficking protein particle complex subunit 5-like [Strongylocentrotus purpuratus]	7e-90	284
Contig11829	gi|390359591|ref|XP_792749.3| PREDICTED: protein EFR3 homolog B-like [Strongylocentrotus purpuratus]	3e-149	449
Contig1183	gi|390362575|ref|XP_003730184.1| PREDICTED: cytochrome b-c1 complex subunit 8-like [Strongylocentrotus purpuratus]	1e-28	108
Contig11831	gi|72004678|ref|XP_783776.1| PREDICTED: programmed cell death protein 5-like [Strongylocentrotus purpuratus]	1e-27	109
Contig11832	gi|390351742|ref|XP_003727723.1| PREDICTED: LOW QUALITY PROTEIN: cohesin subunit SA-1-like [Strongylocentrotus purpuratus]	0.0	1491
Contig11834	gi|72130258|ref|XP_793005.1| PREDICTED: protein FAM73B-like [Strongylocentrotus purpuratus]	8e-77	262
Contig11835	gi|390348438|ref|XP_791408.3| PREDICTED: myosin-VIIa [Strongylocentrotus purpuratus]	0.0	767
Contig11836	gi|390339706|ref|XP_783528.3| PREDICTED: 5'-nucleotidase domain-containing protein 3-like [Strongylocentrotus purpuratus]	6e-174	342
Contig11837	gi|390347921|ref|XP_003726894.1| PREDICTED: uncharacterized protein LOC373208 [Strongylocentrotus purpuratus]	1e-108	343
Contig11850	gi|390337794|ref|XP_003724645.1| PREDICTED: uncharacterized protein LOC100888702 isoform 3 [Strongylocentrotus purpuratus]	1e-89	320
Contig11851	gi|390363586|ref|XP_003730408.1| PREDICTED: uncharacterized protein LOC100888749 [Strongylocentrotus purpuratus]	4e-87	296
Contig11854	gi|390338050|ref|XP_781787.3| PREDICTED: serine/threonine-protein kinase 3-like [Strongylocentrotus purpuratus]	0.0	664
Contig11858	gi|390362258|ref|XP_785170.3| PREDICTED: iduronate 2-sulfatase [Strongylocentrotus purpuratus]	0.0	614
Contig1186	gi|390356880|ref|XP_003728878.1| PREDICTED: ATP-dependent RNA helicase DDX19A-like isoform 1 [Strongylocentrotus purpuratus]	0.0	662
Contig11864	gi|390355753|ref|XP_800398.2| PREDICTED: tumor necrosis factor receptor superfamily member 16-like [Strongylocentrotus purpuratus]	3e-63	221
Contig11868	gi|390337345|ref|XP_791118.3| PREDICTED: apoptosis regulator BAX-like [Strongylocentrotus purpuratus]	2e-49	171
Contig11869	gi|390349044|ref|XP_003727135.1| PREDICTED: LOW QUALITY PROTEIN: alpha-1,2-mannosyltransferase ALG9-like [Strongylocentrotus purpuratus]	0.0	676
Contig11870	gi|390334907|ref|XP_782054.2| PREDICTED: alcohol dehydrogenase [NADP(+)] A-like [Strongylocentrotus purpuratus]	8e-126	370
Contig11873	gi|390337621|ref|XP_003724602.1| PREDICTED: uncharacterized protein LOC100887903 [Strongylocentrotus purpuratus]	6e-62	202
Contig1188	gi|72171156|ref|XP_780692.1| PREDICTED: trichoplein keratin filament-binding protein-like [Strongylocentrotus purpuratus]	5e-98	257
Contig11880	gi|390346277|ref|XP_780413.3| PREDICTED: proteasome subunit beta type-3-like [Strongylocentrotus purpuratus]	6e-126	382
Contig11881	gi|390333346|ref|XP_792839.3| PREDICTED: importin-4 [Strongylocentrotus purpuratus]	0.0	394
Contig11884	gi|390350766|ref|XP_781212.3| PREDICTED: double zinc ribbon and ankyrin repeat-containing protein 1-like [Strongylocentrotus purpuratus]	0.0	600
Contig11904	gi|72136388|ref|XP_798258.1| PREDICTED: uncharacterized protein LOC593695 [Strongylocentrotus purpuratus]	6e-34	127
Contig11906	gi|390333389|ref|XP_001200498.2| PREDICTED: uncharacterized protein LOC764251 [Strongylocentrotus purpuratus]	4e-40	152
Contig11907	gi|390359861|ref|XP_797514.2| PREDICTED: neuropeptides capa receptor-like [Strongylocentrotus purpuratus]	1e-104	334
Contig11908	gi|72104805|ref|XP_788490.1| PREDICTED: oligosaccharyltransferase complex subunit ostc-B-like [Strongylocentrotus purpuratus]	4e-70	227
Contig11919	gi|390346666|ref|XP_782298.3| PREDICTED: sphingomyelin phosphodiesterase 3-like [Strongylocentrotus purpuratus]	5e-165	502
Contig1192	gi|390363270|ref|XP_788298.2| PREDICTED: FACT complex subunit SPT16-like [Strongylocentrotus purpuratus]	0.0	1434
Contig11922	gi|390355433|ref|XP_787155.2| PREDICTED: uncharacterized protein C11orf70 homolog [Strongylocentrotus purpuratus]	1e-67	207
Contig11924	gi|390347642|ref|XP_784834.3| PREDICTED: uncharacterized protein YMR196W-like [Strongylocentrotus purpuratus]	0.0	940
Contig11929	gi|72043106|ref|XP_784942.1| PREDICTED: signal recognition particle 19 kDa protein-like [Strongylocentrotus purpuratus]	3e-36	136
Contig11934	gi|390343550|ref|XP_003725903.1| PREDICTED: uncharacterized protein LOC100893624 [Strongylocentrotus purpuratus]	1e-72	249
Contig1195	gi|72094401|ref|XP_791919.1| PREDICTED: nuclear receptor subfamily 5 group A member 2-like isoform 2 [Strongylocentrotus purpuratus]	0.0	672
Contig11952	gi|390359709|ref|XP_003729548.1| PREDICTED: transmembrane protein 70, mitochondrial-like [Strongylocentrotus purpuratus]	1e-38	141
Contig11956	gi|115696740|ref|XP_794410.2| PREDICTED: protein notum homolog [Strongylocentrotus purpuratus]	2e-152	478
Contig1196	gi|390342250|ref|XP_003725623.1| PREDICTED: transmembrane protein 18-like [Strongylocentrotus purpuratus]	1e-36	136
Contig11962	gi|390344484|ref|XP_003726135.1| PREDICTED: neuropilin and tolloid-like protein 1-like [Strongylocentrotus purpuratus]	5e-120	366
Contig11967	gi|115889707|ref|XP_784906.2| PREDICTED: programmed cell death 6-interacting protein-like [Strongylocentrotus purpuratus]	0.0	829
Contig1197	gi|115803428|ref|XP_786544.2| PREDICTED: succinyl-CoA ligase [ADP/GDP-forming] subunit alpha, mitochondrial-like [Strongylocentrotus purpuratus]	6e-115	337
Contig11971	gi|390343407|ref|XP_001183894.2| PREDICTED: probable thiopurine S-methyltransferase-like [Strongylocentrotus purpuratus]	4e-56	183
Contig11974	gi|390336675|ref|XP_782810.2| PREDICTED: WD repeat-containing protein 41-like [Strongylocentrotus purpuratus]	4e-70	246
Contig11976	gi|390343030|ref|XP_785402.2| PREDICTED: E3 ubiquitin-protein ligase RNF185-like [Strongylocentrotus purpuratus]	2e-62	215
Contig1198	gi|390358448|ref|XP_001175946.2| PREDICTED: UPF0562 protein C7orf55 homolog [Strongylocentrotus purpuratus]	3e-19	84.0
Contig11991	gi|390331873|ref|XP_787028.3| PREDICTED: sodium- and chloride-dependent GABA transporter 1-like [Strongylocentrotus purpuratus]	0.0	622
Contig11993	gi|390345483|ref|XP_003726346.1| PREDICTED: phosphoinositide 3-kinase regulatory subunit 4-like [Strongylocentrotus purpuratus]	0.0	1270
Contig11996	gi|390339333|ref|XP_785641.3| PREDICTED: diacylglycerol kinase beta-like [Strongylocentrotus purpuratus]	0.0	1214
Contig12001	gi|72005171|ref|XP_785354.1| PREDICTED: ubiquitin thioesterase OTU1-like [Strongylocentrotus purpuratus]	1e-88	274
Contig12008	gi|115749108|ref|XP_780313.2| PREDICTED: zinc finger SWIM domain-containing protein KIAA0913-like [Strongylocentrotus purpuratus]	2e-87	263
Contig12009	gi|390348946|ref|XP_781036.3| PREDICTED: fibrocystin-L-like [Strongylocentrotus purpuratus]	0.0	1551
Contig12013	gi|390343259|ref|XP_792510.2| PREDICTED: uncharacterized oxidoreductase YajO-like [Strongylocentrotus purpuratus]	3e-119	368
Contig12018	gi|390367569|ref|XP_797165.3| PREDICTED: leukotriene A-4 hydrolase [Strongylocentrotus purpuratus]	0.0	757
Contig1202	gi|390333113|ref|XP_003723642.1| PREDICTED: LOW QUALITY PROTEIN: phosphoribosyl pyrophosphate synthase-associated protein 2-like [Strongylocentrotus purpuratus]	6e-179	521
Contig12021	gi|390338988|ref|XP_789179.3| PREDICTED: uncharacterized protein C106.17c-like [Strongylocentrotus purpuratus]	0.0	612
Contig12023	gi|390349580|ref|XP_791331.3| PREDICTED: PDZ domain-containing protein 8-like [Strongylocentrotus purpuratus]	0.0	469
Contig12031	gi|390348578|ref|XP_794208.3| PREDICTED: sorbitol dehydrogenase-like [Strongylocentrotus purpuratus]	0.0	562
Contig12033	gi|390351983|ref|XP_003727786.1| PREDICTED: ankyrin repeat domain-containing protein 27 [Strongylocentrotus purpuratus]	5e-73	240
Contig12036	gi|390342892|ref|XP_785374.3| PREDICTED: transcriptional enhancer factor TEF-1-like [Strongylocentrotus purpuratus]	2e-109	328
Contig12052	gi|336478065|ref|NP_001229579.1| ribosomal protein L36 [Strongylocentrotus purpuratus]	8e-36	135
Contig1206	gi|390353885|ref|XP_787230.3| PREDICTED: uncharacterized protein LOC582174 [Strongylocentrotus purpuratus]	0.0	372
Contig12066	gi|390354808|ref|XP_001199107.2| PREDICTED: intraflagellar transport protein 43 homolog [Strongylocentrotus purpuratus]	2e-38	140
Contig12067	gi|390358772|ref|XP_003729336.1| PREDICTED: uncharacterized protein C3orf19 homolog [Strongylocentrotus purpuratus]	3e-62	225
Contig1207	gi|390358783|ref|XP_792556.2| PREDICTED: 7,8-dihydro-8-oxoguanine triphosphatase-like [Strongylocentrotus purpuratus]	2e-76	236
Contig12070	gi|390367868|ref|XP_003731344.1| PREDICTED: G protein-coupled receptor kinase 5-like, partial [Strongylocentrotus purpuratus]	2e-113	244
Contig12074	gi|115943144|ref|XP_785320.2| PREDICTED: GTP-binding protein GEM-like [Strongylocentrotus purpuratus]	2e-96	313
Contig12077	gi|390348404|ref|XP_787888.3| PREDICTED: uncharacterized protein LOC582857 [Strongylocentrotus purpuratus]	4e-99	343
Contig12078	gi|390359587|ref|XP_781852.2| PREDICTED: methylmalonyl-CoA mutase, mitochondrial-like [Strongylocentrotus purpuratus]	0.0	1136
Contig12079	gi|390355191|ref|XP_003728494.1| PREDICTED: uncharacterized protein LOC100892816 [Strongylocentrotus purpuratus]	5e-39	151
Contig12083	gi|390337378|ref|XP_787777.3| PREDICTED: tRNA wybutosine-synthesizing protein 5-like [Strongylocentrotus purpuratus]	8e-141	407
Contig1209	gi|390360490|ref|XP_787148.3| PREDICTED: ubiquitin-like-conjugating enzyme ATG3-like [Strongylocentrotus purpuratus]	5e-80	267
Contig12091	gi|390355670|ref|XP_003728605.1| PREDICTED: DNA-dependent protein kinase catalytic subunit-like isoform 1 [Strongylocentrotus purpuratus]	0.0	753
Contig12092	gi|390345870|ref|XP_003726430.1| PREDICTED: ankyrin repeat and fibronectin type-III domain-containing protein 1-like [Strongylocentrotus purpuratus]	0.0	843
Contig12093	gi|390363242|ref|XP_793668.3| PREDICTED: plexin domain-containing protein 2-like [Strongylocentrotus purpuratus]	1e-99	328
Contig1210	gi|390340893|ref|XP_003725330.1| PREDICTED: vacuolar protein sorting-associated protein 35-like [Strongylocentrotus purpuratus]	0.0	1176
Contig12109	gi|390338688|ref|XP_798217.2| PREDICTED: vam6/Vps39-like protein [Strongylocentrotus purpuratus]	0.0	699
Contig12117	gi|390336578|ref|XP_792349.2| PREDICTED: beta-galactosidase-like [Strongylocentrotus purpuratus]	0.0	756
Contig12118	gi|390353423|ref|XP_783181.3| PREDICTED: sialic acid synthase, partial [Strongylocentrotus purpuratus]	2e-132	338
Contig12121	gi|390340150|ref|XP_784844.3| PREDICTED: LOW QUALITY PROTEIN: slit homolog 1 protein-like, partial [Strongylocentrotus purpuratus]	0.0	558
Contig12124	gi|115696807|ref|XP_791682.2| PREDICTED: thioredoxin domain-containing protein 12-like [Strongylocentrotus purpuratus]	5e-59	189
Contig12131	gi|72013641|ref|XP_785546.1| PREDICTED: RING finger protein 150-like [Strongylocentrotus purpuratus]	7e-71	247
Contig12133	gi|390347248|ref|XP_003726731.1| PREDICTED: uncharacterized protein LOC100890044 [Strongylocentrotus purpuratus]	0.0	1025
Contig12135	gi|390345542|ref|XP_782613.3| PREDICTED: anthrax toxin receptor 1-like [Strongylocentrotus purpuratus]	3e-117	363
Contig12140	gi|390333335|ref|XP_781529.2| PREDICTED: serine/threonine-protein kinase PAK 3-like [Strongylocentrotus purpuratus]	2e-176	517
Contig12142	gi|390356201|ref|XP_789178.3| PREDICTED: synaptotagmin-9-like [Strongylocentrotus purpuratus]	1e-170	514
Contig12153	gi|115634777|ref|XP_793829.2| PREDICTED: importin-11 [Strongylocentrotus purpuratus]	0.0	555
Contig12155	gi|390349226|ref|XP_797077.2| PREDICTED: leucine-rich repeat-containing protein 58-like [Strongylocentrotus purpuratus]	4e-69	237
Contig12157	gi|72016611|ref|XP_781606.1| PREDICTED: potassium channel subfamily K member 10-like [Strongylocentrotus purpuratus]	2e-32	132
Contig12159	gi|72013873|ref|XP_782465.1| PREDICTED: uncharacterized protein LOC577123 [Strongylocentrotus purpuratus]	2e-69	248
Contig12164	gi|390332215|ref|XP_782335.3| PREDICTED: son of sevenless homolog 2 [Strongylocentrotus purpuratus]	0.0	811
Contig12165	gi|390336185|ref|XP_797245.3| PREDICTED: LRP2-binding protein-like [Strongylocentrotus purpuratus]	2e-150	441
Contig12167	gi|390345680|ref|XP_780447.3| PREDICTED: ester hydrolase C11orf54 homolog [Strongylocentrotus purpuratus]	8e-98	318
Contig1217	gi|390338324|ref|XP_792174.3| PREDICTED: Hermansky-Pudlak syndrome 3 protein homolog [Strongylocentrotus purpuratus]	3e-64	240
Contig12180	gi|115920949|ref|XP_793386.2| PREDICTED: 39S ribosomal protein L45, mitochondrial-like [Strongylocentrotus purpuratus]	5e-130	400
Contig12187	gi|390348569|ref|XP_783514.3| PREDICTED: arf-GAP with dual PH domain-containing protein 1-like [Strongylocentrotus purpuratus]	1e-110	360
Contig12189	gi|115655410|ref|XP_001194121.1| PREDICTED: general transcription factor IIH subunit 3-like [Strongylocentrotus purpuratus]	2e-124	377
Contig1219	gi|72005523|ref|XP_779954.1| PREDICTED: small EDRK-rich factor 2-like [Strongylocentrotus purpuratus]	5e-07	49.7
Contig12191	gi|390338755|ref|XP_790720.3| PREDICTED: dual specificity mitogen-activated protein kinase kinase 6-like [Strongylocentrotus purpuratus]	3e-122	382
Contig12196	gi|390357510|ref|XP_003729020.1| PREDICTED: carboxypeptidase N subunit 2-like [Strongylocentrotus purpuratus]	4e-49	182
Contig12198	gi|115620361|ref|XP_780455.2| PREDICTED: rhomboid domain-containing protein 1-like [Strongylocentrotus purpuratus]	8e-105	323
Contig122	gi|72004817|ref|XP_783407.1| PREDICTED: uncharacterized protein C14orf45 homolog [Strongylocentrotus purpuratus]	0.0	634
Contig12200	gi|390349348|ref|XP_003727199.1| PREDICTED: fucose mutarotase-like [Strongylocentrotus purpuratus]	4e-51	174
Contig12205	gi|390343594|ref|XP_797590.2| PREDICTED: jmjC domain-containing protein 4-like [Strongylocentrotus purpuratus]	3e-132	389
Contig12209	gi|390349357|ref|XP_003727200.1| PREDICTED: type I inositol 1,4,5-trisphosphate 5-phosphatase-like isoform 1 [Strongylocentrotus purpuratus]	4e-67	228
Contig12218	gi|390342233|ref|XP_797178.3| PREDICTED: tetratricopeptide repeat protein 17-like [Strongylocentrotus purpuratus]	0.0	934
Contig1222	gi|390338188|ref|XP_800685.3| PREDICTED: protein diaphanous homolog 2-like [Strongylocentrotus purpuratus]	4e-118	368
Contig12223	gi|390333754|ref|XP_786233.2| PREDICTED: vacuolar protein sorting-associated protein 18 homolog, partial [Strongylocentrotus purpuratus]	1e-58	202
Contig12224	gi|390359886|ref|XP_788499.3| PREDICTED: alpha-mannosidase 2C1-like [Strongylocentrotus purpuratus]	1e-126	396
Contig12225	gi|390344153|ref|XP_787332.3| PREDICTED: exosome complex exonuclease RRP44-like [Strongylocentrotus purpuratus]	0.0	681
Contig12226	gi|390332050|ref|XP_796709.3| PREDICTED: circularly permutated Ras protein 1-like isoform 2 [Strongylocentrotus purpuratus]	1e-155	486
Contig12229	gi|390336318|ref|XP_796334.3| PREDICTED: ran-binding protein 3-like [Strongylocentrotus purpuratus]	3e-63	224
Contig1224	gi|72014263|ref|XP_786047.1| PREDICTED: 39S ribosomal protein L11, mitochondrial-like [Strongylocentrotus purpuratus]	7e-64	217
Contig12250	gi|390344159|ref|XP_003726055.1| PREDICTED: inhibitor of Bruton tyrosine kinase-like [Strongylocentrotus purpuratus]	3e-86	305
Contig12251	gi|390333556|ref|XP_800176.3| PREDICTED: uncharacterized protein LOC582352 [Strongylocentrotus purpuratus]	3e-72	239
Contig12255	gi|390335170|ref|XP_782985.3| PREDICTED: uncharacterized protein LOC577677 [Strongylocentrotus purpuratus]	3e-143	442
Contig12259	gi|390349473|ref|XP_797105.3| PREDICTED: phospholipase C-like 2 [Strongylocentrotus purpuratus]	0.0	927
Contig12265	gi|390368610|ref|XP_782818.3| PREDICTED: UPF0368 protein Cxorf26-like [Strongylocentrotus purpuratus]	2e-57	186
Contig12269	gi|390335723|ref|XP_003724206.1| PREDICTED: uncharacterized protein LOC100888758 [Strongylocentrotus purpuratus]	7e-74	263
Contig12282	gi|390337193|ref|XP_003724509.1| PREDICTED: uncharacterized protein LOC100888193 [Strongylocentrotus purpuratus]	6e-66	244
Contig12286	gi|115899350|ref|XP_786787.2| PREDICTED: aldehyde dehydrogenase, mitochondrial-like isoform 2 [Strongylocentrotus purpuratus]	0.0	724
Contig12289	gi|390341512|ref|XP_799021.3| PREDICTED: uncharacterized protein LOC594491 [Strongylocentrotus purpuratus]	1e-110	355
Contig12294	gi|390360567|ref|XP_001178962.2| PREDICTED: BAI1-associated protein 3-like [Strongylocentrotus purpuratus]	2e-114	280
Contig12296	gi|390332497|ref|XP_781841.3| PREDICTED: natural resistance-associated macrophage protein 2-like isoform 2 [Strongylocentrotus purpuratus]	0.0	508
Contig12309	gi|390342303|ref|XP_001187231.2| PREDICTED: uncharacterized protein LOC754825 [Strongylocentrotus purpuratus]	2e-51	199
Contig1232	gi|115752494|ref|XP_782003.2| PREDICTED: probable protein phosphatase 2C T23F11.1-like [Strongylocentrotus purpuratus]	1e-171	496
Contig12321	gi|390339137|ref|XP_796032.3| PREDICTED: serine/threonine-protein kinase MAK [Strongylocentrotus purpuratus]	2e-164	504
Contig12323	gi|72025843|ref|XP_794153.1| PREDICTED: heparan-sulfate 6-O-sulfotransferase 3-like [Strongylocentrotus purpuratus]	3e-115	357
Contig12330	gi|390335124|ref|XP_780545.2| PREDICTED: YY1-associated factor 2-like [Strongylocentrotus purpuratus]	1e-32	127
Contig12333	gi|390347372|ref|XP_003726766.1| PREDICTED: transmembrane 9 superfamily member 1-like [Strongylocentrotus purpuratus]	1e-135	404
Contig12336	gi|115722908|ref|XP_781966.2| PREDICTED: uncharacterized protein LOC576580 [Strongylocentrotus purpuratus]	2e-49	176
Contig12337	gi|390344155|ref|XP_789966.3| PREDICTED: rab GTPase-binding effector protein 1-like [Strongylocentrotus purpuratus]	3e-142	464
Contig12348	gi|390366148|ref|XP_791171.2| PREDICTED: developmentally-regulated GTP-binding protein 1-like [Strongylocentrotus purpuratus]	0.0	588
Contig12350	gi|390358766|ref|XP_003729334.1| PREDICTED: LOW QUALITY PROTEIN: long-chain-fatty-acid--CoA ligase ACSBG2-like [Strongylocentrotus purpuratus]	0.0	669
Contig12352	gi|390355257|ref|XP_799201.3| PREDICTED: ubiquitin-associated protein 1-like [Strongylocentrotus purpuratus]	3e-41	160
Contig12358	gi|390352498|ref|XP_796107.3| PREDICTED: glycerophosphodiester phosphodiesterase domain-containing protein 1-like [Strongylocentrotus purpuratus]	4e-70	226
Contig12366	gi|390363295|ref|XP_798802.2| PREDICTED: serine dehydratase-like [Strongylocentrotus purpuratus]	4e-112	335
Contig12367	gi|390368712|ref|XP_001198408.2| PREDICTED: DNA topoisomerase 2-binding protein 1-A-like [Strongylocentrotus purpuratus]	1e-61	217
Contig12370	gi|115723161|ref|XP_793600.2| PREDICTED: geranylgeranyl transferase type-2 subunit beta [Strongylocentrotus purpuratus]	7e-154	423
Contig12371	gi|390332804|ref|XP_786754.3| PREDICTED: nuclear pore complex protein Nup54-like [Strongylocentrotus purpuratus]	7e-179	523
Contig12374	gi|390344439|ref|XP_797188.3| PREDICTED: 3-hydroxyacyl-CoA dehydratase 3-like [Strongylocentrotus purpuratus]	1e-97	308
Contig12379	gi|390349271|ref|XP_003727180.1| PREDICTED: dynein heavy chain 2, axonemal-like [Strongylocentrotus purpuratus]	0.0	531
Contig1238	gi|72109032|ref|XP_795888.1| PREDICTED: uncharacterized protein LOC591219 [Strongylocentrotus purpuratus]	6e-17	82.4
Contig12384	gi|115613197|ref|XP_786244.2| PREDICTED: myelin expression factor 2-like [Strongylocentrotus purpuratus]	3e-49	189
Contig12385	gi|390344066|ref|XP_003726036.1| PREDICTED: UDP-glucose 4-epimerase-like [Strongylocentrotus purpuratus]	3e-111	329
Contig12390	gi|115916235|ref|XP_788611.2| PREDICTED: uncharacterized protein C1orf228 homolog [Strongylocentrotus purpuratus]	0.0	646
Contig124	gi|390367581|ref|XP_003731282.1| PREDICTED: uncharacterized protein LOC100889251 [Strongylocentrotus purpuratus]	6e-23	103
Contig12401	gi|390353844|ref|XP_003728200.1| PREDICTED: bombesin receptor subtype-3-like [Strongylocentrotus purpuratus]	2e-50	183
Contig12402	gi|390358247|ref|XP_003729214.1| PREDICTED: uncharacterized protein LOC755078 [Strongylocentrotus purpuratus]	0.0	609
Contig12405	gi|72046743|ref|XP_797383.1| PREDICTED: derlin-1-like [Strongylocentrotus purpuratus]	1e-132	396
Contig1241	gi|390362882|ref|XP_003730248.1| PREDICTED: leucine-rich PPR motif-containing protein, mitochondrial-like [Strongylocentrotus purpuratus]	6e-170	517
Contig12411	gi|390335211|ref|XP_001180415.2| PREDICTED: putative aldolase class 2 protein CC_1201-like [Strongylocentrotus purpuratus]	1e-37	135
Contig12414	gi|390340846|ref|XP_790608.3| PREDICTED: receptor-type tyrosine-protein phosphatase alpha-like [Strongylocentrotus purpuratus]	1e-160	498
Contig12417	gi|390340174|ref|XP_003725183.1| PREDICTED: dual specificity protein phosphatase 4-like [Strongylocentrotus purpuratus]	7e-75	253
Contig12418	gi|390359323|ref|XP_003729457.1| PREDICTED: NADPH oxidase 4-like [Strongylocentrotus purpuratus]	3e-80	268
Contig12426	gi|390338607|ref|XP_795557.3| PREDICTED: sperm-associated antigen 16 protein [Strongylocentrotus purpuratus]	0.0	999
Contig12427	gi|390353989|ref|XP_788973.3| PREDICTED: uncharacterized protein LOC583995 [Strongylocentrotus purpuratus]	1e-64	233
Contig12428	gi|390350423|ref|XP_003727408.1| PREDICTED: uncharacterized protein LOC100888902 [Strongylocentrotus purpuratus]	2e-50	192
Contig12432	gi|390337111|ref|XP_782477.3| PREDICTED: uncharacterized protein LOC577135 [Strongylocentrotus purpuratus]	3e-33	137
Contig12436	gi|390351638|ref|XP_001189480.2| PREDICTED: uncharacterized protein LOC755341 [Strongylocentrotus purpuratus]	5e-35	137
Contig12437	gi|390357206|ref|XP_790942.3| PREDICTED: transcription factor RFX3 [Strongylocentrotus purpuratus]	3e-174	536
Contig12440	gi|72053864|ref|XP_791239.1| PREDICTED: uncharacterized protein LOC586361 [Strongylocentrotus purpuratus]	2e-116	369
Contig12452	gi|390346899|ref|XP_001199954.2| PREDICTED: uncharacterized protein LOC763845 [Strongylocentrotus purpuratus]	4e-148	491
Contig12462	gi|390357713|ref|XP_003729081.1| PREDICTED: uncharacterized protein LOC100890370 [Strongylocentrotus purpuratus]	3e-16	81.6
Contig12469	gi|390340070|ref|XP_794991.3| PREDICTED: protein YIPF6-like [Strongylocentrotus purpuratus]	2e-88	289
Contig12475	gi|390344987|ref|XP_003726240.1| PREDICTED: uncharacterized protein C1orf222-like [Strongylocentrotus purpuratus]	0.0	607
Contig12477	gi|390360105|ref|XP_003729633.1| PREDICTED: tRNA wybutosine-synthesizing protein 3 homolog [Strongylocentrotus purpuratus]	2e-61	205
Contig12485	gi|390343026|ref|XP_786603.3| PREDICTED: ataxin-2-like protein-like [Strongylocentrotus purpuratus]	5e-38	155
Contig1249	gi|390369384|ref|XP_003731634.1| PREDICTED: uncharacterized protein LOC100890957 [Strongylocentrotus purpuratus]	2e-141	415
Contig12493	gi|390334421|ref|XP_787409.3| PREDICTED: propionyl-CoA carboxylase alpha chain, mitochondrial-like [Strongylocentrotus purpuratus]	0.0	863
Contig12494	gi|390352536|ref|XP_003727917.1| PREDICTED: integral membrane protein GPR180-like [Strongylocentrotus purpuratus]	2e-122	370
Contig12498	gi|390332303|ref|XP_780507.3| PREDICTED: F-box only protein 28-like [Strongylocentrotus purpuratus]	2e-61	214
Contig125	gi|390360073|ref|XP_797296.3| PREDICTED: sodium- and chloride-dependent glycine transporter 2-like isoform 4 [Strongylocentrotus purpuratus]	0.0	757
Contig12503	gi|390356058|ref|XP_788296.3| PREDICTED: CTD small phosphatase-like protein 2-like isoform 2 [Strongylocentrotus purpuratus]	3e-125	396
Contig12505	gi|390359060|ref|XP_003729399.1| PREDICTED: proton-coupled folate transporter-like [Strongylocentrotus purpuratus]	6e-45	164
Contig12508	gi|390335880|ref|XP_788720.3| PREDICTED: ATP-binding cassette sub-family D member 3-like [Strongylocentrotus purpuratus]	3e-148	436
Contig12519	gi|115631720|ref|XP_790330.2| PREDICTED: FCH and double SH3 domains protein 2-like [Strongylocentrotus purpuratus]	3e-99	308
Contig1252	gi|72125850|ref|XP_791474.1| PREDICTED: protein MAK16 homolog [Strongylocentrotus purpuratus]	6e-93	288
Contig12529	gi|390347471|ref|XP_003726791.1| PREDICTED: uncharacterized protein LOC100893584 [Strongylocentrotus purpuratus]	1e-62	216
Contig1253	gi|390366045|ref|XP_780177.3| PREDICTED: uncharacterized protein LOC574719 [Strongylocentrotus purpuratus]	7e-136	437
Contig12539	gi|72005253|ref|XP_782213.1| PREDICTED: probable vesicular acetylcholine transporter-A-like [Strongylocentrotus purpuratus]	0.0	620
Contig1254	gi|115752710|ref|XP_791733.2| PREDICTED: RNA-binding protein pno1-like [Strongylocentrotus purpuratus]	7e-114	345
Contig12541	gi|115774597|ref|XP_791802.2| PREDICTED: protein TILB homolog [Strongylocentrotus purpuratus]	7e-39	146
Contig12542	gi|390337273|ref|XP_001191221.2| PREDICTED: dual 3',5'-cyclic-AMP and -GMP phosphodiesterase 11A-like [Strongylocentrotus purpuratus]	0.0	1133
Contig12553	gi|390364666|ref|XP_787546.3| PREDICTED: uncharacterized protein LOC582506 [Strongylocentrotus purpuratus]	3e-155	468
Contig12556	gi|390340033|ref|XP_003725151.1| PREDICTED: uncharacterized protein LOC100894102 [Strongylocentrotus purpuratus]	2e-19	89.7
Contig12557	gi|390362419|ref|XP_798946.3| PREDICTED: leucine-rich repeat-containing protein 56-like [Strongylocentrotus purpuratus]	1e-18	88.6
Contig12560	gi|60593030|ref|NP_001012720.1| hedgehog precursor [Strongylocentrotus purpuratus]	1e-132	417
Contig12561	gi|390347610|ref|XP_001184829.2| PREDICTED: uncharacterized protein LOC754214 [Strongylocentrotus purpuratus]	1e-45	166
Contig12563	gi|390335209|ref|XP_003724092.1| PREDICTED: agrin-like [Strongylocentrotus purpuratus]	6e-23	95.5
Contig12566	gi|390348868|ref|XP_790749.3| PREDICTED: U3 small nucleolar RNA-associated protein 14 homolog B-like [Strongylocentrotus purpuratus]	3e-71	254
Contig12568	gi|390344064|ref|XP_792903.2| PREDICTED: transmembrane protein 65-like [Strongylocentrotus purpuratus]	6e-28	112
Contig12574	gi|390338375|ref|XP_003724762.1| PREDICTED: uncharacterized protein LOC100889528 [Strongylocentrotus purpuratus]	7e-166	508
Contig1258	gi|47551041|ref|NP_999697.1| ER calcistorin precursor [Strongylocentrotus purpuratus]	6e-170	504
Contig12582	gi|390366873|ref|XP_789722.3| PREDICTED: uncharacterized protein LOC584780, partial [Strongylocentrotus purpuratus]	7e-156	506
Contig1259	gi|390349510|ref|XP_780352.2| PREDICTED: RNA polymerase II subunit A C-terminal domain phosphatase SSU72-like [Strongylocentrotus purpuratus]	4e-93	292
Contig12595	gi|390342088|ref|XP_003725588.1| PREDICTED: voltage-dependent calcium channel subunit alpha-2/delta-3-like isoform 2 [Strongylocentrotus purpuratus]	3e-104	359
Contig12599	gi|390346016|ref|XP_787051.3| PREDICTED: protein Wnt-7b-like [Strongylocentrotus purpuratus]	1e-155	468
Contig126	gi|390332087|ref|XP_796251.3| PREDICTED: ADP-ribosylation factor GTPase-activating protein 2-like [Strongylocentrotus purpuratus]	1e-100	328
Contig12607	gi|390367353|ref|XP_003731235.1| PREDICTED: uncharacterized protein LOC100891729, partial [Strongylocentrotus purpuratus]	2e-52	175
Contig12608	gi|115908403|ref|XP_788633.2| PREDICTED: 60S ribosomal export protein NMD3 [Strongylocentrotus purpuratus]	0.0	687
Contig12616	gi|390351656|ref|XP_787202.3| PREDICTED: uncharacterized protein LOC582142 [Strongylocentrotus purpuratus]	3e-133	417
Contig12621	gi|72098582|ref|XP_799085.1| PREDICTED: zinc finger BED domain-containing protein 1-like [Strongylocentrotus purpuratus]	9e-09	57.4
Contig12624	gi|390353440|ref|XP_793207.3| PREDICTED: uncharacterized protein LOC588428 [Strongylocentrotus purpuratus]	0.0	615
Contig12627	gi|72142175|ref|XP_786883.1| PREDICTED: vacuolar protein sorting-associated protein 28 homolog [Strongylocentrotus purpuratus]	6e-105	321
Contig12633	gi|390358514|ref|XP_790052.3| PREDICTED: ribose-phosphate pyrophosphokinase 2-like [Strongylocentrotus purpuratus]	5e-176	521
Contig12634	gi|115764699|ref|XP_001192757.1| PREDICTED: tumor protein p53-inducible protein 11-like [Strongylocentrotus purpuratus]	3e-63	208
Contig12647	gi|390360517|ref|XP_003729711.1| PREDICTED: matrix metalloproteinase-21-like isoform 2 [Strongylocentrotus purpuratus]	4e-142	451
Contig1265	gi|315923724|ref|NP_001186878.1| RNA granule protein invertebrate [Strongylocentrotus purpuratus]	2e-50	192
Contig12652	gi|390337367|ref|XP_793943.3| PREDICTED: tyrosine-protein kinase SYK-like isoform 2 [Strongylocentrotus purpuratus]	0.0	598
Contig12655	gi|390357797|ref|XP_797089.3| PREDICTED: peroxisome biogenesis factor 1-like [Strongylocentrotus purpuratus]	6e-173	549
Contig12656	gi|390345227|ref|XP_780875.3| PREDICTED: uncharacterized protein LOC575378 isoform 3 [Strongylocentrotus purpuratus]	9e-138	464
Contig1266	gi|72046682|ref|XP_796913.1| PREDICTED: eukaryotic translation initiation factor 3 subunit D-like [Strongylocentrotus purpuratus]	0.0	879
Contig12660	gi|72005048|ref|XP_787277.1| PREDICTED: GDP-Man:Man(3)GlcNAc(2)-PP-Dol alpha-1,2-mannosyltransferase [Strongylocentrotus purpuratus]	6e-92	291
Contig12663	gi|72031230|ref|XP_791130.1| PREDICTED: protein FAM63B-like [Strongylocentrotus purpuratus]	2e-140	424
Contig1267	gi|115911619|ref|XP_793520.2| PREDICTED: uncharacterized protein LOC588760 [Strongylocentrotus purpuratus]	3e-60	220
Contig12671	gi|390349275|ref|XP_003727181.1| PREDICTED: major facilitator superfamily domain-containing protein 1-like, partial [Strongylocentrotus purpuratus]	4e-97	304
Contig12686	gi|390352695|ref|XP_003727958.1| PREDICTED: uncharacterized protein LOC100887866 [Strongylocentrotus purpuratus]	0.0	625
Contig1269	gi|72015911|ref|XP_785452.1| PREDICTED: zinc finger protein-like 1 homolog isoform 2 [Strongylocentrotus purpuratus]	1e-98	227
Contig12691	gi|390345994|ref|XP_780248.2| PREDICTED: DNA replication licensing factor mcm7-A-like [Strongylocentrotus purpuratus]	0.0	1082
Contig12695	gi|390355384|ref|XP_003728537.1| PREDICTED: angio-associated migratory cell protein-like isoform 1 [Strongylocentrotus purpuratus]	2e-154	456
Contig12699	gi|390342086|ref|XP_003725587.1| PREDICTED: voltage-dependent calcium channel subunit alpha-2/delta-3-like isoform 1 [Strongylocentrotus purpuratus]	1e-108	363
Contig127	gi|47551273|ref|NP_999821.1| transcription factor GCF1 [Strongylocentrotus purpuratus]	1e-39	151
Contig1270	gi|390340726|ref|XP_797238.3| PREDICTED: uncharacterized protein LOC592633 [Strongylocentrotus purpuratus]	1e-141	444
Contig12704	gi|390334529|ref|XP_783758.3| PREDICTED: uncharacterized protein LOC578501 [Strongylocentrotus purpuratus]	4e-17	87.4
Contig12712	gi|390363971|ref|XP_003730491.1| PREDICTED: uncharacterized protein LOC100893025 [Strongylocentrotus purpuratus]	2e-32	123
Contig12714	gi|72091878|ref|XP_793866.1| PREDICTED: dehydrogenase/reductase SDR family member 13-like [Strongylocentrotus purpuratus]	1e-109	342
Contig12728	gi|390361726|ref|XP_784445.3| PREDICTED: ral guanine nucleotide dissociation stimulator-like 1-like [Strongylocentrotus purpuratus]	2e-121	403
Contig12729	gi|390340811|ref|XP_790546.3| PREDICTED: uncharacterized protein LOC585633 [Strongylocentrotus purpuratus]	9e-163	489
Contig1273	gi|72086053|ref|XP_793891.1| PREDICTED: SUMO-conjugating enzyme UBC9-like [Strongylocentrotus purpuratus]	2e-97	288
Contig12732	gi|390363913|ref|XP_796392.3| PREDICTED: brefeldin A-inhibited guanine nucleotide-exchange protein 3-like [Strongylocentrotus purpuratus]	0.0	1253
Contig12733	gi|390340747|ref|XP_001184118.2| PREDICTED: transcription factor MafG-like [Strongylocentrotus purpuratus]	5e-29	117
Contig12735	gi|390333010|ref|XP_003723623.1| PREDICTED: UBX domain-containing protein 8-like [Strongylocentrotus purpuratus]	3e-37	89.0
Contig1274	gi|390364182|ref|XP_787137.3| PREDICTED: ubiquitin-conjugating enzyme E2 W-like [Strongylocentrotus purpuratus]	1e-72	229
Contig12750	gi|390338921|ref|XP_003724880.1| PREDICTED: uncharacterized protein LOC100888763 [Strongylocentrotus purpuratus]	2e-41	151
Contig12754	gi|390366398|ref|XP_003731037.1| PREDICTED: uncharacterized protein LOC100893206, partial [Strongylocentrotus purpuratus]	5e-62	232
Contig12758	gi|390347275|ref|XP_003726736.1| PREDICTED: polypeptide N-acetylgalactosaminyltransferase 13-like [Strongylocentrotus purpuratus]	3e-163	511
Contig12785	gi|390354021|ref|XP_003728242.1| PREDICTED: NADH dehydrogenase [ubiquinone] 1 alpha subcomplex subunit 13-like isoform 1 [Strongylocentrotus purpuratus]	3e-49	167
Contig12786	gi|390358561|ref|XP_794080.3| PREDICTED: integrin alpha-9-like [Strongylocentrotus purpuratus]	0.0	709
Contig12789	gi|390365466|ref|XP_003730826.1| PREDICTED: probable ATP-dependent RNA helicase DDX46-like, partial [Strongylocentrotus purpuratus]	0.0	545
Contig12791	gi|390351357|ref|XP_003727644.1| PREDICTED: uncharacterized protein LOC100890827 [Strongylocentrotus purpuratus]	1e-46	184
Contig12792	gi|115752584|ref|XP_786939.2| PREDICTED: gamma-tubulin complex component 6-like [Strongylocentrotus purpuratus]	2e-156	509
Contig12796	gi|390356309|ref|XP_797651.3| PREDICTED: uronyl 2-sulfotransferase-like [Strongylocentrotus purpuratus]	8e-82	273
Contig12800	gi|390347522|ref|XP_003726804.1| PREDICTED: cleavage and polyadenylation specificity factor subunit 1-like [Strongylocentrotus purpuratus]	0.0	728
Contig12801	gi|390369795|ref|XP_003731714.1| PREDICTED: translation initiation factor eIF-2B subunit beta-like [Strongylocentrotus purpuratus]	4e-153	446
Contig12807	gi|390350417|ref|XP_003727407.1| PREDICTED: cytoplasmic polyadenylation element-binding protein 1-B-like [Strongylocentrotus purpuratus]	4e-159	485
Contig12818	gi|390358942|ref|XP_001200107.2| PREDICTED: uncharacterized protein LOC763955 [Strongylocentrotus purpuratus]	3e-96	323
Contig1282	gi|72164761|ref|XP_796711.1| PREDICTED: enoyl-CoA delta isomerase 1, mitochondrial-like [Strongylocentrotus purpuratus]	3e-74	248
Contig1283	gi|47550933|ref|NP_999640.1| HMG protein Tcf/Lef [Strongylocentrotus purpuratus]	1e-92	290
Contig12833	gi|390352741|ref|XP_794734.3| PREDICTED: ankyrin repeat and SOCS box protein 8-like [Strongylocentrotus purpuratus]	5e-69	218
Contig12834	gi|390339171|ref|XP_798427.3| PREDICTED: uncharacterized protein LOC593876 [Strongylocentrotus purpuratus]	8e-168	509
Contig12835	gi|390347557|ref|XP_795375.3| PREDICTED: putative ferric-chelate reductase 1-like [Strongylocentrotus purpuratus]	7e-67	230
Contig12836	gi|390366184|ref|XP_797574.2| PREDICTED: arylacetamide deacetylase-like [Strongylocentrotus purpuratus]	2e-98	310
Contig12847	gi|390354078|ref|XP_796834.3| PREDICTED: solute carrier family 12 member 8-like [Strongylocentrotus purpuratus]	0.0	671
Contig12849	gi|115689636|ref|XP_001197213.1| PREDICTED: uncharacterized protein LOC757009 [Strongylocentrotus purpuratus]	1e-41	155
Contig12853	gi|72046392|ref|XP_793469.1| PREDICTED: transmembrane 6 superfamily member 1-like [Strongylocentrotus purpuratus]	3e-102	318
Contig12857	gi|390348044|ref|XP_791681.2| PREDICTED: protein phosphatase 1L-like [Strongylocentrotus purpuratus]	3e-52	187
Contig12861	gi|390348975|ref|XP_003727119.1| PREDICTED: NAD(P)H azoreductase-like [Strongylocentrotus purpuratus]	2e-81	270
Contig1288	gi|115752648|ref|XP_798560.2| PREDICTED: gametogenetin-binding protein 2-like [Strongylocentrotus purpuratus]	8e-119	378
Contig12881	gi|390331885|ref|XP_003723373.1| PREDICTED: nucleoporin NUP188 homolog [Strongylocentrotus purpuratus]	2e-59	199
Contig12884	gi|390367658|ref|XP_003731301.1| PREDICTED: leucine-rich repeat serine/threonine-protein kinase 1-like [Strongylocentrotus purpuratus]	1e-131	422
Contig12885	gi|390369418|ref|XP_001191996.2| PREDICTED: retinol dehydrogenase 10-B-like [Strongylocentrotus purpuratus]	3e-78	264
Contig12889	gi|115840533|ref|XP_785087.2| PREDICTED: uncharacterized protein LOC579902 [Strongylocentrotus purpuratus]	2e-75	212
Contig129	gi|115689742|ref|XP_790412.2| PREDICTED: cyclic AMP-responsive element-binding protein 3-like protein 3-like [Strongylocentrotus purpuratus]	1e-56	197
Contig1290	gi|115696716|ref|XP_783470.2| PREDICTED: uncharacterized protein LOC578189 isoform 2 [Strongylocentrotus purpuratus]	7e-68	242
Contig12903	gi|390337780|ref|XP_791460.3| PREDICTED: multidrug resistance protein 3-like [Strongylocentrotus purpuratus]	0.0	843
Contig12905	gi|390336489|ref|XP_790274.3| PREDICTED: tudor domain-containing protein 3-like [Strongylocentrotus purpuratus]	5e-81	276
Contig12908	gi|390342691|ref|XP_781839.2| PREDICTED: beta-1,4-galactosyltransferase 5-like [Strongylocentrotus purpuratus]	9e-89	273
Contig1292	gi|72016428|ref|XP_780678.1| PREDICTED: coiled-coil domain-containing protein 105-like [Strongylocentrotus purpuratus]	0.0	692
Contig1293	gi|390342441|ref|XP_794711.3| PREDICTED: kelch-like protein 17-like [Strongylocentrotus purpuratus]	0.0	739
Contig12936	gi|390335885|ref|XP_783733.2| PREDICTED: DNA repair and recombination protein RAD54-like [Strongylocentrotus purpuratus]	2e-87	279
Contig12937	gi|390344125|ref|XP_780864.3| PREDICTED: neuronal acetylcholine receptor subunit alpha-10-like [Strongylocentrotus purpuratus]	0.0	530
Contig12941	gi|60592778|ref|NP_001012721.1| histamine H1 receptor [Strongylocentrotus purpuratus]	1e-48	182
Contig12950	gi|390358971|ref|XP_001181592.2| PREDICTED: B(0,+)-type amino acid transporter 1-like isoform 1 [Strongylocentrotus purpuratus]	2e-171	525
Contig12970	gi|390337579|ref|XP_802061.3| PREDICTED: dynamin-1-like protein isoform 8 [Strongylocentrotus purpuratus]	0.0	576
Contig12972	gi|390351204|ref|XP_003727602.1| PREDICTED: brain protein 44-like protein-like isoform 1 [Strongylocentrotus purpuratus]	4e-44	150
Contig12973	gi|47550967|ref|NP_999657.1| gamma tubulin 2 [Strongylocentrotus purpuratus]	0.0	829
Contig12977	gi|72078047|ref|XP_788894.1| PREDICTED: pre-mRNA-splicing factor syf2-like [Strongylocentrotus purpuratus]	3e-103	330
Contig12981	gi|390336391|ref|XP_795647.3| PREDICTED: conserved oligomeric Golgi complex subunit 1-like [Strongylocentrotus purpuratus]	3e-160	499
Contig12988	gi|72013666|ref|XP_780458.1| PREDICTED: DNA-directed RNA polymerase II subunit RPB7-like [Strongylocentrotus purpuratus]	3e-96	296
Contig1299	gi|390331352|ref|XP_791611.3| PREDICTED: glycine receptor subunit alphaZ1-like [Strongylocentrotus purpuratus]	3e-111	366
Contig12994	gi|390364224|ref|XP_780258.2| PREDICTED: pyruvate carboxylase, mitochondrial [Strongylocentrotus purpuratus]	0.0	1731
Contig12995	gi|390337002|ref|XP_797348.3| PREDICTED: uncharacterized protein LOC592748 [Strongylocentrotus purpuratus]	1e-33	137
Contig12996	gi|390355037|ref|XP_782823.3| PREDICTED: solute carrier family 25 member 35-like [Strongylocentrotus purpuratus]	7e-132	385
Contig13002	gi|72124941|ref|XP_793194.1| PREDICTED: 39S ribosomal protein L47, mitochondrial-like isoform 2 [Strongylocentrotus purpuratus]	4e-65	218
Contig13003	gi|390340658|ref|XP_787663.3| PREDICTED: 39S ribosomal protein L44, mitochondrial-like [Strongylocentrotus purpuratus]	4e-94	296
Contig13012	gi|72039752|ref|XP_788322.1| PREDICTED: PRKCA-binding protein-like isoform 3 [Strongylocentrotus purpuratus]	0.0	615
Contig13017	gi|390356966|ref|XP_003728897.1| PREDICTED: ectonucleotide pyrophosphatase/phosphodiesterase family member 3-like isoform 1 [Strongylocentrotus purpuratus]	3e-76	271
Contig13019	gi|390339710|ref|XP_796225.3| PREDICTED: carbohydrate sulfotransferase 15-like [Strongylocentrotus purpuratus]	1e-88	294
Contig1302	gi|390354965|ref|XP_003728447.1| PREDICTED: disabled homolog 2-interacting protein-like [Strongylocentrotus purpuratus]	2e-73	229
Contig13020	gi|390359634|ref|XP_784044.3| PREDICTED: cyclin-dependent kinase-like 2-like [Strongylocentrotus purpuratus]	0.0	729
Contig13027	gi|390349303|ref|XP_003727187.1| PREDICTED: AP-4 complex subunit sigma-1-like [Strongylocentrotus purpuratus]	5e-45	154
Contig13028	gi|115767438|ref|XP_001199021.1| PREDICTED: uncharacterized protein LOC763141, partial [Strongylocentrotus purpuratus]	0.0	783
Contig1303	gi|390342672|ref|XP_790129.3| PREDICTED: histone acetyltransferase KAT8-like [Strongylocentrotus purpuratus]	0.0	675
Contig13032	gi|390341167|ref|XP_003725390.1| PREDICTED: somatostatin receptor type 4-like [Strongylocentrotus purpuratus]	4e-67	234
Contig13035	gi|390357346|ref|XP_003728984.1| PREDICTED: uncharacterized protein LOC100893926 isoform 2 [Strongylocentrotus purpuratus]	6e-141	420
Contig13036	gi|390335895|ref|XP_003724245.1| PREDICTED: uncharacterized protein LOC100890571 isoform 1 [Strongylocentrotus purpuratus]	8e-16	81.6
Contig1304	gi|390355261|ref|XP_796522.2| PREDICTED: arrestin domain-containing protein 3-like [Strongylocentrotus purpuratus]	2e-135	385
Contig13049	gi|390345214|ref|XP_001200424.2| PREDICTED: nucleoporin NUP53-like [Strongylocentrotus purpuratus]	1e-57	201
Contig13059	gi|390367113|ref|XP_785000.3| PREDICTED: 3-oxoacyl-[acyl-carrier-protein] synthase, mitochondrial-like, partial [Strongylocentrotus purpuratus]	1e-154	453
Contig13061	gi|115660665|ref|XP_790583.2| PREDICTED: major facilitator superfamily domain-containing protein 7-a-like [Strongylocentrotus purpuratus]	4e-51	179
Contig1307	gi|390357911|ref|XP_798339.3| PREDICTED: nucleolar transcription factor 1-A-like [Strongylocentrotus purpuratus]	8e-77	268
Contig13071	gi|390351231|ref|XP_800096.3| PREDICTED: connector enhancer of kinase suppressor of ras 2-like [Strongylocentrotus purpuratus]	9e-80	280
Contig13072	gi|115733105|ref|XP_001181589.1| PREDICTED: tripartite motif-containing protein 59-like [Strongylocentrotus purpuratus]	2e-17	82.0
Contig13076	gi|72085806|ref|XP_780272.1| PREDICTED: UPF0704 protein C6orf165 homolog isoform 1 [Strongylocentrotus purpuratus]	0.0	957
Contig1308	gi|115629178|ref|XP_001201253.1| PREDICTED: interleukin enhancer-binding factor 2 homolog [Strongylocentrotus purpuratus]	2e-159	478
Contig13080	gi|390351581|ref|XP_003727687.1| PREDICTED: uncharacterized protein LOC100888710 [Strongylocentrotus purpuratus]	1e-27	109
Contig13083	gi|72008809|ref|XP_785084.1| PREDICTED: alpha-1A adrenergic receptor-like [Strongylocentrotus purpuratus]	2e-102	318
Contig13084	gi|390368452|ref|XP_001200203.2| PREDICTED: aurora kinase A-like [Strongylocentrotus purpuratus]	3e-145	426
Contig13085	gi|390366424|ref|XP_797370.3| PREDICTED: transmembrane and TPR repeat-containing protein 3 [Strongylocentrotus purpuratus]	4e-138	424
Contig13089	gi|390353047|ref|XP_785624.3| PREDICTED: UPF0532 protein C7orf60 homolog isoform 1 [Strongylocentrotus purpuratus]	1e-124	395
Contig1309	gi|390357159|ref|XP_793920.3| PREDICTED: cGMP-inhibited 3',5'-cyclic phosphodiesterase A-like [Strongylocentrotus purpuratus]	0.0	613
Contig13099	gi|390370061|ref|XP_003731758.1| PREDICTED: coiled-coil domain-containing protein 63-like isoform 3 [Strongylocentrotus purpuratus]	0.0	775
Contig13102	gi|390341130|ref|XP_783451.3| PREDICTED: axonemal dynein light chain domain-containing protein 1-like [Strongylocentrotus purpuratus]	0.0	499
Contig13113	gi|390357065|ref|XP_789726.3| PREDICTED: protein RRP5 homolog [Strongylocentrotus purpuratus]	3e-59	215
Contig13115	gi|390338733|ref|XP_782508.3| PREDICTED: tetratricopeptide repeat protein 1-like [Strongylocentrotus purpuratus]	3e-80	259
Contig13117	gi|390334136|ref|XP_003723859.1| PREDICTED: signal peptide peptidase-like 3-like isoform 1 [Strongylocentrotus purpuratus]	8e-141	421
Contig13119	gi|390357348|ref|XP_781092.3| PREDICTED: synapsin-3-like [Strongylocentrotus purpuratus]	3e-99	306
Contig1312	gi|390349008|ref|XP_003727127.1| PREDICTED: uncharacterized protein LOC100892059 [Strongylocentrotus purpuratus]	3e-34	143
Contig13120	gi|115629112|ref|XP_791553.2| PREDICTED: DDB1- and CUL4-associated factor 12-like [Strongylocentrotus purpuratus]	7e-114	363
Contig13124	gi|115715392|ref|XP_001177750.1| PREDICTED: cytochrome b-c1 complex subunit 9-like [Strongylocentrotus purpuratus]	4e-17	76.6
Contig13126	gi|390362298|ref|XP_003730120.1| PREDICTED: uncharacterized protein LOC100888604 [Strongylocentrotus purpuratus]	2e-55	193
Contig13129	gi|390349971|ref|XP_781563.3| PREDICTED: glycosyltransferase-like protein LARGE1-like [Strongylocentrotus purpuratus]	0.0	720
Contig13131	gi|390345718|ref|XP_003726393.1| PREDICTED: LOW QUALITY PROTEIN: DNA polymerase subunit gamma-1-like [Strongylocentrotus purpuratus]	0.0	710
Contig13134	gi|390349085|ref|XP_795436.3| PREDICTED: bifunctional arginine demethylase and lysyl-hydroxylase JMJD6-like [Strongylocentrotus purpuratus]	2e-120	379
Contig13148	gi|390334034|ref|XP_003723830.1| PREDICTED: carbohydrate sulfotransferase 11-like [Strongylocentrotus purpuratus]	6e-46	169
Contig13149	gi|390336395|ref|XP_798268.3| PREDICTED: snurportin-1-like [Strongylocentrotus purpuratus]	3e-74	251
Contig1315	gi|390341402|ref|XP_003725448.1| PREDICTED: neutral ceramidase-like [Strongylocentrotus purpuratus]	0.0	646
Contig13150	gi|390348561|ref|XP_003727032.1| PREDICTED: transmembrane protein 70, mitochondrial-like [Strongylocentrotus purpuratus]	4e-40	148
Contig13157	gi|390333834|ref|XP_793145.2| PREDICTED: 3-keto-steroid reductase-like [Strongylocentrotus purpuratus]	5e-97	300
Contig1316	gi|390344243|ref|XP_003726078.1| PREDICTED: uncharacterized protein LOC100892202 [Strongylocentrotus purpuratus]	4e-20	87.4
Contig13162	gi|390333120|ref|XP_780512.3| PREDICTED: voltage-dependent T-type calcium channel subunit alpha-1I isoform 2 [Strongylocentrotus purpuratus]	0.0	830
Contig13164	gi|72107594|ref|XP_792126.1| PREDICTED: prokineticin receptor 2-like [Strongylocentrotus purpuratus]	2e-129	389
Contig13177	gi|115709808|ref|XP_799253.2| PREDICTED: phosducin-like protein-like [Strongylocentrotus purpuratus]	1e-60	199
Contig1318	gi|72006882|ref|XP_780014.1| PREDICTED: 3-hydroxyacyl-CoA dehydrogenase type-2-like isoform 1 [Strongylocentrotus purpuratus]	2e-142	422
Contig13185	gi|390341587|ref|XP_781762.3| PREDICTED: transcription factor SUM-1 [Strongylocentrotus purpuratus]	2e-114	342
Contig13195	gi|390336154|ref|XP_782266.3| PREDICTED: GTP-binding protein 1-like [Strongylocentrotus purpuratus]	0.0	779
Contig13198	gi|390343645|ref|XP_003725927.1| PREDICTED: bolA-like protein 1-like [Strongylocentrotus purpuratus]	2e-37	140
Contig1320	gi|390338875|ref|XP_791068.3| PREDICTED: isopentenyl-diphosphate Delta-isomerase 1-like [Strongylocentrotus purpuratus]	3e-96	309
Contig13202	gi|390360129|ref|XP_794831.3| PREDICTED: uncharacterized aarF domain-containing protein kinase 5-like [Strongylocentrotus purpuratus]	2e-107	324
Contig13203	gi|390346175|ref|XP_003726493.1| PREDICTED: uncharacterized protein LOC588874 isoform 1 [Strongylocentrotus purpuratus]	2e-100	318
Contig13204	gi|390352859|ref|XP_784112.3| PREDICTED: ATP-dependent RNA helicase DDX24-like [Strongylocentrotus purpuratus]	4e-174	525
Contig13210	gi|390358108|ref|XP_787075.3| PREDICTED: uncharacterized protein LOC582005 [Strongylocentrotus purpuratus]	0.0	667
Contig13217	gi|390340115|ref|XP_782446.3| PREDICTED: parathyroid hormone/parathyroid hormone-related peptide receptor-like [Strongylocentrotus purpuratus]	3e-65	144
Contig13218	gi|115660738|ref|XP_780424.2| PREDICTED: nucleolar GTP-binding protein 1 isoform 1 [Strongylocentrotus purpuratus]	0.0	855
Contig13254	gi|390334060|ref|XP_781651.3| PREDICTED: coiled-coil domain-containing protein 171-like [Strongylocentrotus purpuratus]	3e-131	410
Contig1326	gi|390340692|ref|XP_791789.3| PREDICTED: ankyrin repeat and MYND domain-containing protein 2-like [Strongylocentrotus purpuratus]	7e-150	463
Contig1327	gi|390342889|ref|XP_785309.3| PREDICTED: NF-kappa-B inhibitor-interacting Ras-like protein 2-like [Strongylocentrotus purpuratus]	4e-73	241
Contig13270	gi|390336082|ref|XP_792221.3| PREDICTED: quinone oxidoreductase-like [Strongylocentrotus purpuratus]	4e-64	224
Contig13276	gi|72005847|ref|XP_786890.1| PREDICTED: coiled-coil domain-containing protein 124-A-like [Strongylocentrotus purpuratus]	4e-45	156
Contig1329	gi|390342506|ref|XP_784243.3| PREDICTED: alpha-1,3-mannosyl-glycoprotein 4-beta-N-acetylglucosaminyltransferase A-like isoform 1 [Strongylocentrotus purpuratus]	2e-119	368
Contig13294	gi|390350526|ref|XP_800546.3| PREDICTED: uncharacterized protein LOC589172 [Strongylocentrotus purpuratus]	5e-74	245
Contig13297	gi|390345132|ref|XP_001186731.2| PREDICTED: regulator of chromosome condensation-like [Strongylocentrotus purpuratus]	3e-163	488
Contig13299	gi|390366178|ref|XP_781707.3| PREDICTED: 39S ribosomal protein L37, mitochondrial-like [Strongylocentrotus purpuratus]	4e-59	197
Contig13306	gi|390335044|ref|XP_792125.3| PREDICTED: probable arginine--tRNA ligase, mitochondrial-like [Strongylocentrotus purpuratus]	2e-122	375
Contig1331	gi|390364491|ref|XP_789759.3| PREDICTED: uncharacterized protein LOC584818 [Strongylocentrotus purpuratus]	5e-61	135
Contig13316	gi|72042701|ref|XP_794568.1| PREDICTED: alpha-methylacyl-CoA racemase-like [Strongylocentrotus purpuratus]	1e-164	492
Contig13324	gi|390352628|ref|XP_792942.3| PREDICTED: ankyrin repeat and SOCS box protein 13-like isoform 2 [Strongylocentrotus purpuratus]	3e-76	249
Contig13329	gi|115675669|ref|XP_787363.2| PREDICTED: uncharacterized protein C4orf34 homolog [Strongylocentrotus purpuratus]	9e-32	120
Contig13337	gi|390356451|ref|XP_786602.3| PREDICTED: twinkle protein, mitochondrial-like [Strongylocentrotus purpuratus]	5e-111	326
Contig13338	gi|390353496|ref|XP_003728121.1| PREDICTED: LOW QUALITY PROTEIN: ATP-binding cassette sub-family F member 3-like [Strongylocentrotus purpuratus]	0.0	685
Contig13343	gi|72113568|ref|XP_794211.1| PREDICTED: sperm-associated antigen 6-like [Strongylocentrotus purpuratus]	0.0	987
Contig13345	gi|72005959|ref|XP_784244.1| PREDICTED: UPF0598 protein C8orf82-like [Strongylocentrotus purpuratus]	4e-62	187
Contig13353	gi|390366053|ref|XP_003730956.1| PREDICTED: uncharacterized protein LOC100888014 [Strongylocentrotus purpuratus]	2e-98	328
Contig13354	gi|390337221|ref|XP_797192.3| PREDICTED: dipeptidase 1-like [Strongylocentrotus purpuratus]	4e-158	467
Contig13355	gi|390356843|ref|XP_001201346.2| PREDICTED: uncharacterized protein LOC764822 [Strongylocentrotus purpuratus]	2e-14	73.9
Contig13361	gi|390368384|ref|XP_003731443.1| PREDICTED: uncharacterized protein LOC100889458 [Strongylocentrotus purpuratus]	2e-21	94.0
Contig1337	gi|390356288|ref|XP_798337.2| PREDICTED: estradiol 17-beta-dehydrogenase 12-like, partial [Strongylocentrotus purpuratus]	2e-49	164
Contig13374	gi|390355627|ref|XP_797912.2| PREDICTED: transient receptor potential cation channel subfamily A member 1 homolog [Strongylocentrotus purpuratus]	0.0	1051
Contig1338	gi|390349032|ref|XP_783800.2| PREDICTED: protein canopy homolog 4-like [Strongylocentrotus purpuratus]	1e-65	221
Contig13382	gi|390333408|ref|XP_783403.3| PREDICTED: protein LMBR1L-like, partial [Strongylocentrotus purpuratus]	2e-133	317
Contig13383	gi|390344053|ref|XP_001200363.2| PREDICTED: leucine-rich repeat-containing G-protein coupled receptor 6-like [Strongylocentrotus purpuratus]	1e-33	123
Contig13384	gi|390353782|ref|XP_003728190.1| PREDICTED: uncharacterized protein C9orf117 homolog [Strongylocentrotus purpuratus]	0.0	707
Contig13386	gi|72039431|ref|XP_797171.1| PREDICTED: transcription initiation factor TFIID subunit 8-like [Strongylocentrotus purpuratus]	3e-96	291
Contig13389	gi|390356329|ref|XP_003728757.1| PREDICTED: serine/threonine-protein kinase 36-like [Strongylocentrotus purpuratus]	7e-39	120
Contig13392	gi|390332670|ref|XP_003723558.1| PREDICTED: zinc finger with UFM1-specific peptidase domain protein-like [Strongylocentrotus purpuratus]	6e-98	327
Contig13396	gi|115692243|ref|XP_001177354.1| PREDICTED: rab11 family-interacting protein 2-like [Strongylocentrotus purpuratus]	9e-29	113
Contig13398	gi|390345329|ref|XP_783817.3| PREDICTED: DNA repair protein RAD51 homolog 2-like [Strongylocentrotus purpuratus]	6e-19	80.5
Contig1340	gi|390349849|ref|XP_794688.3| PREDICTED: adrenodoxin-like protein, mitochondrial-like [Strongylocentrotus purpuratus]	4e-47	154
Contig13400	gi|390353172|ref|XP_003728051.1| PREDICTED: cytoplasmic phosphatidylinositol transfer protein 1-like, partial [Strongylocentrotus purpuratus]	6e-115	367
Contig13404	gi|390333793|ref|XP_001182176.2| PREDICTED: transmembrane protein 130-like [Strongylocentrotus purpuratus]	8e-36	139
Contig13406	gi|390332358|ref|XP_003723478.1| PREDICTED: uncharacterized protein KIAA1841 homolog [Strongylocentrotus purpuratus]	1e-87	278
Contig13416	gi|390333453|ref|XP_003723716.1| PREDICTED: low molecular weight phosphotyrosine protein phosphatase-like isoform 1 [Strongylocentrotus purpuratus]	3e-51	169
Contig13417	gi|390335494|ref|XP_003724165.1| PREDICTED: uncharacterized protein LOC100889857 [Strongylocentrotus purpuratus]	1e-31	120
Contig1342	gi|390341157|ref|XP_003725387.1| PREDICTED: methionine-R-sulfoxide reductase B1-A-like [Strongylocentrotus purpuratus]	3e-38	137
Contig13424	gi|390345308|ref|XP_790548.3| PREDICTED: LIM homeobox transcription factor 1-beta-like [Strongylocentrotus purpuratus]	4e-101	327
Contig1343	gi|390333308|ref|XP_783788.3| PREDICTED: uncharacterized protein LOC578532 [Strongylocentrotus purpuratus]	1e-40	149
Contig13432	gi|390369849|ref|XP_782999.3| PREDICTED: protein FRG1-like [Strongylocentrotus purpuratus]	4e-101	302
Contig13433	gi|390366206|ref|XP_796657.3| PREDICTED: exportin-5 [Strongylocentrotus purpuratus]	1e-172	532
Contig13434	gi|390332391|ref|XP_796587.3| PREDICTED: vacuolar protein sorting-associated protein 53 homolog [Strongylocentrotus purpuratus]	0.0	1225
Contig13437	gi|390342123|ref|XP_782694.3| PREDICTED: acylamino-acid-releasing enzyme-like [Strongylocentrotus purpuratus]	1e-136	444
Contig13441	gi|390346822|ref|XP_789974.3| PREDICTED: proprotein convertase subtilisin/kexin type 7-like [Strongylocentrotus purpuratus]	0.0	721
Contig13451	gi|390349247|ref|XP_785528.3| PREDICTED: uncharacterized protein LOC580373 [Strongylocentrotus purpuratus]	2e-105	328
Contig13455	gi|390352495|ref|XP_786081.3| PREDICTED: peroxisomal acyl-coenzyme A oxidase 3-like [Strongylocentrotus purpuratus]	0.0	614
Contig1346	gi|390345104|ref|XP_003726265.1| PREDICTED: uncharacterized protein LOC584224 isoform 1 [Strongylocentrotus purpuratus]	2e-39	128
Contig1347	gi|390335137|ref|XP_797092.2| PREDICTED: 39S ribosomal protein L9, mitochondrial-like [Strongylocentrotus purpuratus]	6e-46	162
Contig13470	gi|390366829|ref|XP_003731123.1| PREDICTED: mitochondrial inner membrane protein COX18-like [Strongylocentrotus purpuratus]	4e-108	327
Contig13472	gi|390345711|ref|XP_003726391.1| PREDICTED: cardioacceleratory peptide receptor-like [Strongylocentrotus purpuratus]	8e-66	219
Contig13486	gi|390349182|ref|XP_797202.3| PREDICTED: uncharacterized protein KIAA1841 homolog [Strongylocentrotus purpuratus]	1e-31	127
Contig13491	gi|390339660|ref|XP_003725060.1| PREDICTED: uncharacterized protein LOC100889860 [Strongylocentrotus purpuratus]	3e-12	70.9
Contig13497	gi|115752588|ref|XP_782447.2| PREDICTED: dihydrolipoyl dehydrogenase, mitochondrial-like [Strongylocentrotus purpuratus]	0.0	818
Contig13502	gi|148539612|ref|NP_001091923.1| uncharacterized protein LOC590209 [Strongylocentrotus purpuratus]	7e-67	226
Contig13506	gi|390343628|ref|XP_003725921.1| PREDICTED: elongation of very long chain fatty acids protein 6-like [Strongylocentrotus purpuratus]	3e-104	315
Contig13514	gi|390340421|ref|XP_794826.3| PREDICTED: glutamate receptor 2-like [Strongylocentrotus purpuratus]	2e-149	483
Contig13517	gi|390333493|ref|XP_784265.3| PREDICTED: phytanoyl-CoA dioxygenase, peroxisomal-like [Strongylocentrotus purpuratus]	1e-132	407
Contig1352	gi|390352528|ref|XP_794448.2| PREDICTED: prefoldin subunit 2-like [Strongylocentrotus purpuratus]	1e-44	158
Contig13522	gi|390355398|ref|XP_003728540.1| PREDICTED: uncharacterized protein LOC100889051 [Strongylocentrotus purpuratus]	4e-27	108
Contig13525	gi|390366307|ref|XP_001188653.2| PREDICTED: leucine-rich repeat and coiled-coil domain-containing protein 1-like, partial [Strongylocentrotus purpuratus]	5e-109	350
Contig13528	gi|390345258|ref|XP_003726299.1| PREDICTED: palmitoyltransferase ZDHHC5-like [Strongylocentrotus purpuratus]	3e-90	295
Contig13529	gi|390352686|ref|XP_003727955.1| PREDICTED: LOW QUALITY PROTEIN: mannose-1-phosphate guanyltransferase beta-like [Strongylocentrotus purpuratus]	0.0	590
Contig13533	gi|390334695|ref|XP_001199181.2| PREDICTED: methylosome subunit pICln-like [Strongylocentrotus purpuratus]	1e-17	81.3
Contig13536	gi|390332403|ref|XP_790165.3| PREDICTED: thioredoxin-related transmembrane protein 2-like [Strongylocentrotus purpuratus]	3e-66	213
Contig1355	gi|390342160|ref|XP_001197945.2| PREDICTED: NADH-cytochrome b5 reductase-like [Strongylocentrotus purpuratus]	7e-84	262
Contig13550	gi|390354119|ref|XP_797006.3| PREDICTED: vacuolar protein sorting-associated protein 41 homolog [Strongylocentrotus purpuratus]	2e-167	506
Contig13552	gi|390338935|ref|XP_786330.3| PREDICTED: dual specificity tyrosine-phosphorylation-regulated kinase 1A isoform 2 [Strongylocentrotus purpuratus]	0.0	628
Contig1356	gi|390359800|ref|XP_796485.3| PREDICTED: putative deoxyribose-phosphate aldolase-like [Strongylocentrotus purpuratus]	0.0	534
Contig1357	gi|390338857|ref|XP_003724861.1| PREDICTED: dnaJ homolog subfamily C member 7-like [Strongylocentrotus purpuratus]	0.0	534
Contig13571	gi|390356016|ref|XP_003728684.1| PREDICTED: thrombospondin type-1 domain-containing protein 7B-like [Strongylocentrotus purpuratus]	5e-86	288
Contig13572	gi|72164789|ref|XP_796943.1| PREDICTED: HEAT repeat-containing protein 3-like [Strongylocentrotus purpuratus]	3e-86	280
Contig13585	gi|390338484|ref|XP_781850.3| PREDICTED: uncharacterized protein LOC576450 [Strongylocentrotus purpuratus]	3e-141	426
Contig13589	gi|390364208|ref|XP_003730543.1| PREDICTED: collagen alpha-1(IX) chain-like, partial [Strongylocentrotus purpuratus]	3e-50	182
Contig13591	gi|390346270|ref|XP_794508.3| PREDICTED: uncharacterized protein LOC589781 isoform 2 [Strongylocentrotus purpuratus]	2e-29	127
Contig13592	gi|390356090|ref|XP_798047.3| PREDICTED: uncharacterized protein LOC593481 [Strongylocentrotus purpuratus]	2e-156	343
Contig13595	gi|115644432|ref|XP_781465.2| PREDICTED: trans-2,3-enoyl-CoA reductase-like [Strongylocentrotus purpuratus]	2e-145	434
Contig13600	gi|390342109|ref|XP_786649.2| PREDICTED: uncharacterized protein C1orf194 homolog isoform 2 [Strongylocentrotus purpuratus]	3e-64	207
Contig13601	gi|390345550|ref|XP_789973.3| PREDICTED: leucine-rich repeat-containing protein 43-like [Strongylocentrotus purpuratus]	4e-92	296
Contig13607	gi|115670904|ref|XP_795786.2| PREDICTED: importin-9 [Strongylocentrotus purpuratus]	0.0	642
Contig13611	gi|390334996|ref|XP_793763.3| PREDICTED: hepatocyte growth factor receptor-like [Strongylocentrotus purpuratus]	1e-152	488
Contig13612	gi|390370113|ref|XP_001201344.2| PREDICTED: probable voltage-dependent N-type calcium channel subunit alpha-1B-like [Strongylocentrotus purpuratus]	6e-119	356
Contig1362	gi|390357368|ref|XP_799233.3| PREDICTED: aminoacyl tRNA synthase complex-interacting multifunctional protein 1-like [Strongylocentrotus purpuratus]	1e-80	257
Contig13628	gi|390346079|ref|XP_003726474.1| PREDICTED: uncharacterized protein LOC100890073 [Strongylocentrotus purpuratus]	4e-98	328
Contig13629	gi|115920181|ref|XP_793475.2| PREDICTED: protein YIPF4-like [Strongylocentrotus purpuratus]	1e-77	249
Contig1363	gi|390357106|ref|XP_789013.3| PREDICTED: RING finger protein unkempt homolog [Strongylocentrotus purpuratus]	0.0	791
Contig1364	gi|390341550|ref|XP_003725477.1| PREDICTED: uncharacterized protein LOC100892218 [Strongylocentrotus purpuratus]	4e-21	95.1
Contig13645	gi|390359111|ref|XP_003729412.1| PREDICTED: uncharacterized protein LOC100891935 [Strongylocentrotus purpuratus]	1e-164	535
Contig13647	gi|390334301|ref|XP_003723896.1| PREDICTED: kelch domain-containing protein 8A-like isoform 1 [Strongylocentrotus purpuratus]	6e-97	307
Contig13657	gi|390340486|ref|XP_799030.3| PREDICTED: nephrocystin-4-like [Strongylocentrotus purpuratus]	6e-135	426
Contig13658	gi|390349999|ref|XP_003727324.1| PREDICTED: GA-binding protein subunit beta-2-like [Strongylocentrotus purpuratus]	1e-53	193
Contig13668	gi|390351241|ref|XP_793250.3| PREDICTED: adenylate kinase domain-containing protein 1-like [Strongylocentrotus purpuratus]	0.0	704
Contig13669	gi|390351228|ref|XP_003727609.1| PREDICTED: adenylate kinase domain-containing protein 1 isoform 1 [Strongylocentrotus purpuratus]	0.0	946
Contig13670	gi|115702419|ref|XP_796335.2| PREDICTED: transcription initiation factor IIB-like [Strongylocentrotus purpuratus]	4e-150	434
Contig13671	gi|390333004|ref|XP_003723621.1| PREDICTED: uncharacterized protein LOC575472 isoform 2 [Strongylocentrotus purpuratus]	2e-62	221
Contig13674	gi|390346173|ref|XP_003726492.1| PREDICTED: 28S ribosomal protein S23, mitochondrial-like isoform 2 [Strongylocentrotus purpuratus]	7e-38	138
Contig13676	gi|390340166|ref|XP_792135.3| PREDICTED: eukaryotic translation initiation factor 2-alpha kinase 3-like [Strongylocentrotus purpuratus]	2e-114	371
Contig13686	gi|72006009|ref|XP_801879.1| PREDICTED: hydroxymethylglutaryl-CoA synthase, cytoplasmic-like isoform 4 [Strongylocentrotus purpuratus]	0.0	648
Contig1369	gi|390362202|ref|XP_003730096.1| PREDICTED: tripartite motif-containing protein 2-like isoform 1 [Strongylocentrotus purpuratus]	0.0	726
Contig13699	gi|390334195|ref|XP_781681.2| PREDICTED: DNA-directed RNA polymerase III subunit RPC1-like, partial [Strongylocentrotus purpuratus]	0.0	551
Contig1370	gi|390351514|ref|XP_796839.3| PREDICTED: uncharacterized protein C10orf107 homolog [Strongylocentrotus purpuratus]	2e-28	108
Contig13700	gi|390359995|ref|XP_003729607.1| PREDICTED: ADAM 17-like protease-like isoform 1 [Strongylocentrotus purpuratus]	0.0	719
Contig13723	gi|390334779|ref|XP_001191766.2| PREDICTED: endothelin-converting enzyme 1-like [Strongylocentrotus purpuratus]	0.0	610
Contig13734	gi|390366344|ref|XP_003731021.1| PREDICTED: slit homolog 1 protein-like [Strongylocentrotus purpuratus]	1e-53	171
Contig13738	gi|390335431|ref|XP_003724148.1| PREDICTED: complement C1q tumor necrosis factor-related protein 3-like [Strongylocentrotus purpuratus]	1e-50	179
Contig1374	gi|390353044|ref|XP_001178630.2| PREDICTED: LOW QUALITY PROTEIN: 28S ribosomal protein S33, mitochondrial-like [Strongylocentrotus purpuratus]	2e-36	134
Contig1375	gi|390350607|ref|XP_001189100.2| PREDICTED: transcriptional repressor NF-X1-like [Strongylocentrotus purpuratus]	3e-43	112
Contig13751	gi|390368203|ref|XP_787347.3| PREDICTED: mediator of RNA polymerase II transcription subunit 8-like [Strongylocentrotus purpuratus]	8e-42	156
Contig13754	gi|390345953|ref|XP_003726451.1| PREDICTED: uncharacterized protein LOC100890358 [Strongylocentrotus purpuratus]	6e-34	141
Contig13756	gi|390360799|ref|XP_785057.3| PREDICTED: chloride transport protein 6 [Strongylocentrotus purpuratus]	3e-122	374
Contig1376	gi|390346328|ref|XP_800748.3| PREDICTED: uncharacterized protein LOC593223 [Strongylocentrotus purpuratus]	2e-32	133
Contig13760	gi|390361147|ref|XP_003729855.1| PREDICTED: ly6/PLAUR domain-containing protein 6B-like [Strongylocentrotus purpuratus]	2e-42	149
Contig13763	gi|390334775|ref|XP_797470.3| PREDICTED: protein TANC2-like [Strongylocentrotus purpuratus]	0.0	1419
Contig13765	gi|390354870|ref|XP_003728428.1| PREDICTED: uncharacterized protein LOC100890992 [Strongylocentrotus purpuratus]	2e-87	278
Contig13766	gi|390352840|ref|XP_790868.3| PREDICTED: 2-methoxy-6-polyprenyl-1,4-benzoquinol methylase, mitochondrial-like [Strongylocentrotus purpuratus]	2e-123	372
Contig1377	gi|390340185|ref|XP_003725187.1| PREDICTED: lipoyltransferase 1, mitochondrial-like [Strongylocentrotus purpuratus]	3e-38	140
Contig13772	gi|390354756|ref|XP_780704.2| PREDICTED: peptidyl-tRNA hydrolase 2, mitochondrial-like [Strongylocentrotus purpuratus]	2e-66	210
Contig13779	gi|193788685|ref|NP_001123286.1| hepatic leukemia factor [Strongylocentrotus purpuratus]	2e-44	167
Contig1378	gi|390360266|ref|XP_797423.3| PREDICTED: uncharacterized protein LOC592825 [Strongylocentrotus purpuratus]	2e-81	228
Contig13785	gi|390355637|ref|XP_003728597.1| PREDICTED: SH2B adapter protein 2-like [Strongylocentrotus purpuratus]	7e-63	221
Contig13786	gi|390335528|ref|XP_003724176.1| PREDICTED: uncharacterized protein LOC591084 isoform 2 [Strongylocentrotus purpuratus]	0.0	692
Contig13787	gi|390350380|ref|XP_003727399.1| PREDICTED: uncharacterized protein LOC100893469 [Strongylocentrotus purpuratus]	2e-55	192
Contig13794	gi|390345900|ref|XP_787708.3| PREDICTED: probable cation-transporting ATPase 13A3-like [Strongylocentrotus purpuratus]	0.0	796
Contig13799	gi|390360872|ref|XP_795953.3| PREDICTED: hemicentin-1-like, partial [Strongylocentrotus purpuratus]	0.0	756
Contig13803	gi|390332200|ref|XP_780797.3| PREDICTED: uncharacterized protein LOC575292 [Strongylocentrotus purpuratus]	7e-40	155
Contig13804	gi|390348854|ref|XP_787253.3| PREDICTED: putative glycerol kinase 5-like [Strongylocentrotus purpuratus]	7e-103	337
Contig13807	gi|72134753|ref|XP_798362.1| PREDICTED: targeting protein for Xklp2-B-like [Strongylocentrotus purpuratus]	8e-70	250
Contig13809	gi|115681518|ref|XP_780938.2| PREDICTED: uncharacterized protein LOC575443 [Strongylocentrotus purpuratus]	3e-42	154
Contig13810	gi|72005167|ref|XP_800070.1| PREDICTED: uncharacterized protein LOC580068 [Strongylocentrotus purpuratus]	9e-81	268
Contig13813	gi|72016481|ref|XP_779912.1| PREDICTED: replication factor C subunit 3 isoform 1 [Strongylocentrotus purpuratus]	0.0	625
Contig13820	gi|390351785|ref|XP_800524.2| PREDICTED: uncharacterized protein LOC588722 [Strongylocentrotus purpuratus]	5e-53	174
Contig13821	gi|390341836|ref|XP_003725540.1| PREDICTED: 80 kDa MCM3-associated protein-like [Strongylocentrotus purpuratus]	1e-155	506
Contig13822	gi|390341825|ref|XP_795787.3| PREDICTED: 80 kDa MCM3-associated protein-like [Strongylocentrotus purpuratus]	7e-89	312
Contig13826	gi|390356570|ref|XP_001201248.2| PREDICTED: uncharacterized protein LOC764759 [Strongylocentrotus purpuratus]	4e-48	174
Contig13830	gi|47550971|ref|NP_999659.1| KRP110 [Strongylocentrotus purpuratus]	0.0	795
Contig13831	gi|390364041|ref|XP_785526.3| PREDICTED: zinc finger protein GLI3-like [Strongylocentrotus purpuratus]	4e-110	356
Contig13832	gi|193788687|ref|NP_001123280.1| T-box 2/3 protein [Strongylocentrotus purpuratus]	1e-170	508
Contig13843	gi|115623565|ref|XP_786909.2| PREDICTED: fibronectin type 3 and ankyrin repeat domains protein 1-like [Strongylocentrotus purpuratus]	5e-86	235
Contig13849	gi|72136290|ref|XP_797603.1| PREDICTED: protein Wnt-4-like [Strongylocentrotus purpuratus]	7e-144	439
Contig1385	gi|390349412|ref|XP_001201889.2| PREDICTED: uncharacterized protein LOC765032 [Strongylocentrotus purpuratus]	8e-129	404
Contig13852	gi|390361584|ref|XP_003729957.1| PREDICTED: uncharacterized protein C3orf67 homolog, partial [Strongylocentrotus purpuratus]	2e-140	443
Contig1386	gi|115709828|ref|XP_784987.2| PREDICTED: uncharacterized protein C21orf59 homolog [Strongylocentrotus purpuratus]	8e-153	438
Contig13867	gi|390358856|ref|XP_779933.3| PREDICTED: UDP-N-acetylhexosamine pyrophosphorylase-like isoform 1 [Strongylocentrotus purpuratus]	0.0	685
Contig13870	gi|390338594|ref|XP_003724809.1| PREDICTED: uncharacterized protein LOC100893485 [Strongylocentrotus purpuratus]	3e-34	141
Contig13871	gi|390348185|ref|XP_791394.3| PREDICTED: sperm-associated antigen 17, partial [Strongylocentrotus purpuratus]	1e-180	307
Contig13874	gi|72022825|ref|XP_796872.1| PREDICTED: solute carrier family 35 member E3-like [Strongylocentrotus purpuratus]	1e-112	291
Contig13875	gi|115702696|ref|XP_001184069.1| PREDICTED: spermatogenesis-associated serine-rich protein 1-like [Strongylocentrotus purpuratus]	6e-73	236
Contig13881	gi|390342623|ref|XP_786824.3| PREDICTED: cell division cycle protein 27 homolog [Strongylocentrotus purpuratus]	0.0	595
Contig13885	gi|390348322|ref|XP_799219.3| PREDICTED: transcription elongation factor S-II-like [Strongylocentrotus purpuratus]	9e-100	306
Contig13886	gi|390338731|ref|XP_003724836.1| PREDICTED: homeodomain-only protein-like [Strongylocentrotus purpuratus]	2e-14	72.0
Contig13887	gi|115733042|ref|XP_790647.2| PREDICTED: INO80 complex subunit B-like [Strongylocentrotus purpuratus]	3e-22	95.5
Contig13888	gi|390334443|ref|XP_797286.3| PREDICTED: LOW QUALITY PROTEIN: alpha-aminoadipic semialdehyde synthase, mitochondrial-like [Strongylocentrotus purpuratus]	0.0	641
Contig13891	gi|390352365|ref|XP_003727884.1| PREDICTED: PQ-loop repeat-containing protein 2-like isoform 3 [Strongylocentrotus purpuratus]	1e-84	274
Contig13895	gi|390365356|ref|XP_786403.3| PREDICTED: midasin-like [Strongylocentrotus purpuratus]	2e-27	108
Contig13905	gi|390350540|ref|XP_790329.3| PREDICTED: GDP-L-fucose synthase-like [Strongylocentrotus purpuratus]	6e-175	516
Contig13907	gi|390357958|ref|XP_003729142.1| PREDICTED: LOW QUALITY PROTEIN: probable acyl coa dehydrogenase 6-like [Strongylocentrotus purpuratus]	0.0	572
Contig13910	gi|390358816|ref|XP_781216.3| PREDICTED: uncharacterized protein LOC575745 [Strongylocentrotus purpuratus]	4e-61	209
Contig13913	gi|390338900|ref|XP_003724873.1| PREDICTED: uncharacterized protein LOC100894056, partial [Strongylocentrotus purpuratus]	4e-28	113
Contig13916	gi|390363345|ref|XP_795070.3| PREDICTED: acetyl-CoA carboxylase-like, partial [Strongylocentrotus purpuratus]	0.0	1090
Contig13924	gi|390360459|ref|XP_001179608.2| PREDICTED: probable palmitoyltransferase ZDHHC6-like [Strongylocentrotus purpuratus]	6e-143	436
Contig13928	gi|390347291|ref|XP_781014.3| PREDICTED: leucine-rich repeat-containing protein 16A [Strongylocentrotus purpuratus]	0.0	770
Contig1393	gi|390352913|ref|XP_003727997.1| PREDICTED: steroid 17-alpha-hydroxylase/17,20 lyase-like isoform 2 [Strongylocentrotus purpuratus]	1e-144	296
Contig13934	gi|115709855|ref|XP_785692.2| PREDICTED: protein kinase domain-containing protein, cytoplasmic-like [Strongylocentrotus purpuratus]	2e-86	286
Contig13935	gi|72005928|ref|XP_782741.1| PREDICTED: indoleamine 2,3-dioxygenase 2-like [Strongylocentrotus purpuratus]	3e-113	344
Contig13939	gi|390355880|ref|XP_781931.3| PREDICTED: neuronal acetylcholine receptor subunit alpha-10-like [Strongylocentrotus purpuratus]	1e-164	491
Contig1394	gi|390349287|ref|XP_003727184.1| PREDICTED: uncharacterized protein LOC575508 isoform 1 [Strongylocentrotus purpuratus]	2e-56	214
Contig13946	gi|390345682|ref|XP_003726385.1| PREDICTED: ubiquitin carboxyl-terminal hydrolase 32 [Strongylocentrotus purpuratus]	0.0	1677
Contig1395	gi|390335761|ref|XP_787471.3| PREDICTED: uncharacterized protein LOC582428 [Strongylocentrotus purpuratus]	8e-75	242
Contig13958	gi|115901695|ref|XP_789180.2| PREDICTED: potassium voltage-gated channel subfamily A member 3-like, partial [Strongylocentrotus purpuratus]	0.0	607
Contig13960	gi|390359748|ref|XP_003729555.1| PREDICTED: F-box/LRR-repeat protein 4-like [Strongylocentrotus purpuratus]	5e-33	124
Contig13968	gi|390362425|ref|XP_783735.3| PREDICTED: transmembrane channel-like protein 5-like [Strongylocentrotus purpuratus]	9e-98	327
Contig1397	gi|390331627|ref|XP_796116.2| PREDICTED: quinone oxidoreductase PIG3-like [Strongylocentrotus purpuratus]	2e-86	207
Contig13972	gi|390341444|ref|XP_795749.3| PREDICTED: condensin-2 complex subunit D3 isoform 2 [Strongylocentrotus purpuratus]	0.0	907
Contig13973	gi|390345733|ref|XP_003726397.1| PREDICTED: uncharacterized protein C6orf118-like [Strongylocentrotus purpuratus]	2e-91	296
Contig13980	gi|390356520|ref|XP_790099.3| PREDICTED: selenocysteine-specific elongation factor-like, partial [Strongylocentrotus purpuratus]	5e-133	417
Contig13994	gi|390352994|ref|XP_800051.3| PREDICTED: uncharacterized protein LOC579678 [Strongylocentrotus purpuratus]	1e-101	219
Contig13996	gi|390364815|ref|XP_792196.2| PREDICTED: zinc transporter ZIP9-like [Strongylocentrotus purpuratus]	5e-85	283
Contig140	gi|83165280|ref|NP_001032719.1| sarco/endoplasmic reticulum calcium transporting ATPase [Strongylocentrotus purpuratus]	0.0	1547
Contig1400	gi|390355886|ref|XP_792891.3| PREDICTED: phosphatidylinositol 4,5-bisphosphate 3-kinase catalytic subunit beta isoform-like [Strongylocentrotus purpuratus]	0.0	920
Contig14003	gi|390352433|ref|XP_001188132.2| PREDICTED: estradiol 17-beta-dehydrogenase 2-like [Strongylocentrotus purpuratus]	7e-75	254
Contig14005	gi|390350398|ref|XP_785661.3| PREDICTED: poly(A)-specific ribonuclease PARN-like [Strongylocentrotus purpuratus]	2e-83	269
Contig14008	gi|72054094|ref|XP_793611.1| PREDICTED: methyltransferase-like protein 16-like [Strongylocentrotus purpuratus]	1e-102	335
Contig14009	gi|390367808|ref|XP_786565.3| PREDICTED: metabotropic glutamate receptor 3-like [Strongylocentrotus purpuratus]	1e-76	218
Contig14016	gi|390335042|ref|XP_782701.2| PREDICTED: intraflagellar transport protein 88 homolog [Strongylocentrotus purpuratus]	0.0	541
Contig14023	gi|115738137|ref|XP_797576.2| PREDICTED: alkylated DNA repair protein alkB homolog 8-like [Strongylocentrotus purpuratus]	1e-108	336
Contig14026	gi|390362730|ref|XP_796241.3| PREDICTED: uncharacterized protein LOC591592 [Strongylocentrotus purpuratus]	3e-57	218
Contig14028	gi|390355318|ref|XP_003728521.1| PREDICTED: rab proteins geranylgeranyltransferase component A 1-like [Strongylocentrotus purpuratus]	6e-176	446
Contig14031	gi|390350682|ref|XP_794407.3| PREDICTED: methyltransferase-like protein 6-like [Strongylocentrotus purpuratus]	1e-57	190
Contig14041	gi|390347474|ref|XP_798409.3| PREDICTED: leucine-rich repeat protein SHOC-2-like [Strongylocentrotus purpuratus]	5e-172	503
Contig14047	gi|390332755|ref|XP_003723569.1| PREDICTED: xaa-Pro dipeptidase-like [Strongylocentrotus purpuratus]	0.0	682
Contig1405	gi|115899429|ref|XP_784791.2| PREDICTED: thyroid transcription factor 1-associated protein 26 homolog [Strongylocentrotus purpuratus]	4e-11	63.2
Contig14050	gi|390354433|ref|XP_001197954.2| PREDICTED: laminin subunit alpha-2-like [Strongylocentrotus purpuratus]	4e-166	532
Contig14053	gi|390337821|ref|XP_785601.3| PREDICTED: protocadherin Fat 4 [Strongylocentrotus purpuratus]	0.0	575
Contig14059	gi|390335889|ref|XP_799995.3| PREDICTED: uncharacterized protein C9orf142-like isoform 2 [Strongylocentrotus purpuratus]	3e-61	197
Contig14060	gi|390359794|ref|XP_001197149.2| PREDICTED: uncharacterized protein LOC756993 [Strongylocentrotus purpuratus]	5e-20	82.0
Contig14063	gi|390332291|ref|XP_782082.3| PREDICTED: xanthine dehydrogenase/oxidase [Strongylocentrotus purpuratus]	0.0	1243
Contig14069	gi|72166355|ref|XP_786360.1| PREDICTED: Golgi to ER traffic protein 4 homolog B-like [Strongylocentrotus purpuratus]	3e-107	323
Contig14079	gi|390352120|ref|XP_003727821.1| PREDICTED: TBCC domain-containing protein 1-like isoform 1 [Strongylocentrotus purpuratus]	3e-80	228
Contig14082	gi|390341339|ref|XP_003725432.1| PREDICTED: signal recognition particle 68 kDa protein [Strongylocentrotus purpuratus]	0.0	453
Contig14083	gi|115903891|ref|XP_001186224.1| PREDICTED: echinoidin-like [Strongylocentrotus purpuratus]	3e-29	111
Contig14087	gi|390337288|ref|XP_798618.3| PREDICTED: uncharacterized protein LOC594074 [Strongylocentrotus purpuratus]	2e-66	228
Contig14090	gi|390354526|ref|XP_001178625.2| PREDICTED: protein FAM192A-like [Strongylocentrotus purpuratus]	3e-08	55.5
Contig14092	gi|390352727|ref|XP_787771.3| PREDICTED: uncharacterized protein LOC582736 [Strongylocentrotus purpuratus]	0.0	564
Contig14094	gi|390364717|ref|XP_003730665.1| PREDICTED: uncharacterized protein LOC100888714 [Strongylocentrotus purpuratus]	2e-47	174
Contig141	gi|390362813|ref|XP_003730232.1| PREDICTED: uncharacterized protein LOC763547 [Strongylocentrotus purpuratus]	1e-40	154
Contig14102	gi|390360112|ref|XP_794835.3| PREDICTED: fibrillin-1-like [Strongylocentrotus purpuratus]	2e-118	395
Contig14106	gi|390334191|ref|XP_003723870.1| PREDICTED: neuromedin-U receptor 2-like [Strongylocentrotus purpuratus]	7e-63	206
Contig14120	gi|72126173|ref|XP_794512.1| PREDICTED: methyltransferase-like protein 20-like [Strongylocentrotus purpuratus]	8e-39	142
Contig14148	gi|390358820|ref|XP_788218.3| PREDICTED: sorting nexin-25-like [Strongylocentrotus purpuratus]	1e-160	506
Contig14152	gi|390346387|ref|XP_003726538.1| PREDICTED: uncharacterized protein LOC100890864 [Strongylocentrotus purpuratus]	1e-13	72.8
Contig14153	gi|390333285|ref|XP_786563.2| PREDICTED: serine/threonine/tyrosine-interacting protein A-like [Strongylocentrotus purpuratus]	4e-28	109
Contig14157	gi|390357744|ref|XP_003729087.1| PREDICTED: tripartite motif-containing protein 3-like [Strongylocentrotus purpuratus]	1e-47	169
Contig14163	gi|115647095|ref|XP_001178341.1| PREDICTED: uncharacterized protein LOC753986 [Strongylocentrotus purpuratus]	5e-23	96.3
Contig1417	gi|390351527|ref|XP_003727677.1| PREDICTED: uncharacterized protein LOC100892407 [Strongylocentrotus purpuratus]	1e-15	79.0
Contig14174	gi|390353305|ref|XP_796289.3| PREDICTED: RPE-spondin-like [Strongylocentrotus purpuratus]	5e-59	206
Contig14175	gi|72132955|ref|XP_794930.1| PREDICTED: coiled-coil domain-containing protein 33-like [Strongylocentrotus purpuratus]	8e-56	189
Contig14176	gi|390334861|ref|XP_003724032.1| PREDICTED: uncharacterized protein LOC100888066 isoform 1 [Strongylocentrotus purpuratus]	9e-102	338
Contig14179	gi|390354163|ref|XP_782463.3| PREDICTED: ATP-binding cassette sub-family B member 7, mitochondrial-like [Strongylocentrotus purpuratus]	3e-157	462
Contig14182	gi|390352512|ref|XP_790068.3| PREDICTED: uncharacterized protein LOC585138 [Strongylocentrotus purpuratus]	1e-24	111
Contig14184	gi|72138348|ref|XP_790461.1| PREDICTED: WD repeat-containing protein 46 [Strongylocentrotus purpuratus]	0.0	671
Contig14185	gi|390355946|ref|XP_787540.3| PREDICTED: sodium/potassium/calcium exchanger 2-like [Strongylocentrotus purpuratus]	3e-89	305
Contig14186	gi|390342366|ref|XP_780446.3| PREDICTED: NAD-dependent protein deacylase sirtuin-5A, mitochondrial-like [Strongylocentrotus purpuratus]	4e-118	361
Contig14189	gi|390349373|ref|XP_796389.3| PREDICTED: uncharacterized protein LOC591744 [Strongylocentrotus purpuratus]	3e-152	509
Contig14192	gi|390348288|ref|XP_788563.2| PREDICTED: gamma-tubulin complex component 2-like [Strongylocentrotus purpuratus]	0.0	1278
Contig14195	gi|390351157|ref|XP_003727593.1| PREDICTED: uncharacterized protein LOC100888527 [Strongylocentrotus purpuratus]	1e-173	585
Contig14199	gi|390335233|ref|XP_003724097.1| PREDICTED: uncharacterized protein LOC100891278 isoform 1 [Strongylocentrotus purpuratus]	2e-32	135
Contig14205	gi|115715504|ref|XP_800003.2| PREDICTED: uncharacterized protein LOC578474 [Strongylocentrotus purpuratus]	1e-75	208
Contig14206	gi|390333188|ref|XP_791277.3| PREDICTED: V-type proton ATPase 116 kDa subunit a isoform 1-like [Strongylocentrotus purpuratus]	2e-167	530
Contig14207	gi|390332637|ref|XP_786069.3| PREDICTED: FAS-associated factor 1-like [Strongylocentrotus purpuratus]	5e-151	481
Contig14208	gi|390362974|ref|XP_790358.3| PREDICTED: leucine carboxyl methyltransferase 2-like [Strongylocentrotus purpuratus]	4e-73	158
Contig1421	gi|115768080|ref|XP_001178791.1| PREDICTED: signal recognition particle 9 kDa protein-like [Strongylocentrotus purpuratus]	2e-33	126
Contig14213	gi|390350578|ref|XP_001189302.2| PREDICTED: mdm2-binding protein-like [Strongylocentrotus purpuratus]	1e-19	93.2
Contig14222	gi|390351852|ref|XP_785645.3| PREDICTED: uncharacterized protein LOC580498 [Strongylocentrotus purpuratus]	3e-29	124
Contig14225	gi|390344075|ref|XP_001191507.2| PREDICTED: LOW QUALITY PROTEIN: sodium leak channel non-selective protein-like, partial [Strongylocentrotus purpuratus]	0.0	842
Contig14231	gi|390353148|ref|XP_782458.3| PREDICTED: cytochrome P450 2U1-like [Strongylocentrotus purpuratus]	1e-97	325
Contig14232	gi|390336532|ref|XP_781431.3| PREDICTED: cytochrome P450 2J6-like [Strongylocentrotus purpuratus]	6e-105	346
Contig14234	gi|72149646|ref|XP_780638.1| PREDICTED: protein YIPF5-like isoform 1 [Strongylocentrotus purpuratus]	5e-99	311
Contig1424	gi|72007592|ref|XP_780711.1| PREDICTED: sorting nexin-12-like [Strongylocentrotus purpuratus]	1e-68	228
Contig14246	gi|390356561|ref|XP_781984.3| PREDICTED: E3 ubiquitin-protein ligase MYLIP-like [Strongylocentrotus purpuratus]	0.0	616
Contig1425	gi|72046527|ref|XP_795064.1| PREDICTED: isochorismatase domain-containing protein 2, mitochondrial-like [Strongylocentrotus purpuratus]	2e-81	246
Contig14251	gi|390357364|ref|XP_786493.3| PREDICTED: acylpyruvase FAHD1, mitochondrial-like [Strongylocentrotus purpuratus]	4e-88	273
Contig14254	gi|390369532|ref|XP_001199967.2| PREDICTED: tetratricopeptide repeat protein 40-like, partial [Strongylocentrotus purpuratus]	9e-125	397
Contig14258	gi|390344460|ref|XP_001198909.2| PREDICTED: probable ATP-dependent RNA helicase DDX59-like [Strongylocentrotus purpuratus]	2e-137	426
Contig14259	gi|72049918|ref|XP_788126.1| PREDICTED: condensin-2 complex subunit G2-like [Strongylocentrotus purpuratus]	3e-52	182
Contig1426	gi|390341886|ref|XP_784072.2| PREDICTED: cytoplasmic protein NCK2-like [Strongylocentrotus purpuratus]	9e-55	183
Contig14260	gi|390346495|ref|XP_003726565.1| PREDICTED: protein FAM86A-like [Strongylocentrotus purpuratus]	5e-23	103
Contig14264	gi|390356813|ref|XP_789781.3| PREDICTED: ATP-binding cassette sub-family G member 2-like [Strongylocentrotus purpuratus]	0.0	644
Contig14265	gi|390333445|ref|XP_003723712.1| PREDICTED: transcription factor RFX3-like [Strongylocentrotus purpuratus]	5e-63	222
Contig14269	gi|390336688|ref|XP_794627.3| PREDICTED: oxidative stress-induced growth inhibitor 1-like [Strongylocentrotus purpuratus]	0.0	528
Contig1427	gi|115620271|ref|XP_781643.2| PREDICTED: squamous cell carcinoma antigen recognized by T-cells 3-like [Strongylocentrotus purpuratus]	1e-152	466
Contig14276	gi|390339279|ref|XP_786024.3| PREDICTED: histone acetyltransferase KAT5-like [Strongylocentrotus purpuratus]	2e-139	407
Contig1428	gi|390332179|ref|XP_787759.3| PREDICTED: ferrochelatase, mitochondrial-like [Strongylocentrotus purpuratus]	8e-160	459
Contig14284	gi|390356690|ref|XP_003728846.1| PREDICTED: uncharacterized protein LOC100889589 isoform 2 [Strongylocentrotus purpuratus]	6e-36	145
Contig14286	gi|72146610|ref|XP_789940.1| PREDICTED: uncharacterized protein LOC585003 [Strongylocentrotus purpuratus]	2e-87	303
Contig14291	gi|390350712|ref|XP_794103.3| PREDICTED: plexin domain-containing protein 2-like [Strongylocentrotus purpuratus]	2e-59	210
Contig14293	gi|390360142|ref|XP_784892.2| PREDICTED: U3 small nucleolar RNA-associated protein 18 homolog [Strongylocentrotus purpuratus]	1e-79	263
Contig14300	gi|390364524|ref|XP_790138.3| PREDICTED: lon protease homolog 2, peroxisomal-like [Strongylocentrotus purpuratus]	0.0	565
Contig14301	gi|390341472|ref|XP_786089.3| PREDICTED: protein O-mannosyl-transferase 2 [Strongylocentrotus purpuratus]	1e-142	427
Contig14305	gi|390334923|ref|XP_788316.3| PREDICTED: cyclin-G-associated kinase-like [Strongylocentrotus purpuratus]	0.0	748
Contig14307	gi|390358071|ref|XP_786655.2| PREDICTED: lysosomal protein NCU-G1-B-like [Strongylocentrotus purpuratus]	8e-78	261
Contig14313	gi|390331819|ref|XP_781835.3| PREDICTED: atrial natriuretic peptide receptor 1 [Strongylocentrotus purpuratus]	0.0	927
Contig14317	gi|115938040|ref|XP_798978.2| PREDICTED: sodium/hydrogen exchanger 9-like [Strongylocentrotus purpuratus]	8e-106	339
Contig14321	gi|390355687|ref|XP_798281.3| PREDICTED: cyclin-J-like [Strongylocentrotus purpuratus]	7e-76	245
Contig14328	gi|390358036|ref|XP_003729164.1| PREDICTED: LOW QUALITY PROTEIN: uncharacterized protein KIAA0528-like [Strongylocentrotus purpuratus]	2e-139	429
Contig1433	gi|390355400|ref|XP_001201771.2| PREDICTED: phospholipase A2-like [Strongylocentrotus purpuratus]	2e-25	104
Contig14334	gi|390355524|ref|XP_785901.3| PREDICTED: protein regulator of cytokinesis 1-like isoform 2 [Strongylocentrotus purpuratus]	0.0	615
Contig1434	gi|72126055|ref|XP_793305.1| PREDICTED: transmembrane protein 11-B, mitochondrial-like [Strongylocentrotus purpuratus]	2e-75	240
Contig14341	gi|390357212|ref|XP_003728954.1| PREDICTED: tax1-binding protein 3-like [Strongylocentrotus purpuratus]	2e-35	130
Contig14343	gi|390341071|ref|XP_003725366.1| PREDICTED: uncharacterized protein LOC100889173 [Strongylocentrotus purpuratus]	4e-145	436
Contig1435	gi|390337133|ref|XP_791289.2| PREDICTED: probable exonuclease mut-7 homolog [Strongylocentrotus purpuratus]	9e-105	327
Contig14351	gi|390337064|ref|XP_784258.3| PREDICTED: serine/threonine-protein phosphatase 2A activator-like [Strongylocentrotus purpuratus]	3e-104	335
Contig1437	gi|390347842|ref|XP_003726879.1| PREDICTED: uncharacterized protein LOC100891589 [Strongylocentrotus purpuratus]	1e-42	160
Contig14370	gi|390344917|ref|XP_799278.3| PREDICTED: UPF0614 protein C14orf102-like [Strongylocentrotus purpuratus]	4e-39	147
Contig14372	gi|115675892|ref|XP_794800.2| PREDICTED: chromatin complexes subunit BAP18-like isoform 2 [Strongylocentrotus purpuratus]	3e-46	160
Contig14379	gi|390356545|ref|XP_789743.3| PREDICTED: N-acetylated-alpha-linked acidic dipeptidase 2 [Strongylocentrotus purpuratus]	0.0	706
Contig14387	gi|390355539|ref|XP_001198519.2| PREDICTED: transmembrane protein 129-like [Strongylocentrotus purpuratus]	2e-130	393
Contig14389	gi|390342519|ref|XP_786075.3| PREDICTED: testis-expressed sequence 9 protein-like [Strongylocentrotus purpuratus]	2e-104	312
Contig14391	gi|390340782|ref|XP_001179917.2| PREDICTED: probable S-acyltransferase At2g14255-like [Strongylocentrotus purpuratus]	2e-136	413
Contig14394	gi|115898574|ref|XP_783309.2| PREDICTED: uncharacterized protein LOC578026 [Strongylocentrotus purpuratus]	3e-28	125
Contig14398	gi|390342004|ref|XP_003725571.1| PREDICTED: coiled-coil domain-containing protein 85C-like [Strongylocentrotus purpuratus]	5e-19	89.7
Contig14399	gi|390362698|ref|XP_782496.3| PREDICTED: malcavernin-like [Strongylocentrotus purpuratus]	1e-53	191
Contig14400	gi|390336051|ref|XP_003724272.1| PREDICTED: uncharacterized protein LOC100890760 [Strongylocentrotus purpuratus]	2e-27	117
Contig14402	gi|390335680|ref|XP_001200380.2| PREDICTED: protein FAM188B-like [Strongylocentrotus purpuratus]	9e-72	216
Contig14403	gi|390363274|ref|XP_790305.3| PREDICTED: ATP-dependent RNA helicase DDX1-like, partial [Strongylocentrotus purpuratus]	2e-160	447
Contig14404	gi|115891612|ref|XP_787563.2| PREDICTED: selenium-binding protein 1-like [Strongylocentrotus purpuratus]	0.0	739
Contig14407	gi|390345051|ref|XP_003726252.1| PREDICTED: uncharacterized protein C1orf31 homolog [Strongylocentrotus purpuratus]	2e-21	87.4
Contig14410	gi|390346718|ref|XP_003726612.1| PREDICTED: uncharacterized protein LOC100892402 [Strongylocentrotus purpuratus]	1e-101	342
Contig14413	gi|390360492|ref|XP_001201059.2| PREDICTED: THAP domain-containing protein 9-like [Strongylocentrotus purpuratus]	0.0	664
Contig14414	gi|390335380|ref|XP_791345.3| PREDICTED: uncharacterized protein LOC586472 [Strongylocentrotus purpuratus]	4e-100	317
Contig14427	gi|390345301|ref|XP_003726308.1| PREDICTED: LOW QUALITY PROTEIN: deoxyribodipyrimidine photo-lyase-like [Strongylocentrotus purpuratus]	0.0	592
Contig14434	gi|390335174|ref|XP_001199598.2| PREDICTED: putative aldolase class 2 protein CC_1201-like [Strongylocentrotus purpuratus]	2e-35	135
Contig14437	gi|390341647|ref|XP_003725500.1| PREDICTED: G patch domain-containing protein 1-like [Strongylocentrotus purpuratus]	1e-24	107
Contig14443	gi|390338891|ref|XP_003724870.1| PREDICTED: uncharacterized protein LOC100893711 [Strongylocentrotus purpuratus]	6e-28	111
Contig14446	gi|390332838|ref|XP_781177.2| PREDICTED: coiled-coil domain-containing protein 75-like [Strongylocentrotus purpuratus]	1e-34	88.2
Contig14448	gi|390334519|ref|XP_003723946.1| PREDICTED: kelch-like protein 3-like isoform 2 [Strongylocentrotus purpuratus]	0.0	603
Contig1445	gi|390331587|ref|XP_798461.3| PREDICTED: uncharacterized protein LOC593913 [Strongylocentrotus purpuratus]	3e-43	164
Contig14453	gi|390343726|ref|XP_796814.3| PREDICTED: acyloxyacyl hydrolase-like [Strongylocentrotus purpuratus]	1e-152	454
Contig14457	gi|72163744|ref|XP_795309.1| PREDICTED: putative Dol-P-Glc:Glc(2)Man(9)GlcNAc(2)-PP-Dol alpha-1,2-glucosyltransferase-like [Strongylocentrotus purpuratus]	1e-98	311
Contig14461	gi|390352377|ref|XP_001185248.2| PREDICTED: uncharacterized protein C7orf72-like [Strongylocentrotus purpuratus]	1e-80	255
Contig14467	gi|390345600|ref|XP_784851.3| PREDICTED: uncharacterized protein R102.4-like [Strongylocentrotus purpuratus]	6e-123	364
Contig14478	gi|390341032|ref|XP_001179450.2| PREDICTED: myotubularin-related protein 13-like, partial [Strongylocentrotus purpuratus]	0.0	440
Contig14486	gi|390342356|ref|XP_003725645.1| PREDICTED: transcription termination factor 2-like [Strongylocentrotus purpuratus]	0.0	543
Contig14488	gi|115637267|ref|XP_786512.2| PREDICTED: RING finger protein 145-like [Strongylocentrotus purpuratus]	1e-95	298
Contig14492	gi|390365894|ref|XP_003730915.1| PREDICTED: solute carrier family 35 member G1-like isoform 3 [Strongylocentrotus purpuratus]	2e-39	143
Contig14497	gi|390339388|ref|XP_787752.3| PREDICTED: INO80 complex subunit D-like [Strongylocentrotus purpuratus]	1e-78	276
Contig1450	gi|390356014|ref|XP_003728683.1| PREDICTED: uncharacterized protein LOC100892284 [Strongylocentrotus purpuratus]	2e-32	138
Contig14506	gi|390349193|ref|XP_003727162.1| PREDICTED: DNA topoisomerase 2-binding protein 1-like [Strongylocentrotus purpuratus]	7e-33	123
Contig14510	gi|390332127|ref|XP_782451.3| PREDICTED: homeobox protein MOX-1-like [Strongylocentrotus purpuratus]	6e-79	263
Contig14516	gi|72008242|ref|XP_784016.1| PREDICTED: probable RNA-binding protein EIF1AD-like [Strongylocentrotus purpuratus]	5e-55	190
Contig14518	gi|390348011|ref|XP_780652.3| PREDICTED: NADPH-dependent diflavin oxidoreductase 1-like [Strongylocentrotus purpuratus]	3e-158	476
Contig1452	gi|390355345|ref|XP_785245.3| PREDICTED: uncharacterized protein LOC580076 [Strongylocentrotus purpuratus]	2e-73	243
Contig14523	gi|390344280|ref|XP_799111.2| PREDICTED: 28S ribosomal protein S27, mitochondrial-like [Strongylocentrotus purpuratus]	2e-47	168
Contig14526	gi|390350770|ref|XP_003727491.1| PREDICTED: uncharacterized protein LOC100891140 [Strongylocentrotus purpuratus]	2e-17	87.0
Contig1454	gi|390353919|ref|XP_789046.3| PREDICTED: uncharacterized protein LOC584073 [Strongylocentrotus purpuratus]	0.0	754
Contig14541	gi|390335725|ref|XP_782955.3| PREDICTED: centrin-3-like [Strongylocentrotus purpuratus]	1e-93	278
Contig14548	gi|390366428|ref|XP_001185409.2| PREDICTED: uncharacterized protein LOC754386 [Strongylocentrotus purpuratus]	2e-26	102
Contig1455	gi|390352340|ref|XP_003727877.1| PREDICTED: dermal papilla-derived protein 6 homolog isoform 1 [Strongylocentrotus purpuratus]	9e-42	158
Contig14556	gi|390338026|ref|XP_789606.2| PREDICTED: orexin receptor type 2-like [Strongylocentrotus purpuratus]	5e-78	258
Contig14569	gi|115629189|ref|XP_783072.2| PREDICTED: aromatic-L-amino-acid decarboxylase-like [Strongylocentrotus purpuratus]	0.0	685
Contig14573	gi|390357307|ref|XP_003728978.1| PREDICTED: uncharacterized protein LOC100892379 [Strongylocentrotus purpuratus]	4e-25	107
Contig14574	gi|390335385|ref|XP_001186225.2| PREDICTED: androglobin isoform 1 [Strongylocentrotus purpuratus]	0.0	897
Contig14575	gi|390331978|ref|XP_003723395.1| PREDICTED: leucine-rich repeat-containing protein 28-like [Strongylocentrotus purpuratus]	9e-33	124
Contig14576	gi|390332482|ref|XP_001193449.2| PREDICTED: uncharacterized protein LOC756089 [Strongylocentrotus purpuratus]	4e-24	98.6
Contig14586	gi|390347576|ref|XP_003726817.1| PREDICTED: uncharacterized protein LOC100891641, partial [Strongylocentrotus purpuratus]	4e-70	242
Contig14595	gi|390355851|ref|XP_001180017.2| PREDICTED: uncharacterized protein LOC752732 isoform 1 [Strongylocentrotus purpuratus]	4e-62	224
Contig14596	gi|115903768|ref|XP_796919.2| PREDICTED: neurochondrin-like [Strongylocentrotus purpuratus]	1e-33	131
Contig14612	gi|390361428|ref|XP_795832.3| PREDICTED: fibrillin-3-like [Strongylocentrotus purpuratus]	0.0	368
Contig14621	gi|390341561|ref|XP_787726.3| PREDICTED: organic cation transporter protein-like [Strongylocentrotus purpuratus]	1e-103	325
Contig14634	gi|390362764|ref|XP_003730221.1| PREDICTED: uncharacterized protein LOC100890256, partial [Strongylocentrotus purpuratus]	7e-67	235
Contig14642	gi|390360818|ref|XP_788398.3| PREDICTED: cytospin-A-like [Strongylocentrotus purpuratus]	1e-58	207
Contig14652	gi|390341874|ref|XP_001200519.2| PREDICTED: DNA methyltransferase 1-associated protein 1-like [Strongylocentrotus purpuratus]	7e-169	450
Contig14658	gi|390361598|ref|XP_798289.3| PREDICTED: coiled-coil domain-containing protein C6orf97-like [Strongylocentrotus purpuratus]	0.0	687
Contig1466	gi|390368234|ref|XP_787931.3| PREDICTED: T-complex protein 1 subunit zeta-like [Strongylocentrotus purpuratus]	9e-140	416
Contig14661	gi|390334003|ref|XP_003723823.1| PREDICTED: uncharacterized protein LOC100893616 [Strongylocentrotus purpuratus]	4e-26	112
Contig14668	gi|390353001|ref|XP_785636.3| PREDICTED: PAX-interacting protein 1-like [Strongylocentrotus purpuratus]	7e-152	468
Contig14677	gi|390341661|ref|XP_001199528.2| PREDICTED: alpha-N-acetylgalactosaminide alpha-2,6-sialyltransferase 2-like [Strongylocentrotus purpuratus]	7e-134	404
Contig14682	gi|390368274|ref|XP_795007.3| PREDICTED: WASH complex subunit CCDC53-like isoform 4 [Strongylocentrotus purpuratus]	2e-41	151
Contig14686	gi|390338528|ref|XP_782246.3| PREDICTED: RCC1 and BTB domain-containing protein 1 [Strongylocentrotus purpuratus]	5e-164	355
Contig14689	gi|390338061|ref|XP_789129.3| PREDICTED: serine/threonine-protein phosphatase 6 regulatory ankyrin repeat subunit B-like [Strongylocentrotus purpuratus]	1e-39	154
Contig14690	gi|390343403|ref|XP_800802.2| PREDICTED: uncharacterized protein LOC594204 [Strongylocentrotus purpuratus]	2e-21	94.7
Contig14692	gi|390362760|ref|XP_782638.3| PREDICTED: uncharacterized protein LOC577309, partial [Strongylocentrotus purpuratus]	0.0	599
Contig14696	gi|72113576|ref|XP_794377.1| PREDICTED: dual specificity protein phosphatase 7-like [Strongylocentrotus purpuratus]	5e-124	380
Contig14697	gi|390356835|ref|XP_797536.3| PREDICTED: coiled-coil domain-containing protein 147 [Strongylocentrotus purpuratus]	0.0	525
Contig14698	gi|115953099|ref|XP_001175610.1| PREDICTED: synaptophysin-like [Strongylocentrotus purpuratus]	9e-66	221
Contig147	gi|115891482|ref|XP_001177626.1| PREDICTED: LIM and SH3 domain protein F42H10.3-like [Strongylocentrotus purpuratus]	4e-75	245
Contig14703	gi|390348909|ref|XP_783288.3| PREDICTED: proline-rich protein PRCC-like [Strongylocentrotus purpuratus]	8e-36	139
Contig14708	gi|390332984|ref|XP_784677.3| PREDICTED: polypeptide N-acetylgalactosaminyltransferase 2-like [Strongylocentrotus purpuratus]	7e-153	468
Contig1471	gi|115896469|ref|XP_001199078.1| PREDICTED: protein SMG5-like, partial [Strongylocentrotus purpuratus]	2e-153	475
Contig14729	gi|390349111|ref|XP_781178.2| PREDICTED: protein midA homolog, mitochondrial-like [Strongylocentrotus purpuratus]	2e-157	478
Contig14733	gi|115712687|ref|XP_786110.2| PREDICTED: diphthamide biosynthesis protein 2-like [Strongylocentrotus purpuratus]	2e-94	298
Contig14738	gi|390338452|ref|XP_781045.3| PREDICTED: attractin-like protein 1 isoform 4 [Strongylocentrotus purpuratus]	2e-155	335
Contig1474	gi|390332289|ref|XP_782392.3| PREDICTED: vesicle transport through interaction with t-SNAREs homolog 1B-like [Strongylocentrotus purpuratus]	3e-42	146
Contig14745	gi|115901608|ref|XP_789981.2| PREDICTED: chromatin modification-related protein MEAF6-like [Strongylocentrotus purpuratus]	2e-52	181
Contig14749	gi|390339948|ref|XP_003725136.1| PREDICTED: uncharacterized protein LOC591243, partial [Strongylocentrotus purpuratus]	6e-42	155
Contig1475	gi|72015229|ref|XP_780543.1| PREDICTED: COMM domain-containing protein 10-like [Strongylocentrotus purpuratus]	4e-74	249
Contig14751	gi|390333995|ref|XP_003723821.1| PREDICTED: uncharacterized protein LOC100892912 [Strongylocentrotus purpuratus]	9e-32	132
Contig14762	gi|390331775|ref|XP_785563.3| PREDICTED: uncharacterized protein LOC580410 [Strongylocentrotus purpuratus]	1e-171	545
Contig14764	gi|390346897|ref|XP_789443.3| PREDICTED: uncharacterized protein LOC584491 [Strongylocentrotus purpuratus]	1e-74	251
Contig14767	gi|390348989|ref|XP_800525.3| PREDICTED: uncharacterized protein LOC588758 [Strongylocentrotus purpuratus]	5e-20	90.9
Contig14774	gi|390356507|ref|XP_003728812.1| PREDICTED: uncharacterized protein LOC100888225 [Strongylocentrotus purpuratus]	1e-49	186
Contig1478	gi|390335271|ref|XP_001198253.2| PREDICTED: LSM domain-containing protein 1-like [Strongylocentrotus purpuratus]	3e-37	134
Contig14785	gi|390358567|ref|XP_003729288.1| PREDICTED: uncharacterized protein LOC100891068 [Strongylocentrotus purpuratus]	3e-10	65.1
Contig14791	gi|390340991|ref|XP_785710.3| PREDICTED: uncharacterized protein KIAA0556-like [Strongylocentrotus purpuratus]	0.0	870
Contig14793	gi|390345942|ref|XP_003726449.1| PREDICTED: transmembrane 7 superfamily member 3-like [Strongylocentrotus purpuratus]	6e-87	280
Contig14795	gi|390366248|ref|XP_783205.3| PREDICTED: DNA-directed RNA polymerase III subunit RPC2-like, partial [Strongylocentrotus purpuratus]	0.0	612
Contig14797	gi|72022831|ref|XP_796980.1| PREDICTED: glutaredoxin-like protein C5orf63 homolog [Strongylocentrotus purpuratus]	7e-35	123
Contig14800	gi|72004674|ref|XP_783655.1| PREDICTED: purine nucleoside phosphorylase-like isoform 3 [Strongylocentrotus purpuratus]	5e-119	352
Contig14802	gi|72010481|ref|XP_786746.1| PREDICTED: uncharacterized protein KIAA0930 homolog isoform 2 [Strongylocentrotus purpuratus]	3e-75	234
Contig14810	gi|72020894|ref|XP_791188.1| PREDICTED: parkin coregulated gene protein homolog [Strongylocentrotus purpuratus]	2e-116	340
Contig14816	gi|390358476|ref|XP_003729266.1| PREDICTED: UMP-CMP kinase-like isoform 1 [Strongylocentrotus purpuratus]	6e-90	271
Contig1482	gi|72140095|ref|XP_779941.1| PREDICTED: long-chain-fatty-acid--CoA ligase 1-like isoform 1 [Strongylocentrotus purpuratus]	0.0	611
Contig14828	gi|72016452|ref|XP_782053.1| PREDICTED: bcl-2-related ovarian killer protein-like [Strongylocentrotus purpuratus]	5e-24	103
Contig14836	gi|390346871|ref|XP_780741.2| PREDICTED: nuclear factor NF-kappa-B p105 subunit-like [Strongylocentrotus purpuratus]	1e-65	238
Contig1484	gi|390334324|ref|XP_003723900.1| PREDICTED: E3 ubiquitin-protein ligase arc-1-like [Strongylocentrotus purpuratus]	3e-120	398
Contig14840	gi|115898525|ref|XP_001177227.1| PREDICTED: ubiquitin-like protein 3-like [Strongylocentrotus purpuratus]	1e-57	193
Contig14847	gi|390341349|ref|XP_003725436.1| PREDICTED: regulatory-associated protein of mTOR-like [Strongylocentrotus purpuratus]	5e-101	317
Contig1485	gi|390365230|ref|XP_795668.3| PREDICTED: actin-binding protein anillin-like [Strongylocentrotus purpuratus]	6e-24	102
Contig14860	gi|390363172|ref|XP_001182599.2| PREDICTED: protein IMPACT-like [Strongylocentrotus purpuratus]	3e-90	286
Contig14861	gi|390370002|ref|XP_799109.3| PREDICTED: multidrug resistance-associated protein 5-like [Strongylocentrotus purpuratus]	0.0	579
Contig14870	gi|390361462|ref|XP_788140.2| PREDICTED: EF-hand calcium-binding domain-containing protein 1-like isoform 2 [Strongylocentrotus purpuratus]	6e-78	243
Contig14888	gi|390364604|ref|XP_003730644.1| PREDICTED: LOW QUALITY PROTEIN: nuclear pore complex protein Nup155-like [Strongylocentrotus purpuratus]	0.0	945
Contig14891	gi|72083424|ref|XP_800504.1| PREDICTED: uncharacterized protein LOC588387 [Strongylocentrotus purpuratus]	4e-177	512
Contig14899	gi|390347555|ref|XP_003726813.1| PREDICTED: sperm flagellar protein 2 isoform 3 [Strongylocentrotus purpuratus]	0.0	467
Contig1490	gi|282848139|ref|NP_001164287.1| Ste20-like protein kinase [Strongylocentrotus purpuratus]	0.0	644
Contig14904	gi|185136217|ref|NP_001118236.1| fibroblast growth factor [Strongylocentrotus purpuratus]	3e-08	56.6
Contig14907	gi|390345568|ref|XP_003726364.1| PREDICTED: creatinase-like [Strongylocentrotus purpuratus]	4e-101	303
Contig14911	gi|390356886|ref|XP_780891.3| PREDICTED: chloride channel protein 1-like [Strongylocentrotus purpuratus]	2e-76	231
Contig14917	gi|390340665|ref|XP_003725289.1| PREDICTED: sterol regulatory element-binding protein cleavage-activating protein-like [Strongylocentrotus purpuratus]	8e-88	281
Contig1492	gi|72087664|ref|XP_792366.1| PREDICTED: testis-expressed sequence 264 protein-like [Strongylocentrotus purpuratus]	1e-38	141
Contig14922	gi|390345017|ref|XP_003726244.1| PREDICTED: N-acetylgalactosaminyltransferase 7-like isoform 1 [Strongylocentrotus purpuratus]	2e-176	529
Contig14924	gi|390351174|ref|XP_003727596.1| PREDICTED: galanin receptor type 2-like [Strongylocentrotus purpuratus]	7e-53	187
Contig14935	gi|390342534|ref|XP_003725682.1| PREDICTED: macrophage mannose receptor 1-like [Strongylocentrotus purpuratus]	2e-14	72.0
Contig1494	gi|390350003|ref|XP_001187188.2| PREDICTED: non-homologous end-joining factor 1-like [Strongylocentrotus purpuratus]	5e-64	223
Contig14944	gi|390358720|ref|XP_782219.2| PREDICTED: 5'-nucleotidase domain-containing protein 1-like [Strongylocentrotus purpuratus]	1e-82	263
Contig14970	gi|47551021|ref|NP_999685.1| CCAAT-binding transcription factor subunit A [Strongylocentrotus purpuratus]	1e-65	217
Contig14981	gi|72005988|ref|XP_785529.1| PREDICTED: coiled-coil domain-containing protein 113-like [Strongylocentrotus purpuratus]	4e-146	431
Contig14982	gi|72116127|ref|XP_790765.1| PREDICTED: protein kintoun-like [Strongylocentrotus purpuratus]	1e-119	377
Contig14984	gi|390357694|ref|XP_785473.3| PREDICTED: calcium/calmodulin-dependent protein kinase kinase 2-like isoform 2 [Strongylocentrotus purpuratus]	2e-125	331
Contig14991	gi|390346626|ref|XP_003726593.1| PREDICTED: protein Churchill-like [Strongylocentrotus purpuratus]	1e-40	144
Contig150	gi|390340634|ref|XP_791287.3| PREDICTED: uncharacterized protein LOC586410 [Strongylocentrotus purpuratus]	2e-19	90.9
Contig1500	gi|390347179|ref|XP_794920.3| PREDICTED: xylose isomerase-like [Strongylocentrotus purpuratus]	0.0	460
Contig15004	gi|390337985|ref|XP_003724693.1| PREDICTED: phosphatidate phosphatase PPAPDC1A-like [Strongylocentrotus purpuratus]	1e-12	61.6
Contig15008	gi|390341295|ref|XP_782058.3| PREDICTED: DDB1- and CUL4-associated factor 11-like [Strongylocentrotus purpuratus]	0.0	635
Contig15012	gi|390359610|ref|XP_003729520.1| PREDICTED: uncharacterized protein LOC100889614 [Strongylocentrotus purpuratus]	1e-31	135
Contig15013	gi|390354921|ref|XP_003728437.1| PREDICTED: serologically defined colon cancer antigen 8-like [Strongylocentrotus purpuratus]	1e-106	345
Contig15022	gi|390366517|ref|XP_783179.3| PREDICTED: centrosomal protein of 120 kDa-like, partial [Strongylocentrotus purpuratus]	1e-174	536
Contig15024	gi|390334583|ref|XP_790216.3| PREDICTED: myotubularin-related protein 8-like [Strongylocentrotus purpuratus]	2e-141	431
Contig15026	gi|56961622|ref|NP_001008790.1| phospholipase C delta isoform [Strongylocentrotus purpuratus]	0.0	659
Contig15035	gi|390350760|ref|XP_789144.3| PREDICTED: papilin-like [Strongylocentrotus purpuratus]	9e-162	525
Contig15042	gi|390365949|ref|XP_783781.3| PREDICTED: stAR-related lipid transfer protein 7, mitochondrial-like [Strongylocentrotus purpuratus]	1e-100	319
Contig15046	gi|72099818|ref|XP_800453.1| PREDICTED: uncharacterized protein LOC587408 [Strongylocentrotus purpuratus]	5e-31	115
Contig15050	gi|72155110|ref|XP_789610.1| PREDICTED: coiled-coil domain-containing protein 92-like [Strongylocentrotus purpuratus]	5e-35	134
Contig15058	gi|72037502|ref|XP_791420.1| PREDICTED: gastric triacylglycerol lipase-like [Strongylocentrotus purpuratus]	3e-175	504
Contig15059	gi|390351017|ref|XP_001201921.2| PREDICTED: uncharacterized protein LOC765039 [Strongylocentrotus purpuratus]	3e-39	141
Contig15062	gi|72073194|ref|XP_797720.1| PREDICTED: thymidylate synthase-like [Strongylocentrotus purpuratus]	2e-142	427
Contig15099	gi|390365598|ref|XP_797472.2| PREDICTED: tRNA (cytosine(34)-C(5))-methyltransferase-like, partial [Strongylocentrotus purpuratus]	1e-71	226
Contig15103	gi|390350445|ref|XP_798634.3| PREDICTED: uncharacterized protein LOC594091, partial [Strongylocentrotus purpuratus]	3e-89	305
Contig15104	gi|390345277|ref|XP_792284.3| PREDICTED: lethal(3)malignant brain tumor-like protein 1-like [Strongylocentrotus purpuratus]	1e-162	509
Contig1512	gi|390338186|ref|XP_787115.3| PREDICTED: carbohydrate sulfotransferase 15-like [Strongylocentrotus purpuratus]	4e-86	278
Contig15123	gi|390331576|ref|XP_790455.3| PREDICTED: bifunctional protein NCOAT-like [Strongylocentrotus purpuratus]	2e-48	176
Contig15128	gi|115702572|ref|XP_786510.2| PREDICTED: Bardet-Biedl syndrome 4 protein [Strongylocentrotus purpuratus]	8e-119	353
Contig1513	gi|390337024|ref|XP_003724473.1| PREDICTED: LOW QUALITY PROTEIN: lipoyl synthase, mitochondrial-like [Strongylocentrotus purpuratus]	0.0	538
Contig15130	gi|390334221|ref|XP_003723875.1| PREDICTED: EF-hand domain-containing protein 1 [Strongylocentrotus purpuratus]	2e-156	410
Contig15132	gi|390359216|ref|XP_787822.3| PREDICTED: dnaJ homolog subfamily C member 16-like [Strongylocentrotus purpuratus]	1e-66	226
Contig15133	gi|115947207|ref|XP_790540.2| PREDICTED: centrosomal protein of 57 kDa-like [Strongylocentrotus purpuratus]	3e-88	288
Contig15135	gi|390365308|ref|XP_784091.2| PREDICTED: zinc finger protein 658B-like [Strongylocentrotus purpuratus]	3e-92	302
Contig15138	gi|390343162|ref|XP_782530.3| PREDICTED: NACHT and WD repeat domain-containing protein 1-like isoform 2 [Strongylocentrotus purpuratus]	0.0	1334
Contig15140	gi|390343061|ref|XP_003725791.1| PREDICTED: deleted in malignant brain tumors 1 protein-like isoform 1 [Strongylocentrotus purpuratus]	0.0	1569
Contig15143	gi|390344415|ref|XP_003726116.1| PREDICTED: protein FAM57A-like [Strongylocentrotus purpuratus]	7e-20	85.1
Contig15150	gi|115683754|ref|XP_001175737.1| PREDICTED: ubiquinol-cytochrome c reductase complex chaperone CBP3 homolog [Strongylocentrotus purpuratus]	2e-122	378
Contig15152	gi|390356895|ref|XP_003728881.1| PREDICTED: dynein assembly factor 1, axonemal-like [Strongylocentrotus purpuratus]	2e-127	403
Contig15164	gi|390363187|ref|XP_788796.3| PREDICTED: N(G),N(G)-dimethylarginine dimethylaminohydrolase 1-like [Strongylocentrotus purpuratus]	3e-78	243
Contig1517	gi|390347150|ref|XP_003726707.1| PREDICTED: uncharacterized protein LOC100892123 [Strongylocentrotus purpuratus]	1e-16	77.8
Contig15177	gi|390357467|ref|XP_782474.3| PREDICTED: quinone oxidoreductase-like protein 1-like isoform 2 [Strongylocentrotus purpuratus]	2e-108	345
Contig15179	gi|390341738|ref|XP_799198.2| PREDICTED: uncharacterized protein LOC594672 [Strongylocentrotus purpuratus]	0.0	814
Contig15183	gi|115730761|ref|XP_782571.2| PREDICTED: uncharacterized protein C4orf37 homolog [Strongylocentrotus purpuratus]	1e-168	452
Contig15188	gi|390344368|ref|XP_003726107.1| PREDICTED: structural maintenance of chromosomes protein 2-like, partial [Strongylocentrotus purpuratus]	0.0	964
Contig1519	gi|390355486|ref|XP_003728558.1| PREDICTED: uncharacterized protein LOC100893473 [Strongylocentrotus purpuratus]	1e-74	253
Contig15190	gi|390358358|ref|XP_789541.3| PREDICTED: ras-related protein Rab-28-like [Strongylocentrotus purpuratus]	4e-107	327
Contig15191	gi|390344957|ref|XP_784108.2| PREDICTED: WD repeat-containing protein 91-like [Strongylocentrotus purpuratus]	3e-124	407
Contig15193	gi|390336761|ref|XP_780012.3| PREDICTED: peptidylprolyl isomerase domain and WD repeat-containing protein 1-like isoform 1, partial [Strongylocentrotus purpuratus]	0.0	644
Contig15195	gi|72144727|ref|XP_796940.1| PREDICTED: pyridoxal phosphate phosphatase PHOSPHO2-like [Strongylocentrotus purpuratus]	1e-26	112
Contig15196	gi|115610820|ref|XP_789594.2| PREDICTED: leucine carboxyl methyltransferase 1-like [Strongylocentrotus purpuratus]	5e-134	391
Contig152	gi|72087191|ref|XP_786663.1| PREDICTED: charged multivesicular body protein 5-like [Strongylocentrotus purpuratus]	6e-96	295
Contig15200	gi|72011946|ref|XP_782102.1| PREDICTED: TM2 domain-containing protein 1-like [Strongylocentrotus purpuratus]	2e-47	167
Contig15204	gi|115725109|ref|XP_789289.2| PREDICTED: centromere/kinetochore protein zw10 homolog [Strongylocentrotus purpuratus]	4e-77	251
Contig15207	gi|390363657|ref|XP_782667.3| PREDICTED: protoporphyrinogen oxidase-like, partial [Strongylocentrotus purpuratus]	2e-179	515
Contig15211	gi|390358197|ref|XP_003729203.1| PREDICTED: small G protein signaling modulator 3 isoform 1 [Strongylocentrotus purpuratus]	8e-147	430
Contig15217	gi|72160095|ref|XP_788101.1| PREDICTED: glutathione S-transferase alpha-4-like [Strongylocentrotus purpuratus]	5e-60	204
Contig15226	gi|115760383|ref|XP_788618.2| PREDICTED: uncharacterized protein LOC583623 [Strongylocentrotus purpuratus]	3e-12	64.7
Contig15233	gi|390332079|ref|XP_781784.3| PREDICTED: probable ATP-dependent RNA helicase DDX49 [Strongylocentrotus purpuratus]	0.0	615
Contig15234	gi|390336865|ref|XP_782473.2| PREDICTED: uncharacterized protein At5g50100, mitochondrial-like [Strongylocentrotus purpuratus]	9e-34	126
Contig15235	gi|390346794|ref|XP_789293.3| PREDICTED: phosphatidylinositol N-acetylglucosaminyltransferase subunit A [Strongylocentrotus purpuratus]	2e-73	245
Contig15248	gi|390349450|ref|XP_785897.3| PREDICTED: trifunctional purine biosynthetic protein adenosine-3-like isoform 2 [Strongylocentrotus purpuratus]	0.0	1016
Contig15253	gi|390345070|ref|XP_782938.2| PREDICTED: lactoylglutathione lyase-like [Strongylocentrotus purpuratus]	5e-76	251
Contig15258	gi|390343367|ref|XP_785964.2| PREDICTED: uncharacterized protein C9orf135-like [Strongylocentrotus purpuratus]	1e-107	325
Contig15263	gi|390359230|ref|XP_783963.3| PREDICTED: egl nine homolog 1-like [Strongylocentrotus purpuratus]	2e-87	288
Contig15284	gi|390355247|ref|XP_003728503.1| PREDICTED: uncharacterized protein LOC100888999 [Strongylocentrotus purpuratus]	2e-15	77.0
Contig15286	gi|390340473|ref|XP_780655.3| PREDICTED: probable cationic amino acid transporter [Strongylocentrotus purpuratus]	0.0	816
Contig15287	gi|390364623|ref|XP_789037.2| PREDICTED: pirin-like [Strongylocentrotus purpuratus]	1e-73	230
Contig15291	gi|390339224|ref|XP_003724952.1| PREDICTED: sialidase-1-like [Strongylocentrotus purpuratus]	9e-78	259
Contig15293	gi|390338168|ref|XP_783167.3| PREDICTED: E3 ubiquitin-protein ligase makorin-1-like [Strongylocentrotus purpuratus]	7e-111	350
Contig15295	gi|72138972|ref|XP_797121.1| PREDICTED: protein XRP2-like [Strongylocentrotus purpuratus]	4e-47	159
Contig15296	gi|390355675|ref|XP_003728607.1| PREDICTED: uncharacterized protein LOC100890114 [Strongylocentrotus purpuratus]	6e-17	86.7
Contig1530	gi|390334167|ref|XP_781581.3| PREDICTED: protein transport protein Sec31A-like isoform 2 [Strongylocentrotus purpuratus]	0.0	1087
Contig15306	gi|390339342|ref|XP_003724981.1| PREDICTED: uncharacterized protein LOC100888636 [Strongylocentrotus purpuratus]	9e-19	90.5
Contig15309	gi|390340482|ref|XP_001198553.2| PREDICTED: NAD-dependent protein deacetylase sirtuin-7-like [Strongylocentrotus purpuratus]	4e-97	268
Contig15320	gi|390335461|ref|XP_003724157.1| PREDICTED: serine/threonine-protein kinase mTOR-like [Strongylocentrotus purpuratus]	5e-150	454
Contig15322	gi|390360669|ref|XP_001185328.2| PREDICTED: transmembrane protein 138-like [Strongylocentrotus purpuratus]	2e-24	94.7
Contig15323	gi|390336608|ref|XP_783686.3| PREDICTED: BTB/POZ domain-containing protein 9-like [Strongylocentrotus purpuratus]	0.0	841
Contig15324	gi|72025636|ref|XP_791511.1| PREDICTED: transmembrane protein 180-like [Strongylocentrotus purpuratus]	3e-134	318
Contig15326	gi|390359408|ref|XP_788315.3| PREDICTED: choline transporter-like protein 1-like [Strongylocentrotus purpuratus]	6e-92	303
Contig15327	gi|390365348|ref|XP_788052.3| PREDICTED: 2-amino-3-ketobutyrate coenzyme A ligase, mitochondrial-like [Strongylocentrotus purpuratus]	2e-161	471
Contig15332	gi|72005412|ref|XP_782861.1| PREDICTED: coiled-coil domain-containing protein 104-like [Strongylocentrotus purpuratus]	2e-82	263
Contig15334	gi|72138850|ref|XP_796033.1| PREDICTED: DNA-directed DNA/RNA polymerase mu-like [Strongylocentrotus purpuratus]	1e-55	186
Contig15338	gi|390336399|ref|XP_791788.3| PREDICTED: organic cation transporter-like protein-like [Strongylocentrotus purpuratus]	4e-150	459
Contig1534	gi|390346050|ref|XP_003726466.1| PREDICTED: mediator of RNA polymerase II transcription subunit 27-like isoform 1 [Strongylocentrotus purpuratus]	4e-91	294
Contig15347	gi|390338363|ref|XP_782645.3| PREDICTED: signal peptide, CUB and EGF-like domain-containing protein 1-like isoform 3 [Strongylocentrotus purpuratus]	2e-149	450
Contig1535	gi|390345506|ref|XP_800227.3| PREDICTED: uncharacterized protein LOC583401 [Strongylocentrotus purpuratus]	2e-11	62.4
Contig15356	gi|115613149|ref|XP_781629.2| PREDICTED: SH2 domain-containing protein 4B-like isoform 2 [Strongylocentrotus purpuratus]	1e-50	187
Contig15360	gi|72020774|ref|XP_789613.1| PREDICTED: probable G-protein coupled receptor 21-like [Strongylocentrotus purpuratus]	1e-17	85.5
Contig15361	gi|390355903|ref|XP_794308.2| PREDICTED: methylenetetrahydrofolate reductase-like [Strongylocentrotus purpuratus]	0.0	765
Contig15368	gi|390353536|ref|XP_001199448.2| PREDICTED: fumarylacetoacetate hydrolase domain-containing protein 2-like [Strongylocentrotus purpuratus]	5e-138	402
Contig1537	gi|336455105|ref|NP_001229606.1| adenylate kinase 3-like [Strongylocentrotus purpuratus]	2e-99	301
Contig15371	gi|390355374|ref|XP_003728534.1| PREDICTED: protein FAM207A-like [Strongylocentrotus purpuratus]	5e-19	81.6
Contig15375	gi|390334100|ref|XP_783119.2| PREDICTED: protein FAM116B-like isoform 2 [Strongylocentrotus purpuratus]	0.0	538
Contig1538	gi|115663044|ref|XP_001201006.1| PREDICTED: UPF0561 protein C2orf68-like [Strongylocentrotus purpuratus]	2e-17	77.8
Contig15385	gi|390339590|ref|XP_795511.2| PREDICTED: tetratricopeptide repeat protein 29-like [Strongylocentrotus purpuratus]	0.0	568
Contig15390	gi|390346065|ref|XP_003726470.1| PREDICTED: E3 ubiquitin-protein ligase RFWD2-like [Strongylocentrotus purpuratus]	0.0	763
Contig15392	gi|148539582|ref|NP_001091922.1| protein O-fucosyltransferase 1 precursor [Strongylocentrotus purpuratus]	5e-142	429
Contig15395	gi|390355561|ref|XP_003728576.1| PREDICTED: galactose-1-phosphate uridylyltransferase-like [Strongylocentrotus purpuratus]	4e-107	344
Contig15405	gi|390340259|ref|XP_799787.3| PREDICTED: uncharacterized protein LOC575286 [Strongylocentrotus purpuratus]	3e-37	154
Contig15407	gi|390338829|ref|XP_003724858.1| PREDICTED: smith-Magenis syndrome chromosomal region candidate gene 8 protein-like [Strongylocentrotus purpuratus]	9e-99	296
Contig15410	gi|390339618|ref|XP_003725048.1| PREDICTED: iron/zinc purple acid phosphatase-like protein-like [Strongylocentrotus purpuratus]	0.0	536
Contig15415	gi|115644525|ref|XP_790597.2| PREDICTED: tuftelin-interacting protein 11-like [Strongylocentrotus purpuratus]	2e-50	178
Contig1542	gi|390360301|ref|XP_003729676.1| PREDICTED: uncharacterized protein LOC100893779 [Strongylocentrotus purpuratus]	1e-16	82.0
Contig15424	gi|390361865|ref|XP_797290.3| PREDICTED: uncharacterized protein LOC592686 [Strongylocentrotus purpuratus]	2e-15	80.9
Contig15426	gi|390344609|ref|XP_003726160.1| PREDICTED: mitochondrial-processing peptidase subunit alpha [Strongylocentrotus purpuratus]	0.0	668
Contig15437	gi|390357132|ref|XP_003728933.1| PREDICTED: SNF-related serine/threonine-protein kinase-like isoform 1 [Strongylocentrotus purpuratus]	0.0	650
Contig1544	gi|390332747|ref|XP_003723568.1| PREDICTED: UPF0547 protein C16orf87 homolog [Strongylocentrotus purpuratus]	8e-15	75.1
Contig15442	gi|390331492|ref|XP_003723289.1| PREDICTED: probable palmitoyltransferase ZDHHC24-like [Strongylocentrotus purpuratus]	3e-93	292
Contig15448	gi|390355770|ref|XP_784052.2| PREDICTED: elongation factor Ts, mitochondrial-like [Strongylocentrotus purpuratus]	3e-90	291
Contig15451	gi|390341651|ref|XP_791717.3| PREDICTED: uncharacterized protein LOC586862 [Strongylocentrotus purpuratus]	6e-30	119
Contig15452	gi|390334050|ref|XP_795344.3| PREDICTED: tyrosine-protein kinase CSK-like [Strongylocentrotus purpuratus]	5e-174	530
Contig15453	gi|115628055|ref|XP_797278.2| PREDICTED: ubiquitin thioesterase zranb1-like [Strongylocentrotus purpuratus]	0.0	863
Contig15455	gi|390353459|ref|XP_003728117.1| PREDICTED: androgen-induced gene 1 protein-like [Strongylocentrotus purpuratus]	2e-41	152
Contig15462	gi|390337006|ref|XP_784622.3| PREDICTED: methylcrotonoyl-CoA carboxylase subunit alpha, mitochondrial-like [Strongylocentrotus purpuratus]	5e-123	384
Contig15463	gi|390360652|ref|XP_003729739.1| PREDICTED: uncharacterized protein LOC100891299 [Strongylocentrotus purpuratus]	8e-95	299
Contig1547	gi|390351480|ref|XP_782159.3| PREDICTED: uncharacterized protein C21orf2-like [Strongylocentrotus purpuratus]	5e-94	305
Contig15470	gi|115613049|ref|XP_001200425.1| PREDICTED: neuropeptides capa receptor-like [Strongylocentrotus purpuratus]	2e-114	364
Contig15471	gi|390339430|ref|XP_003725001.1| PREDICTED: probable ATP-dependent RNA helicase DHX34-like [Strongylocentrotus purpuratus]	0.0	1278
Contig15474	gi|390341773|ref|XP_003725522.1| PREDICTED: uncharacterized protein LOC100888944 isoform 2 [Strongylocentrotus purpuratus]	3e-131	448
Contig1548	gi|390345777|ref|XP_788197.3| PREDICTED: cytosolic Fe-S cluster assembly factor NARFL [Strongylocentrotus purpuratus]	0.0	638
Contig15489	gi|390347771|ref|XP_786413.3| PREDICTED: glutaredoxin-3-like [Strongylocentrotus purpuratus]	2e-142	410
Contig15497	gi|390370605|ref|XP_796686.3| PREDICTED: AP-5 complex subunit zeta-1-like [Strongylocentrotus purpuratus]	1e-160	479
Contig15498	gi|72158731|ref|XP_784826.1| PREDICTED: serine/threonine-protein kinase PLK1-like [Strongylocentrotus purpuratus]	8e-165	491
Contig155	gi|390370588|ref|XP_789942.3| PREDICTED: transcription elongation regulator 1-like, partial [Strongylocentrotus purpuratus]	3e-55	194
Contig15502	gi|390333359|ref|XP_003723693.1| PREDICTED: uncharacterized protein LOC100889695 [Strongylocentrotus purpuratus]	1e-23	95.9
Contig15508	gi|390367401|ref|XP_788425.3| PREDICTED: E3 ubiquitin-protein ligase ZSWIM2-like [Strongylocentrotus purpuratus]	4e-51	188
Contig15509	gi|115767114|ref|XP_783719.2| PREDICTED: vesicular integral-membrane protein VIP36-like [Strongylocentrotus purpuratus]	4e-160	496
Contig15520	gi|390344151|ref|XP_781666.3| PREDICTED: extracellular serine proteinase-like [Strongylocentrotus purpuratus]	5e-34	127
Contig15522	gi|390345351|ref|XP_003726313.1| PREDICTED: serine/threonine-protein kinase Nek8-like [Strongylocentrotus purpuratus]	1e-131	398
Contig1553	gi|390338206|ref|XP_786455.3| PREDICTED: stromal interaction molecule 1-like, partial [Strongylocentrotus purpuratus]	9e-162	507
Contig15533	gi|390338285|ref|XP_785265.3| PREDICTED: integrator complex subunit 5-like [Strongylocentrotus purpuratus]	9e-97	306
Contig15535	gi|390335916|ref|XP_794429.3| PREDICTED: uncharacterized protein LOC589701 [Strongylocentrotus purpuratus]	3e-60	209
Contig15537	gi|72012885|ref|XP_785381.1| PREDICTED: coiled-coil domain-containing protein 90A, mitochondrial-like [Strongylocentrotus purpuratus]	2e-47	158
Contig15541	gi|390339277|ref|XP_003724968.1| PREDICTED: synaptotagmin-1-like [Strongylocentrotus purpuratus]	5e-28	114
Contig15549	gi|390335040|ref|XP_797116.3| PREDICTED: oxidoreductase HTATIP2-like [Strongylocentrotus purpuratus]	5e-44	152
Contig1555	gi|390357934|ref|XP_784335.3| PREDICTED: uncharacterized protein LOC579108 [Strongylocentrotus purpuratus]	8e-39	160
Contig15550	gi|115613177|ref|XP_781122.2| PREDICTED: activator of 90 kDa heat shock protein ATPase homolog 1-like [Strongylocentrotus purpuratus]	8e-80	249
Contig15552	gi|115727593|ref|XP_001198835.1| PREDICTED: kaptin-like [Strongylocentrotus purpuratus]	1e-68	237
Contig15553	gi|390348991|ref|XP_003727123.1| PREDICTED: histamine N-methyltransferase-like [Strongylocentrotus purpuratus]	2e-34	135
Contig1556	gi|390359387|ref|XP_795498.2| PREDICTED: DCN1-like protein 1-like isoform 2 [Strongylocentrotus purpuratus]	2e-141	424
Contig1557	gi|115844052|ref|XP_788078.2| PREDICTED: DNA-directed RNA polymerase II subunit RPB9-like [Strongylocentrotus purpuratus]	2e-63	204
Contig15571	gi|390337374|ref|XP_003724546.1| PREDICTED: frizzled-8-like [Strongylocentrotus purpuratus]	0.0	776
Contig15576	gi|390347143|ref|XP_781273.3| PREDICTED: transmembrane protein 198-B-like [Strongylocentrotus purpuratus]	5e-94	307
Contig15578	gi|390357515|ref|XP_003729021.1| PREDICTED: protein DD3-3-like isoform 1 [Strongylocentrotus purpuratus]	0.0	822
Contig15582	gi|390362580|ref|XP_799173.3| PREDICTED: metalloendopeptidase OMA1, mitochondrial-like [Strongylocentrotus purpuratus]	1e-77	252
Contig15584	gi|390343865|ref|XP_792702.3| PREDICTED: rap guanine nucleotide exchange factor 4-like [Strongylocentrotus purpuratus]	5e-42	143
Contig15588	gi|390334189|ref|XP_003723869.1| PREDICTED: cancer-related nucleoside-triphosphatase-like [Strongylocentrotus purpuratus]	7e-63	202
Contig15591	gi|72051607|ref|XP_789105.1| PREDICTED: ras-related protein Rab-20-like [Strongylocentrotus purpuratus]	9e-60	146
Contig15592	gi|390339177|ref|XP_794040.3| PREDICTED: desumoylating isopeptidase 2-like [Strongylocentrotus purpuratus]	1e-73	238
Contig15593	gi|390347152|ref|XP_003726708.1| PREDICTED: uncharacterized protein LOC100892203 [Strongylocentrotus purpuratus]	4e-108	349
Contig156	gi|390354589|ref|XP_003728363.1| PREDICTED: GRIP and coiled-coil domain-containing protein 1-like [Strongylocentrotus purpuratus]	0.0	583
Contig1560	gi|390338855|ref|XP_794709.2| PREDICTED: nucleoside diphosphate-linked moiety X motif 19, mitochondrial-like [Strongylocentrotus purpuratus]	4e-49	174
Contig15605	gi|390340592|ref|XP_781898.2| PREDICTED: methylmalonyl-CoA epimerase, mitochondrial-like [Strongylocentrotus purpuratus]	9e-69	220
Contig1561	gi|390345944|ref|XP_786805.2| PREDICTED: FGFR1 oncogene partner 2 homolog [Strongylocentrotus purpuratus]	2e-47	145
Contig15612	gi|390346684|ref|XP_003726604.1| PREDICTED: protein disulfide-isomerase TMX3-like [Strongylocentrotus purpuratus]	2e-46	165
Contig15614	gi|390345386|ref|XP_003726321.1| PREDICTED: serum paraoxonase/arylesterase 1-like [Strongylocentrotus purpuratus]	3e-53	188
Contig15615	gi|390361638|ref|XP_003729971.1| PREDICTED: leucine-rich repeat-containing protein 15-like [Strongylocentrotus purpuratus]	2e-25	108
Contig1563	gi|390350871|ref|XP_003727518.1| PREDICTED: uncharacterized protein LOC757237 isoform 2 [Strongylocentrotus purpuratus]	4e-88	318
Contig15632	gi|390366086|ref|XP_783985.3| PREDICTED: epithelial discoidin domain-containing receptor 1-like [Strongylocentrotus purpuratus]	0.0	1026
Contig15644	gi|390337593|ref|XP_796915.3| PREDICTED: elongator complex protein 3-like [Strongylocentrotus purpuratus]	0.0	608
Contig15646	gi|390338172|ref|XP_003724721.1| PREDICTED: histone deacetylase 6-like [Strongylocentrotus purpuratus]	0.0	808
Contig1565	gi|390364704|ref|XP_784873.2| PREDICTED: cation-dependent mannose-6-phosphate receptor-like [Strongylocentrotus purpuratus]	5e-62	210
Contig15650	gi|115634900|ref|XP_782551.2| PREDICTED: uncharacterized protein C17orf105 homolog [Strongylocentrotus purpuratus]	1e-73	244
Contig15658	gi|390341888|ref|XP_794177.3| PREDICTED: rho-related protein racG-like [Strongylocentrotus purpuratus]	3e-92	284
Contig15674	gi|390358722|ref|XP_003729323.1| PREDICTED: uncharacterized protein C1orf177 homolog [Strongylocentrotus purpuratus]	3e-79	243
Contig1568	gi|390338462|ref|XP_780920.3| PREDICTED: MORN repeat-containing protein 4-like [Strongylocentrotus purpuratus]	1e-48	173
Contig15680	gi|72092126|ref|XP_800134.1| PREDICTED: uncharacterized protein LOC581417 [Strongylocentrotus purpuratus]	1e-11	65.9
Contig15681	gi|390361207|ref|XP_796684.3| PREDICTED: uncharacterized protein LOC592049 [Strongylocentrotus purpuratus]	0.0	883
Contig15682	gi|390352519|ref|XP_798320.3| PREDICTED: phosphatidylinositol N-acetylglucosaminyltransferase subunit Q-like [Strongylocentrotus purpuratus]	2e-50	184
Contig15684	gi|390350034|ref|XP_794552.3| PREDICTED: uncharacterized protein LOC589826 [Strongylocentrotus purpuratus]	1e-65	152
Contig15692	gi|390337737|ref|XP_790019.3| PREDICTED: programmed cell death protein 2-like [Strongylocentrotus purpuratus]	2e-43	139
Contig15696	gi|390345310|ref|XP_003726309.1| PREDICTED: WD repeat-containing protein 38-like [Strongylocentrotus purpuratus]	1e-58	203
Contig15699	gi|390342589|ref|XP_786940.3| PREDICTED: GDP-D-glucose phosphorylase C15orf58 homolog [Strongylocentrotus purpuratus]	5e-96	300
Contig157	gi|115770533|ref|XP_793184.2| PREDICTED: mediator of RNA polymerase II transcription subunit 19-like [Strongylocentrotus purpuratus]	2e-40	152
Contig15704	gi|390332777|ref|XP_787623.2| PREDICTED: protein odr-4 homolog [Strongylocentrotus purpuratus]	4e-38	148
Contig15705	gi|390334870|ref|XP_003724034.1| PREDICTED: uncharacterized protein LOC100888466 [Strongylocentrotus purpuratus]	4e-60	209
Contig1571	gi|390358550|ref|XP_790679.3| PREDICTED: xylosyltransferase 1 [Strongylocentrotus purpuratus]	0.0	714
Contig15712	gi|390365228|ref|XP_003730775.1| PREDICTED: uncharacterized protein LOC580133 [Strongylocentrotus purpuratus]	3e-41	167
Contig1572	gi|390332854|ref|XP_791131.2| PREDICTED: arginase-1-like [Strongylocentrotus purpuratus]	8e-122	372
Contig15720	gi|390336715|ref|XP_783339.3| PREDICTED: uncharacterized protein LOC578057 [Strongylocentrotus purpuratus]	4e-74	261
Contig15724	gi|390333860|ref|XP_003723793.1| PREDICTED: heme transporter hrg1-A-like [Strongylocentrotus purpuratus]	6e-32	118
Contig15725	gi|390340966|ref|XP_781311.3| PREDICTED: cyclic nucleotide-binding domain-containing protein 1-like [Strongylocentrotus purpuratus]	3e-43	150
Contig15727	gi|390336799|ref|XP_789392.3| PREDICTED: aminopeptidase N-like [Strongylocentrotus purpuratus]	0.0	698
Contig1573	gi|390343560|ref|XP_001195229.2| PREDICTED: 39S ribosomal protein L3, mitochondrial-like [Strongylocentrotus purpuratus]	7e-77	258
Contig15730	gi|390345940|ref|XP_789356.3| PREDICTED: condensin-2 complex subunit H2-like [Strongylocentrotus purpuratus]	6e-80	261
Contig15754	gi|390340424|ref|XP_790024.3| PREDICTED: zinc transporter 9-like [Strongylocentrotus purpuratus]	1e-80	217
Contig1576	gi|390364997|ref|XP_001201267.2| PREDICTED: V-type proton ATPase subunit C-like [Strongylocentrotus purpuratus]	1e-176	511
Contig15777	gi|390352838|ref|XP_797498.3| PREDICTED: HEAT repeat-containing protein 6-like [Strongylocentrotus purpuratus]	1e-143	442
Contig15778	gi|390358202|ref|XP_001182879.2| PREDICTED: uncharacterized protein LOC753625 [Strongylocentrotus purpuratus]	9e-21	89.0
Contig15779	gi|390351361|ref|XP_784716.3| PREDICTED: interleukin-1 receptor-associated kinase 4-like [Strongylocentrotus purpuratus]	2e-75	256
Contig15782	gi|390341019|ref|XP_787685.3| PREDICTED: uncharacterized protein LOC582648 isoform 2 [Strongylocentrotus purpuratus]	6e-106	327
Contig1579	gi|390342377|ref|XP_003725649.1| PREDICTED: anaphase-promoting complex subunit 4-like [Strongylocentrotus purpuratus]	2e-52	172
Contig15791	gi|390355792|ref|XP_003728628.1| PREDICTED: uncharacterized protein LOC100888931 [Strongylocentrotus purpuratus]	1e-55	207
Contig15796	gi|390360443|ref|XP_003729702.1| PREDICTED: protein-cysteine N-palmitoyltransferase HHAT-like [Strongylocentrotus purpuratus]	3e-107	337
Contig15799	gi|390354894|ref|XP_798169.3| PREDICTED: glioma tumor suppressor candidate region gene 2 protein-like [Strongylocentrotus purpuratus]	2e-47	112
Contig1580	gi|390335755|ref|XP_800033.3| PREDICTED: uncharacterized protein LOC579274 [Strongylocentrotus purpuratus]	2e-16	82.4
Contig15804	gi|390340628|ref|XP_786446.2| PREDICTED: ras-related protein Rab-24-like [Strongylocentrotus purpuratus]	6e-56	180
Contig15808	gi|390352968|ref|XP_787081.3| PREDICTED: eukaryotic translation initiation factor 2 subunit 3-like [Strongylocentrotus purpuratus]	0.0	863
Contig1581	gi|390338377|ref|XP_003724763.1| PREDICTED: proteasome subunit beta type-6-like [Strongylocentrotus purpuratus]	8e-120	373
Contig15811	gi|72123773|ref|XP_792968.1| PREDICTED: complement C1q tumor necrosis factor-related protein 4-like isoform 2 [Strongylocentrotus purpuratus]	1e-18	77.4
Contig15814	gi|226246546|ref|NP_001139667.1| sodium-dependent alanine transporter 2 [Strongylocentrotus purpuratus]	0.0	729
Contig15818	gi|72137103|ref|XP_790921.1| PREDICTED: cytochrome b-c1 complex subunit 7-like [Strongylocentrotus purpuratus]	1e-40	141
Contig15819	gi|72177921|ref|XP_783086.1| PREDICTED: SH3 and PX domain-containing protein 2A-like [Strongylocentrotus purpuratus]	1e-133	409
Contig15822	gi|72088440|ref|XP_792528.1| PREDICTED: uncharacterized protein C1orf158 homolog [Strongylocentrotus purpuratus]	1e-85	263
Contig15829	gi|390358626|ref|XP_794011.3| PREDICTED: transcription factor IIIB 90 kDa subunit-like [Strongylocentrotus purpuratus]	2e-60	201
Contig15833	gi|390337306|ref|XP_003724525.1| PREDICTED: extracellular sulfatase Sulf-2-like [Strongylocentrotus purpuratus]	1e-58	199
Contig15836	gi|390356453|ref|XP_003728790.1| PREDICTED: uncharacterized protein LOC100892229 [Strongylocentrotus purpuratus]	3e-48	172
Contig1584	gi|390353548|ref|XP_790266.3| PREDICTED: glycerol-3-phosphate acyltransferase 3-like [Strongylocentrotus purpuratus]	5e-93	298
Contig15842	gi|115891450|ref|XP_789737.2| PREDICTED: set1/Ash2 histone methyltransferase complex subunit ASH2-like [Strongylocentrotus purpuratus]	0.0	573
Contig15844	gi|390348576|ref|XP_787753.2| PREDICTED: gamma-glutamyl hydrolase-like [Strongylocentrotus purpuratus]	6e-46	166
Contig15847	gi|390355128|ref|XP_800216.3| PREDICTED: uncharacterized protein LOC583266 [Strongylocentrotus purpuratus]	1e-134	429
Contig15854	gi|390353098|ref|XP_003728034.1| PREDICTED: synaptotagmin-like protein 5-like isoform 2 [Strongylocentrotus purpuratus]	3e-51	186
Contig15856	gi|72110057|ref|XP_795453.1| PREDICTED: vesicle-trafficking protein SEC22b-like [Strongylocentrotus purpuratus]	3e-93	301
Contig15860	gi|390370241|ref|XP_793326.2| PREDICTED: dehydrogenase/reductase SDR family protein 7-like [Strongylocentrotus purpuratus]	1e-102	313
Contig15861	gi|390340221|ref|XP_780725.3| PREDICTED: contactin-associated protein-like 2-like [Strongylocentrotus purpuratus]	2e-133	412
Contig15864	gi|390362131|ref|XP_790416.3| PREDICTED: alkyldihydroxyacetonephosphate synthase, peroxisomal, partial [Strongylocentrotus purpuratus]	2e-161	346
Contig15866	gi|390367342|ref|XP_781714.3| PREDICTED: sulfatase-modifying factor 2 [Strongylocentrotus purpuratus]	3e-110	343
Contig1587	gi|390363276|ref|XP_003730333.1| PREDICTED: uncharacterized protein LOC100888271 [Strongylocentrotus purpuratus]	1e-21	95.1
Contig15871	gi|390366204|ref|XP_794270.3| PREDICTED: cytoplasmic dynein 2 light intermediate chain 1-like [Strongylocentrotus purpuratus]	3e-144	440
Contig15872	gi|390343504|ref|XP_782368.2| PREDICTED: DNA polymerase delta subunit 2-like [Strongylocentrotus purpuratus]	0.0	555
Contig15877	gi|390360205|ref|XP_001182604.2| PREDICTED: uncharacterized protein LOC753544 [Strongylocentrotus purpuratus]	9e-57	194
Contig1588	gi|390333066|ref|XP_797808.3| PREDICTED: calcyclin-binding protein-like [Strongylocentrotus purpuratus]	9e-40	145
Contig15880	gi|390338316|ref|XP_003724749.1| PREDICTED: multiple epidermal growth factor-like domains protein 6-like isoform 1 [Strongylocentrotus purpuratus]	0.0	1453
Contig15882	gi|390341991|ref|XP_781680.2| PREDICTED: replication protein A 14 kDa subunit-like [Strongylocentrotus purpuratus]	5e-33	120
Contig15885	gi|390362686|ref|XP_785846.2| PREDICTED: TGF-beta receptor type-2-like [Strongylocentrotus purpuratus]	2e-139	434
Contig15887	gi|390337796|ref|XP_792053.2| PREDICTED: H(+)/Cl(-) exchange transporter 3-like [Strongylocentrotus purpuratus]	2e-158	483
Contig15900	gi|390366043|ref|XP_003730954.1| PREDICTED: uncharacterized protein LOC100893958 [Strongylocentrotus purpuratus]	2e-32	133
Contig15914	gi|390353728|ref|XP_003728177.1| PREDICTED: platelet endothelial aggregation receptor 1-like [Strongylocentrotus purpuratus]	1e-56	201
Contig1593	gi|390343182|ref|XP_786270.3| PREDICTED: F-box only protein 31-like [Strongylocentrotus purpuratus]	3e-73	233
Contig15932	gi|390343931|ref|XP_001196525.2| PREDICTED: lysophosphatidic acid phosphatase type 6-like [Strongylocentrotus purpuratus]	8e-78	254
Contig15945	gi|390360058|ref|XP_795059.2| PREDICTED: uncharacterized protein LOC590360 [Strongylocentrotus purpuratus]	0.0	545
Contig15946	gi|390337396|ref|XP_003724551.1| PREDICTED: COBW domain-containing protein 1-like [Strongylocentrotus purpuratus]	2e-22	95.5
Contig15954	gi|390339644|ref|XP_799169.3| PREDICTED: glycerophosphocholine phosphodiesterase GPCPD1-like [Strongylocentrotus purpuratus]	3e-60	214
Contig15955	gi|390354117|ref|XP_001200581.2| PREDICTED: LOW QUALITY PROTEIN: vitamin K-dependent gamma-carboxylase-like [Strongylocentrotus purpuratus]	0.0	570
Contig15957	gi|390365453|ref|XP_003730822.1| PREDICTED: coiled-coil domain-containing protein 171-like isoform 2 [Strongylocentrotus purpuratus]	1e-53	187
Contig15961	gi|390333977|ref|XP_796046.3| PREDICTED: uncharacterized protein LOC591389 [Strongylocentrotus purpuratus]	2e-48	183
Contig15964	gi|390344711|ref|XP_003726185.1| PREDICTED: uncharacterized protein LOC589156 isoform 2 [Strongylocentrotus purpuratus]	7e-94	321
Contig15974	gi|115752575|ref|XP_001181885.1| PREDICTED: glycerophosphodiester phosphodiesterase 1-like [Strongylocentrotus purpuratus]	3e-88	277
Contig15976	gi|390363170|ref|XP_801985.3| PREDICTED: DNA replication licensing factor mcm4-like isoform 3 [Strongylocentrotus purpuratus]	0.0	1320
Contig15991	gi|390352857|ref|XP_001196422.2| PREDICTED: regulator of telomere elongation helicase 1-like [Strongylocentrotus purpuratus]	0.0	531
Contig15992	gi|390363710|ref|XP_003730431.1| PREDICTED: uncharacterized protein LOC100887988 [Strongylocentrotus purpuratus]	2e-46	111
Contig16024	gi|390367904|ref|XP_785147.3| PREDICTED: sorting nexin-21-like [Strongylocentrotus purpuratus]	3e-99	306
Contig16028	gi|390366299|ref|XP_792817.3| PREDICTED: eukaryotic translation initiation factor 2-alpha kinase 4-like [Strongylocentrotus purpuratus]	1e-175	356
Contig16042	gi|390340081|ref|XP_003725162.1| PREDICTED: syntaxin-8-like [Strongylocentrotus purpuratus]	1e-49	176
Contig16046	gi|390347814|ref|XP_794385.2| PREDICTED: uncharacterized protein LOC589656 [Strongylocentrotus purpuratus]	3e-88	272
Contig1605	gi|390362206|ref|XP_790110.2| PREDICTED: NHL repeat-containing protein 3-like [Strongylocentrotus purpuratus]	5e-57	194
Contig16057	gi|390347403|ref|XP_784158.3| PREDICTED: BTB/POZ domain-containing protein KCTD3 isoform 2 [Strongylocentrotus purpuratus]	0.0	928
Contig16068	gi|390350530|ref|XP_799771.3| PREDICTED: uncharacterized protein LOC575237 [Strongylocentrotus purpuratus]	2e-172	539
Contig1607	gi|390364913|ref|XP_797044.3| PREDICTED: WD repeat-containing protein WRAP73 [Strongylocentrotus purpuratus]	8e-161	459
Contig16079	gi|390344169|ref|XP_783106.3| PREDICTED: dynein heavy chain 8, axonemal-like [Strongylocentrotus purpuratus]	5e-129	417
Contig1608	gi|390354919|ref|XP_001188365.2| PREDICTED: uncharacterized protein LOC755102 [Strongylocentrotus purpuratus]	2e-78	251
Contig16083	gi|390350851|ref|XP_780783.3| PREDICTED: uncharacterized protein LOC575277 [Strongylocentrotus purpuratus]	0.0	897
Contig16084	gi|390349191|ref|XP_788313.2| PREDICTED: GPN-loop GTPase 3-like [Strongylocentrotus purpuratus]	3e-140	407
Contig16086	gi|390332948|ref|XP_799351.3| PREDICTED: uncharacterized protein LOC576204 isoform 1 [Strongylocentrotus purpuratus]	2e-82	261
Contig16087	gi|390331773|ref|XP_786949.3| PREDICTED: quinone oxidoreductase-like protein 2 homolog [Strongylocentrotus purpuratus]	8e-119	352
Contig16088	gi|115610690|ref|XP_793217.2| PREDICTED: dnaJ homolog subfamily B member 11-like [Strongylocentrotus purpuratus]	2e-119	329
Contig16090	gi|390370292|ref|XP_003731799.1| PREDICTED: inositol-pentakisphosphate 2-kinase-like [Strongylocentrotus purpuratus]	4e-34	129
Contig16093	gi|390365221|ref|XP_786020.3| PREDICTED: probable phospholipid-transporting ATPase IF, partial [Strongylocentrotus purpuratus]	0.0	813
Contig16094	gi|390339631|ref|XP_001180850.2| PREDICTED: FCH and double SH3 domains protein 2-like [Strongylocentrotus purpuratus]	4e-45	169
Contig16098	gi|390347318|ref|XP_003726747.1| PREDICTED: uncharacterized protein LOC756564 [Strongylocentrotus purpuratus]	4e-17	77.8
Contig16099	gi|390357629|ref|XP_793338.3| PREDICTED: leucine-rich repeat-containing protein 59-like [Strongylocentrotus purpuratus]	5e-49	172
Contig161	gi|390366559|ref|XP_797479.3| PREDICTED: ubiquitin-conjugating enzyme E2 L3-like [Strongylocentrotus purpuratus]	6e-54	190
Contig1610	gi|115928235|ref|XP_798116.2| PREDICTED: galactokinase-like [Strongylocentrotus purpuratus]	2e-178	529
Contig16101	gi|72164567|ref|XP_793484.1| PREDICTED: phosphomannomutase-like [Strongylocentrotus purpuratus]	4e-105	314
Contig16104	gi|115647146|ref|XP_801707.2| PREDICTED: phosphatidylinositol 4-kinase type 2-beta-like isoform 2 [Strongylocentrotus purpuratus]	5e-142	419
Contig16109	gi|390336661|ref|XP_003724397.1| PREDICTED: transcriptional adapter 2-beta-like [Strongylocentrotus purpuratus]	2e-84	224
Contig16110	gi|390357778|ref|XP_003729096.1| PREDICTED: microsomal glutathione S-transferase 1-like [Strongylocentrotus purpuratus]	5e-33	121
Contig16111	gi|390336786|ref|XP_003724425.1| PREDICTED: uncharacterized protein LOC587868 isoform 2 [Strongylocentrotus purpuratus]	4e-19	91.7
Contig16120	gi|390339776|ref|XP_001180067.2| PREDICTED: uncharacterized protein LOC752751 [Strongylocentrotus purpuratus]	1e-10	64.3
Contig1613	gi|72079414|ref|XP_780119.1| PREDICTED: ATP-binding cassette sub-family F member 2 isoform 1 [Strongylocentrotus purpuratus]	0.0	947
Contig16136	gi|390342839|ref|XP_783551.3| PREDICTED: uncharacterized protein LOC578280 [Strongylocentrotus purpuratus]	0.0	624
Contig16138	gi|390362237|ref|XP_003730104.1| PREDICTED: low density lipoprotein receptor adapter protein 1-B-like [Strongylocentrotus purpuratus]	2e-08	54.3
Contig16149	gi|115668694|ref|XP_795930.2| PREDICTED: cystathionine beta-synthase-like [Strongylocentrotus purpuratus]	0.0	668
Contig1615	gi|390352418|ref|XP_003727895.1| PREDICTED: caspase recruitment domain-containing protein 11-like [Strongylocentrotus purpuratus]	2e-22	103
Contig16154	gi|390352089|ref|XP_003727813.1| PREDICTED: RPE-retinal G protein-coupled receptor-like [Strongylocentrotus purpuratus]	1e-20	91.3
Contig16157	gi|390365967|ref|XP_003730935.1| PREDICTED: sn1-specific diacylglycerol lipase beta-like [Strongylocentrotus purpuratus]	3e-61	205
Contig16159	gi|390365596|ref|XP_787860.2| PREDICTED: putative methyltransferase NSUN5-like [Strongylocentrotus purpuratus]	8e-59	213
Contig16165	gi|390356053|ref|XP_785467.2| PREDICTED: LOW QUALITY PROTEIN: ubiquitin conjugation factor E4 B-like [Strongylocentrotus purpuratus]	0.0	875
Contig16166	gi|72176850|ref|XP_793313.1| PREDICTED: origin recognition complex subunit 6-like [Strongylocentrotus purpuratus]	6e-34	128
Contig16175	gi|390354789|ref|XP_784910.3| PREDICTED: uncharacterized protein LOC579719 [Strongylocentrotus purpuratus]	5e-152	353
Contig16179	gi|390356669|ref|XP_003728839.1| PREDICTED: IQ and ubiquitin-like domain-containing protein-like isoform 1 [Strongylocentrotus purpuratus]	0.0	592
Contig16182	gi|390340786|ref|XP_003725309.1| PREDICTED: fibropellin-1-like isoform 1 [Strongylocentrotus purpuratus]	1e-33	127
Contig16188	gi|390336408|ref|XP_003724342.1| PREDICTED: protein cramped-like [Strongylocentrotus purpuratus]	6e-20	95.5
Contig16189	gi|390333545|ref|XP_782068.2| PREDICTED: zinc finger FYVE domain-containing protein 26-like [Strongylocentrotus purpuratus]	1e-36	140
Contig16192	gi|390341705|ref|XP_001198831.2| PREDICTED: TBC1 domain family member 9B-like [Strongylocentrotus purpuratus]	9e-41	163
Contig16195	gi|390364019|ref|XP_784898.3| PREDICTED: gem-associated protein 5-like [Strongylocentrotus purpuratus]	1e-63	227
Contig16197	gi|390345477|ref|XP_003726344.1| PREDICTED: nephrocystin-3-like [Strongylocentrotus purpuratus]	8e-73	241
Contig1621	gi|390332387|ref|XP_003723487.1| PREDICTED: probable indole-3-acetic acid-amido synthetase GH3.5-like [Strongylocentrotus purpuratus]	7e-122	388
Contig16210	gi|390359681|ref|XP_797257.3| PREDICTED: vegetative incompatibility protein HET-E-1-like [Strongylocentrotus purpuratus]	3e-165	478
Contig16212	gi|390353036|ref|XP_784111.2| PREDICTED: glycosaminoglycan xylosylkinase-like [Strongylocentrotus purpuratus]	7e-135	395
Contig16215	gi|390364406|ref|XP_795704.3| PREDICTED: huntingtin-like, partial [Strongylocentrotus purpuratus]	2e-45	156
Contig16220	gi|390332118|ref|XP_003723424.1| PREDICTED: orexin receptor type 2 isoform 2 [Strongylocentrotus purpuratus]	5e-51	171
Contig16226	gi|390333126|ref|XP_787021.2| PREDICTED: uncharacterized urease accessory protein UreF-like [Strongylocentrotus purpuratus]	2e-78	254
Contig16229	gi|390338393|ref|XP_003724767.1| PREDICTED: tRNA-dihydrouridine(20) synthase [NAD(P)+]-like isoform 1 [Strongylocentrotus purpuratus]	3e-171	504
Contig1625	gi|390343568|ref|XP_787861.3| PREDICTED: nuclear receptor coactivator 7-like [Strongylocentrotus purpuratus]	9e-123	409
Contig16261	gi|390359131|ref|XP_003729417.1| PREDICTED: DPH3 homolog [Strongylocentrotus purpuratus]	2e-19	83.6
Contig16263	gi|115711967|ref|XP_781527.2| PREDICTED: PRA1 family protein 3-like [Strongylocentrotus purpuratus]	5e-62	204
Contig16275	gi|390331856|ref|XP_785926.3| PREDICTED: kinesin-like protein KLP6-like [Strongylocentrotus purpuratus]	0.0	523
Contig16279	gi|390334289|ref|XP_003723893.1| PREDICTED: uncharacterized protein LOC100892807 [Strongylocentrotus purpuratus]	9e-38	152
Contig16285	gi|390355488|ref|XP_790452.3| PREDICTED: uncharacterized protein LOC585534 [Strongylocentrotus purpuratus]	4e-54	186
Contig16288	gi|390361497|ref|XP_786003.3| PREDICTED: bestrophin-3-like [Strongylocentrotus purpuratus]	3e-66	173
Contig16292	gi|390334961|ref|XP_791278.3| PREDICTED: DNA primase small subunit-like [Strongylocentrotus purpuratus]	0.0	639
Contig16293	gi|390339009|ref|XP_782157.2| PREDICTED: Krueppel-like factor 9-like [Strongylocentrotus purpuratus]	5e-68	233
Contig16297	gi|390366969|ref|XP_003731157.1| PREDICTED: gamma-tubulin complex component 3 isoform 1 [Strongylocentrotus purpuratus]	0.0	737
Contig163	gi|390334953|ref|XP_001193052.2| PREDICTED: uncharacterized protein LOC756008 [Strongylocentrotus purpuratus]	1e-105	358
Contig16310	gi|390353696|ref|XP_003728169.1| PREDICTED: coiled-coil domain-containing protein 61-like [Strongylocentrotus purpuratus]	2e-176	533
Contig16313	gi|390358712|ref|XP_003729322.1| PREDICTED: proto-oncogene tyrosine-protein kinase Src [Strongylocentrotus purpuratus]	0.0	602
Contig1632	gi|390344256|ref|XP_783689.3| PREDICTED: RNA-binding protein 28-like [Strongylocentrotus purpuratus]	4e-65	234
Contig16326	gi|115760546|ref|XP_787240.2| PREDICTED: cell division control protein 45 homolog [Strongylocentrotus purpuratus]	1e-65	222
Contig16329	gi|390350462|ref|XP_003727419.1| PREDICTED: uncharacterized protein LOC100890846 [Strongylocentrotus purpuratus]	4e-13	70.5
Contig1633	gi|390357260|ref|XP_001180359.2| PREDICTED: mediator of RNA polymerase II transcription subunit 25-like [Strongylocentrotus purpuratus]	3e-67	231
Contig16332	gi|390351954|ref|XP_795489.3| PREDICTED: THO complex subunit 2 [Strongylocentrotus purpuratus]	0.0	879
Contig16340	gi|390360068|ref|XP_790183.3| PREDICTED: UPF0361 protein C3orf37 homolog [Strongylocentrotus purpuratus]	3e-112	353
Contig16349	gi|72008182|ref|XP_781039.1| PREDICTED: probable G-protein coupled receptor 21-like [Strongylocentrotus purpuratus]	5e-20	93.2
Contig1635	gi|390343238|ref|XP_785342.3| PREDICTED: uncharacterized protein LOC580176 [Strongylocentrotus purpuratus]	1e-75	258
Contig16354	gi|390335963|ref|XP_001181925.2| PREDICTED: ras-specific guanine nucleotide-releasing factor RalGPS1-like [Strongylocentrotus purpuratus]	6e-164	479
Contig16361	gi|390356022|ref|XP_003728687.1| PREDICTED: uncharacterized protein LOC100892641 [Strongylocentrotus purpuratus]	2e-22	100
Contig16370	gi|390337380|ref|XP_798050.2| PREDICTED: acetylcholinesterase collagenic tail peptide-like [Strongylocentrotus purpuratus]	3e-63	212
Contig16371	gi|390337886|ref|XP_794412.3| PREDICTED: protein couch potato-like [Strongylocentrotus purpuratus]	1e-58	197
Contig1638	gi|390354572|ref|XP_001198755.2| PREDICTED: glucose-6-phosphate isomerase-like [Strongylocentrotus purpuratus]	0.0	812
Contig1640	gi|390362943|ref|XP_782397.3| PREDICTED: eukaryotic translation initiation factor 3 subunit E-like [Strongylocentrotus purpuratus]	0.0	624
Contig16404	gi|390357785|ref|XP_798273.3| PREDICTED: ATP-binding cassette sub-family A member 2, partial [Strongylocentrotus purpuratus]	0.0	1066
Contig16406	gi|390356572|ref|XP_781956.2| PREDICTED: adenosine deaminase domain-containing protein 1-like [Strongylocentrotus purpuratus]	5e-47	169
Contig16418	gi|390359894|ref|XP_003729583.1| PREDICTED: spatacsin-like [Strongylocentrotus purpuratus]	6e-75	245
Contig16425	gi|390365700|ref|XP_799180.3| PREDICTED: transcriptional adapter 3-like [Strongylocentrotus purpuratus]	3e-57	200
Contig16435	gi|390341388|ref|XP_799104.3| PREDICTED: peptidyl-prolyl cis-trans isomerase E-like [Strongylocentrotus purpuratus]	1e-158	462
Contig16436	gi|72087322|ref|XP_788775.1| PREDICTED: MOB kinase activator 1A-like [Strongylocentrotus purpuratus]	5e-135	394
Contig16439	gi|390352370|ref|XP_003727885.1| PREDICTED: ubiquitin-like-specific protease 1-like [Strongylocentrotus purpuratus]	4e-07	51.6
Contig16445	gi|390354155|ref|XP_782361.3| PREDICTED: histone acetyltransferase KAT7-like [Strongylocentrotus purpuratus]	0.0	580
Contig16447	gi|390335614|ref|XP_003724188.1| PREDICTED: mitochondrial inner membrane protein OXA1L-like isoform 1 [Strongylocentrotus purpuratus]	1e-125	368
Contig16450	gi|72084060|ref|XP_790705.1| PREDICTED: uncharacterized protein LOC585801 isoform 2 [Strongylocentrotus purpuratus]	5e-125	399
Contig1647	gi|72143260|ref|XP_797288.1| PREDICTED: prefoldin subunit 6-like [Strongylocentrotus purpuratus]	2e-28	111
Contig16473	gi|390348310|ref|XP_001199374.2| PREDICTED: dual specificity protein phosphatase 22-A-like [Strongylocentrotus purpuratus]	3e-76	247
Contig16475	gi|238776803|ref|NP_001154909.1| extracellular transglutaminase [Strongylocentrotus purpuratus]	0.0	787
Contig16482	gi|72074363|ref|XP_796111.1| PREDICTED: general transcription factor IIH subunit 4 [Strongylocentrotus purpuratus]	1e-118	364
Contig16483	gi|390346682|ref|XP_003726603.1| PREDICTED: LOW QUALITY PROTEIN: intraflagellar transport protein 122 homolog, partial [Strongylocentrotus purpuratus]	0.0	858
Contig16494	gi|115916127|ref|XP_796385.2| PREDICTED: tafazzin-like [Strongylocentrotus purpuratus]	1e-82	258
Contig16497	gi|115764848|ref|XP_792642.2| PREDICTED: alpha-N-acetylgalactosaminidase-like [Strongylocentrotus purpuratus]	0.0	570
Contig165	gi|390333775|ref|XP_780510.3| PREDICTED: 40S ribosomal protein S15-like [Strongylocentrotus purpuratus]	9e-53	169
Contig16500	gi|390351496|ref|XP_782094.2| PREDICTED: pancreatic alpha-amylase-like [Strongylocentrotus purpuratus]	0.0	703
Contig16506	gi|72006259|ref|XP_782394.1| PREDICTED: N-acetyllactosaminide beta-1,3-N-acetylglucosaminyltransferase-like [Strongylocentrotus purpuratus]	1e-47	175
Contig16508	gi|390334250|ref|XP_001201354.2| PREDICTED: tyrosyl-DNA phosphodiesterase 2-like [Strongylocentrotus purpuratus]	7e-34	137
Contig1651	gi|390342040|ref|XP_001199058.2| PREDICTED: nuclear inhibitor of protein phosphatase 1-like [Strongylocentrotus purpuratus]	2e-95	294
Contig16513	gi|115918051|ref|XP_780707.2| PREDICTED: WSC domain-containing protein 2-like [Strongylocentrotus purpuratus]	2e-147	431
Contig16516	gi|390347781|ref|XP_003726866.1| PREDICTED: LOW QUALITY PROTEIN: peripheral plasma membrane protein CASK-like [Strongylocentrotus purpuratus]	0.0	1030
Contig16519	gi|72080205|ref|XP_792673.1| PREDICTED: uncharacterized protein LOC587871 [Strongylocentrotus purpuratus]	2e-107	266
Contig16520	gi|390341500|ref|XP_796637.3| PREDICTED: LOW QUALITY PROTEIN: ubiquitin carboxyl-terminal hydrolase 24-like [Strongylocentrotus purpuratus]	0.0	586
Contig16521	gi|390367190|ref|XP_003731198.1| PREDICTED: uncharacterized protein LOC100890903 [Strongylocentrotus purpuratus]	3e-22	98.6
Contig16533	gi|390339796|ref|XP_784554.3| PREDICTED: chondroitin sulfate synthase 1 [Strongylocentrotus purpuratus]	7e-139	421
Contig16534	gi|390337109|ref|XP_003724490.1| PREDICTED: vasotocin-neurophysin VT-like [Strongylocentrotus purpuratus]	3e-35	128
Contig16544	gi|115675696|ref|XP_001186473.1| PREDICTED: ergosterol biosynthetic protein 28-like [Strongylocentrotus purpuratus]	3e-33	126
Contig16552	gi|390350639|ref|XP_003727466.1| PREDICTED: RBPJ-interacting and tubulin-associated protein-like [Strongylocentrotus purpuratus]	2e-24	100
Contig16553	gi|390362427|ref|XP_800004.2| PREDICTED: uncharacterized protein LOC578543 [Strongylocentrotus purpuratus]	6e-21	88.2
Contig16564	gi|390352720|ref|XP_003727961.1| PREDICTED: transmembrane protein 45B-like [Strongylocentrotus purpuratus]	5e-93	298
Contig16569	gi|390349560|ref|XP_781480.2| PREDICTED: differentially expressed in FDCP 8 homolog [Strongylocentrotus purpuratus]	2e-122	365
Contig16579	gi|390348649|ref|XP_799269.3| PREDICTED: LOW QUALITY PROTEIN: centrosomal protein of 290 kDa-like [Strongylocentrotus purpuratus]	0.0	1211
Contig16584	gi|390348580|ref|XP_790276.2| PREDICTED: post-GPI attachment to proteins factor 2-like [Strongylocentrotus purpuratus]	6e-47	159
Contig16585	gi|390333856|ref|XP_788386.3| PREDICTED: X-linked retinitis pigmentosa GTPase regulator-like [Strongylocentrotus purpuratus]	1e-70	246
Contig16590	gi|390336863|ref|XP_001199475.2| PREDICTED: N-alpha-acetyltransferase 38, NatC auxiliary subunit-like [Strongylocentrotus purpuratus]	3e-40	140
Contig166	gi|115615491|ref|XP_795177.2| PREDICTED: eukaryotic translation initiation factor 2 subunit 2-like, partial [Strongylocentrotus purpuratus]	4e-56	201
Contig16600	gi|390347635|ref|XP_788908.2| PREDICTED: proline dehydrogenase 1, mitochondrial-like [Strongylocentrotus purpuratus]	2e-125	384
Contig16605	gi|390354950|ref|XP_001200850.2| PREDICTED: trafficking protein particle complex subunit 11-like [Strongylocentrotus purpuratus]	0.0	547
Contig16609	gi|390358089|ref|XP_003729178.1| PREDICTED: POU domain, class 3, transcription factor 2-B-like [Strongylocentrotus purpuratus]	3e-126	400
Contig16611	gi|390347017|ref|XP_003726683.1| PREDICTED: melanoma-associated antigen G1-like [Strongylocentrotus purpuratus]	7e-71	226
Contig1662	gi|5834909|ref|NP_006977.1|CYTB_10181 cytochrome b [Strongylocentrotus purpuratus]	4e-140	444
Contig1663	gi|390369193|ref|XP_782400.2| PREDICTED: ras-related protein Rab-32-like [Strongylocentrotus purpuratus]	1e-127	374
Contig16643	gi|390359983|ref|XP_001200322.2| PREDICTED: uncharacterized protein LOC764115 [Strongylocentrotus purpuratus]	2e-90	293
Contig16667	gi|390334112|ref|XP_783245.3| PREDICTED: acyl-CoA-binding domain-containing protein 5-like [Strongylocentrotus purpuratus]	2e-51	188
Contig1667	gi|390331702|ref|XP_792836.3| PREDICTED: ras-related GTP-binding protein A-like [Strongylocentrotus purpuratus]	0.0	571
Contig16684	gi|390353146|ref|XP_782284.2| PREDICTED: potassium channel subfamily K member 3-like [Strongylocentrotus purpuratus]	8e-128	377
Contig1669	gi|390357475|ref|XP_003729009.1| PREDICTED: intersectin-1-like, partial [Strongylocentrotus purpuratus]	8e-66	240
Contig16705	gi|390358104|ref|XP_788945.2| PREDICTED: ethanolaminephosphotransferase 1-like [Strongylocentrotus purpuratus]	2e-57	186
Contig16706	gi|390349981|ref|XP_780409.3| PREDICTED: harmonin-like [Strongylocentrotus purpuratus]	2e-32	132
Contig1671	gi|115938178|ref|XP_798043.2| PREDICTED: alba-like protein C9orf23-like [Strongylocentrotus purpuratus]	6e-42	153
Contig16715	gi|390364745|ref|XP_003730672.1| PREDICTED: putative amino acid permease F13H10.3-like isoform 1 [Strongylocentrotus purpuratus]	7e-146	433
Contig16718	gi|390359999|ref|XP_003729608.1| PREDICTED: armadillo repeat-containing protein 8-like [Strongylocentrotus purpuratus]	4e-86	267
Contig16725	gi|73912705|ref|NP_001027541.1| homeobox protein OTX isoform beta [Strongylocentrotus purpuratus]	7e-63	205
Contig16727	gi|390361894|ref|XP_795214.3| PREDICTED: adenosine 3'-phospho 5'-phosphosulfate transporter 2-like [Strongylocentrotus purpuratus]	4e-88	179
Contig16728	gi|390350815|ref|XP_786311.3| PREDICTED: DNA-directed RNA polymerase II subunit RPB11-like [Strongylocentrotus purpuratus]	6e-50	174
Contig1673	gi|115638561|ref|XP_783109.2| PREDICTED: putative N-acetylglucosamine-6-phosphate deacetylase-like [Strongylocentrotus purpuratus]	3e-142	432
Contig16731	gi|390333981|ref|XP_001200260.2| PREDICTED: probable phospholipid-transporting ATPase IA-like [Strongylocentrotus purpuratus]	0.0	1633
Contig16734	gi|390357116|ref|XP_791057.3| PREDICTED: centromere protein M-like [Strongylocentrotus purpuratus]	3e-38	116
Contig1674	gi|390348752|ref|XP_796562.3| PREDICTED: EF-hand calcium-binding domain-containing protein 4B-like [Strongylocentrotus purpuratus]	9e-25	103
Contig16743	gi|390354272|ref|XP_003728295.1| PREDICTED: LYR motif-containing protein 4-like [Strongylocentrotus purpuratus]	1e-27	108
Contig16749	gi|390351674|ref|XP_003727702.1| PREDICTED: sacsin-like [Strongylocentrotus purpuratus]	2e-67	244
Contig1675	gi|390339371|ref|XP_003724991.1| PREDICTED: leucine-rich repeat and WD repeat-containing protein KIAA1239-like [Strongylocentrotus purpuratus]	0.0	1142
Contig1676	gi|115905913|ref|XP_791226.2| PREDICTED: calnexin [Strongylocentrotus purpuratus]	1e-151	466
Contig16763	gi|390337157|ref|XP_003724501.1| PREDICTED: tissue factor pathway inhibitor-like [Strongylocentrotus purpuratus]	1e-15	75.9
Contig1677	gi|390339876|ref|XP_003725109.1| PREDICTED: uncharacterized protein LOC100893309 isoform 2 [Strongylocentrotus purpuratus]	8e-33	124
Contig16772	gi|390335539|ref|XP_003724179.1| PREDICTED: uncharacterized protein LOC581716 [Strongylocentrotus purpuratus]	5e-41	154
Contig16775	gi|390360441|ref|XP_003729701.1| PREDICTED: transmembrane protein 187-like [Strongylocentrotus purpuratus]	2e-37	133
Contig1680	gi|115738180|ref|XP_797556.2| PREDICTED: 60S ribosomal protein L44-like [Strongylocentrotus purpuratus]	4e-53	168
Contig16805	gi|390359125|ref|XP_001200607.2| PREDICTED: uncharacterized protein LOC764341, partial [Strongylocentrotus purpuratus]	4e-36	146
Contig16810	gi|390341404|ref|XP_782966.3| PREDICTED: atrial natriuretic peptide receptor 1-like [Strongylocentrotus purpuratus]	0.0	579
Contig16811	gi|390337260|ref|XP_780773.2| PREDICTED: E3 ubiquitin-protein ligase MARCH1-like [Strongylocentrotus purpuratus]	6e-23	100
Contig16814	gi|115749004|ref|XP_780573.2| PREDICTED: ribosome biogenesis protein bop1-like [Strongylocentrotus purpuratus]	0.0	860
Contig16823	gi|390353958|ref|XP_001199549.2| PREDICTED: uncharacterized protein LOC763537 [Strongylocentrotus purpuratus]	3e-64	223
Contig16825	gi|72084978|ref|XP_792344.1| PREDICTED: RING finger protein 11-like [Strongylocentrotus purpuratus]	7e-67	219
Contig16833	gi|390346316|ref|XP_003726522.1| PREDICTED: protein unc-119 homolog B-like isoform 1 [Strongylocentrotus purpuratus]	2e-76	236
Contig16834	gi|72153570|ref|XP_791229.1| PREDICTED: RIB43A-like with coiled-coils protein 2-like [Strongylocentrotus purpuratus]	4e-175	509
Contig16848	gi|390339019|ref|XP_785391.3| PREDICTED: stomatin-like protein 2-like [Strongylocentrotus purpuratus]	4e-164	479
Contig16856	gi|390352234|ref|XP_788574.3| PREDICTED: putative sodium-coupled neutral amino acid transporter 11-like [Strongylocentrotus purpuratus]	1e-50	184
Contig1686	gi|390361622|ref|XP_003729966.1| PREDICTED: uncharacterized protein LOC100889110 [Strongylocentrotus purpuratus]	7e-34	130
Contig16865	gi|115740951|ref|XP_791145.2| PREDICTED: uncharacterized protein LOC586264 [Strongylocentrotus purpuratus]	4e-84	285
Contig16869	gi|390368422|ref|XP_003731452.1| PREDICTED: general transcription factor 3C polypeptide 5-like [Strongylocentrotus purpuratus]	2e-51	189
Contig16873	gi|390360884|ref|XP_003729793.1| PREDICTED: probable NADH dehydrogenase-like [Strongylocentrotus purpuratus]	2e-94	283
Contig16881	gi|390356656|ref|XP_781736.2| PREDICTED: mitochondrial nucleoid factor 1-like [Strongylocentrotus purpuratus]	4e-45	146
Contig16884	gi|390335354|ref|XP_788388.3| PREDICTED: SAM domain and HD domain-containing protein 1-like [Strongylocentrotus purpuratus]	2e-107	327
Contig16887	gi|72018836|ref|XP_796457.1| PREDICTED: iron-sulfur cluster co-chaperone protein HscB, mitochondrial-like [Strongylocentrotus purpuratus]	5e-48	163
Contig16894	gi|72048560|ref|XP_788872.1| PREDICTED: adenine phosphoribosyltransferase-like [Strongylocentrotus purpuratus]	8e-69	221
Contig16897	gi|72041813|ref|XP_783186.1| PREDICTED: agmatinase, mitochondrial-like [Strongylocentrotus purpuratus]	1e-96	291
Contig16898	gi|390369047|ref|XP_003731573.1| PREDICTED: mitochondrial import inner membrane translocase subunit Tim21-like [Strongylocentrotus purpuratus]	1e-48	161
Contig169	gi|390359475|ref|XP_783115.3| PREDICTED: max-interacting protein 1-like [Strongylocentrotus purpuratus]	5e-31	123
Contig16902	gi|390347044|ref|XP_003726690.1| PREDICTED: uncharacterized protein LOC100893690 [Strongylocentrotus purpuratus]	1e-54	200
Contig16906	gi|390360213|ref|XP_001199703.2| PREDICTED: LOW QUALITY PROTEIN: putative pre-mRNA-splicing factor ATP-dependent RNA helicase DHX16-like [Strongylocentrotus purpuratus]	0.0	1067
Contig16908	gi|390353211|ref|XP_003728062.1| PREDICTED: serine/threonine-protein kinase 19-like isoform 1 [Strongylocentrotus purpuratus]	3e-51	152
Contig16909	gi|390333999|ref|XP_784921.3| PREDICTED: uncharacterized protein LOC579730 [Strongylocentrotus purpuratus]	7e-73	270
Contig16915	gi|390348023|ref|XP_003726919.1| PREDICTED: protein FAM69A-like isoform 1 [Strongylocentrotus purpuratus]	2e-12	67.0
Contig16921	gi|390343775|ref|XP_800464.3| PREDICTED: uncharacterized protein LOC587576 [Strongylocentrotus purpuratus]	2e-61	212
Contig16926	gi|390363384|ref|XP_786860.3| PREDICTED: secreted frizzled-related protein 3-like [Strongylocentrotus purpuratus]	6e-48	168
Contig16927	gi|390350882|ref|XP_782910.3| PREDICTED: uncharacterized protein LOC577602 [Strongylocentrotus purpuratus]	1e-68	240
Contig16928	gi|390357376|ref|XP_796763.3| PREDICTED: glutathione S-transferase C-terminal domain-containing protein-like [Strongylocentrotus purpuratus]	1e-92	298
Contig1693	gi|72012748|ref|XP_786165.1| PREDICTED: transmembrane protein 242-like [Strongylocentrotus purpuratus]	3e-36	130
Contig1694	gi|390361438|ref|XP_780945.3| PREDICTED: mediator of RNA polymerase II transcription subunit 13 [Strongylocentrotus purpuratus]	0.0	610
Contig16945	gi|72008344|ref|XP_788012.1| PREDICTED: uncharacterized protein LOC582991 [Strongylocentrotus purpuratus]	2e-53	185
Contig16953	gi|390355076|ref|XP_001182790.2| PREDICTED: WD repeat-containing protein 81-like [Strongylocentrotus purpuratus]	1e-66	223
Contig16969	gi|390337873|ref|XP_793314.3| PREDICTED: hyalin-like [Strongylocentrotus purpuratus]	5e-94	312
Contig16973	gi|390349866|ref|XP_003727299.1| PREDICTED: HEAT repeat-containing protein 1-like [Strongylocentrotus purpuratus]	1e-68	210
Contig16976	gi|390357134|ref|XP_003728934.1| PREDICTED: uncharacterized protein LOC100891651 [Strongylocentrotus purpuratus]	2e-33	126
Contig16977	gi|390362127|ref|XP_790544.3| PREDICTED: beta-secretase 1-like [Strongylocentrotus purpuratus]	7e-145	446
Contig16982	gi|390334231|ref|XP_003723878.1| PREDICTED: uncharacterized protein LOC100890288 [Strongylocentrotus purpuratus]	3e-61	224
Contig16983	gi|390368131|ref|XP_796012.2| PREDICTED: protein FAN-like [Strongylocentrotus purpuratus]	2e-61	212
Contig16984	gi|390364346|ref|XP_782169.3| PREDICTED: delta-1-pyrroline-5-carboxylate dehydrogenase, mitochondrial-like [Strongylocentrotus purpuratus]	0.0	712
Contig16986	gi|390336861|ref|XP_796806.3| PREDICTED: small nuclear ribonucleoprotein F-like [Strongylocentrotus purpuratus]	2e-40	146
Contig16989	gi|390353626|ref|XP_783559.3| PREDICTED: lipoxygenase homology domain-containing protein 1-like, partial [Strongylocentrotus purpuratus]	1e-18	92.0
Contig16991	gi|390332035|ref|XP_782808.2| PREDICTED: protein PRRC1-like [Strongylocentrotus purpuratus]	3e-97	290
Contig16996	gi|390369372|ref|XP_001175885.2| PREDICTED: folate receptor alpha-like [Strongylocentrotus purpuratus]	4e-79	263
Contig17	gi|72015727|ref|XP_784509.1| PREDICTED: transmembrane emp24 domain-containing protein 4-like [Strongylocentrotus purpuratus]	2e-100	321
Contig170	gi|390356547|ref|XP_794819.2| PREDICTED: uncharacterized protein LOC590109 [Strongylocentrotus purpuratus]	0.0	584
Contig17001	gi|390333898|ref|XP_003723802.1| PREDICTED: uncharacterized protein LOC100888699 [Strongylocentrotus purpuratus]	2e-59	217
Contig17009	gi|390335503|ref|XP_003724168.1| PREDICTED: uncharacterized protein LOC100890291 [Strongylocentrotus purpuratus]	3e-14	75.1
Contig17014	gi|390364629|ref|XP_783591.3| PREDICTED: protein phosphatase methylesterase 1-like [Strongylocentrotus purpuratus]	7e-137	416
Contig17021	gi|115894366|ref|XP_786594.2| PREDICTED: probable D-tyrosyl-tRNA(Tyr) deacylase 2-like [Strongylocentrotus purpuratus]	1e-57	192
Contig17025	gi|390357331|ref|XP_003728982.1| PREDICTED: polynucleotide 5'-hydroxyl-kinase NOL9-like [Strongylocentrotus purpuratus]	1e-45	102
Contig17035	gi|390364180|ref|XP_001179500.2| PREDICTED: uncharacterized protein LOC752545 [Strongylocentrotus purpuratus]	8e-108	338
Contig1704	gi|115843639|ref|XP_782055.2| PREDICTED: splicing factor 3A subunit 3 [Strongylocentrotus purpuratus]	0.0	698
Contig17045	gi|390349363|ref|XP_789850.3| PREDICTED: protein SERAC1-like, partial [Strongylocentrotus purpuratus]	1e-147	442
Contig1705	gi|390362282|ref|XP_003730116.1| PREDICTED: uncharacterized protein LOC100894072 [Strongylocentrotus purpuratus]	3e-32	132
Contig17069	gi|115725772|ref|XP_001188607.1| PREDICTED: glutamyl-tRNA(Gln) amidotransferase subunit A, mitochondrial-like, partial [Strongylocentrotus purpuratus]	3e-52	173
Contig1707	gi|390364917|ref|XP_003730714.1| PREDICTED: tumor protein p63-regulated gene 1-like protein-like [Strongylocentrotus purpuratus]	4e-65	226
Contig17072	gi|390355515|ref|XP_003728564.1| PREDICTED: zinc finger protein 2-like [Strongylocentrotus purpuratus]	2e-78	250
Contig17074	gi|115933362|ref|XP_793152.2| PREDICTED: ras-related protein Rab-37-like [Strongylocentrotus purpuratus]	5e-135	389
Contig17080	gi|115727543|ref|XP_792401.2| PREDICTED: membrane-bound O-acyltransferase domain-containing protein 2-like [Strongylocentrotus purpuratus]	9e-140	420
Contig17083	gi|390332518|ref|XP_786938.3| PREDICTED: doublesex- and mab-3-related transcription factor A2-like [Strongylocentrotus purpuratus]	2e-49	185
Contig17084	gi|390363825|ref|XP_003730456.1| PREDICTED: uncharacterized protein LOC100892780 [Strongylocentrotus purpuratus]	7e-33	130
Contig17092	gi|390344555|ref|XP_794095.3| PREDICTED: TBC1 domain family member 14-like, partial [Strongylocentrotus purpuratus]	5e-108	341
Contig171	gi|72085815|ref|XP_790957.1| PREDICTED: X-box-binding protein 1-like [Strongylocentrotus purpuratus]	2e-24	105
Contig17117	gi|390353901|ref|XP_003728217.1| PREDICTED: uncharacterized protein LOC100892106 [Strongylocentrotus purpuratus]	3e-18	83.6
Contig17119	gi|390341307|ref|XP_794533.3| PREDICTED: nuclear receptor subfamily 2 group E member 1 [Strongylocentrotus purpuratus]	2e-137	400
Contig1712	gi|115746664|ref|XP_789301.2| PREDICTED: TRAF-type zinc finger domain-containing protein 1-like isoform 2 [Strongylocentrotus purpuratus]	1e-31	118
Contig17125	gi|390332992|ref|XP_003723616.1| PREDICTED: uncharacterized protein LOC100891554 [Strongylocentrotus purpuratus]	6e-28	119
Contig17128	gi|390354093|ref|XP_003728259.1| PREDICTED: Parkinson disease 7 domain-containing protein 1-like [Strongylocentrotus purpuratus]	2e-73	235
Contig1713	gi|390346828|ref|XP_001200002.2| PREDICTED: AMY-1-associating protein expressed in testis 1-like [Strongylocentrotus purpuratus]	0.0	837
Contig17131	gi|390338600|ref|XP_791223.2| PREDICTED: methionyl-tRNA formyltransferase, mitochondrial-like [Strongylocentrotus purpuratus]	2e-49	149
Contig17132	gi|115686258|ref|XP_781571.2| PREDICTED: MAP kinase-activated protein kinase 5-like [Strongylocentrotus purpuratus]	3e-69	218
Contig17137	gi|115638683|ref|XP_791921.2| PREDICTED: PAS domain-containing serine/threonine-protein kinase-like [Strongylocentrotus purpuratus]	5e-99	297
Contig17140	gi|390349951|ref|XP_798824.3| PREDICTED: cGMP-dependent 3',5'-cyclic phosphodiesterase-like [Strongylocentrotus purpuratus]	1e-63	215
Contig17144	gi|390357498|ref|XP_003729015.1| PREDICTED: uncharacterized protein LOC100888157 [Strongylocentrotus purpuratus]	2e-50	163
Contig1715	gi|115620254|ref|XP_790064.2| PREDICTED: cyclin-L1-like [Strongylocentrotus purpuratus]	2e-135	399
Contig17156	gi|390341430|ref|XP_786094.3| PREDICTED: serine/threonine-protein kinase ATR-like [Strongylocentrotus purpuratus]	0.0	978
Contig1716	gi|390348895|ref|XP_784189.3| PREDICTED: LOW QUALITY PROTEIN: E3 ubiquitin-protein ligase NEDD4-like [Strongylocentrotus purpuratus]	0.0	981
Contig17161	gi|72004461|ref|XP_780508.1| PREDICTED: UPF0472 protein C16orf72 homolog [Strongylocentrotus purpuratus]	4e-74	237
Contig17175	gi|390336187|ref|XP_793238.3| PREDICTED: uncharacterized protein LOC588463 [Strongylocentrotus purpuratus]	1e-93	311
Contig17197	gi|390359088|ref|XP_784493.3| PREDICTED: seipin-like [Strongylocentrotus purpuratus]	3e-61	216
Contig17199	gi|390333836|ref|XP_003723788.1| PREDICTED: DNA-directed RNA polymerase I subunit RPA12-like [Strongylocentrotus purpuratus]	4e-30	113
Contig17205	gi|390365721|ref|XP_781384.2| PREDICTED: uncharacterized protein LOC575928 [Strongylocentrotus purpuratus]	1e-81	276
Contig1721	gi|390340581|ref|XP_785296.3| PREDICTED: ubiquitin-conjugating enzyme E2 Z [Strongylocentrotus purpuratus]	1e-123	376
Contig17215	gi|390342607|ref|XP_791040.3| PREDICTED: protein KIAA0317-like [Strongylocentrotus purpuratus]	3e-93	301
Contig17228	gi|390365719|ref|XP_001185287.2| PREDICTED: receptor-interacting serine/threonine-protein kinase 4-like, partial [Strongylocentrotus purpuratus]	1e-38	142
Contig17232	gi|115631722|ref|XP_790227.2| PREDICTED: glucosamine-6-phosphate isomerase 2-like [Strongylocentrotus purpuratus]	3e-172	493
Contig17235	gi|72038871|ref|XP_791989.1| PREDICTED: dual specificity protein phosphatase 3-like [Strongylocentrotus purpuratus]	2e-61	194
Contig17239	gi|115665183|ref|XP_793895.2| PREDICTED: intraflagellar transport protein 140 homolog [Strongylocentrotus purpuratus]	0.0	850
Contig17240	gi|390344791|ref|XP_003726208.1| PREDICTED: kin of IRRE-like protein 2-like [Strongylocentrotus purpuratus]	4e-30	121
Contig17249	gi|390355316|ref|XP_001198957.2| PREDICTED: uncharacterized protein LOC763087 [Strongylocentrotus purpuratus]	2e-31	126
Contig1725	gi|390355011|ref|XP_003728457.1| PREDICTED: calcium-regulated heat stable protein 1-like [Strongylocentrotus purpuratus]	2e-35	129
Contig17250	gi|390334979|ref|XP_790824.3| PREDICTED: tetratricopeptide repeat protein 39B-like [Strongylocentrotus purpuratus]	2e-170	508
Contig1726	gi|390334264|ref|XP_785345.2| PREDICTED: protein FAM76A-like [Strongylocentrotus purpuratus]	6e-88	294
Contig17266	gi|390356067|ref|XP_790871.3| PREDICTED: coiled-coil domain-containing protein 12-like isoform 2 [Strongylocentrotus purpuratus]	2e-46	164
Contig17267	gi|390341043|ref|XP_003725361.1| PREDICTED: zinc finger HIT domain-containing protein 3-like [Strongylocentrotus purpuratus]	3e-20	86.3
Contig17271	gi|390348557|ref|XP_792410.3| PREDICTED: vacuolar fusion protein CCZ1 homolog [Strongylocentrotus purpuratus]	2e-159	466
Contig17272	gi|390348292|ref|XP_788587.2| PREDICTED: probable tubulin polyglutamylase TTLL9-like isoform 2 [Strongylocentrotus purpuratus]	6e-150	432
Contig17278	gi|390350258|ref|XP_791152.3| PREDICTED: TBC domain-containing protein kinase-like protein-like [Strongylocentrotus purpuratus]	0.0	943
Contig17279	gi|390341611|ref|XP_789598.2| PREDICTED: negative elongation factor E-like [Strongylocentrotus purpuratus]	8e-37	143
Contig1728	gi|390358032|ref|XP_782090.3| PREDICTED: uncharacterized protein KIAA0528 homolog [Strongylocentrotus purpuratus]	3e-147	436
Contig17284	gi|115730859|ref|XP_001187404.1| PREDICTED: GTP-binding protein Rhes-like [Strongylocentrotus purpuratus]	2e-104	323
Contig1729	gi|390341297|ref|XP_001201968.2| PREDICTED: E3 ubiquitin-protein ligase TRAF7-like [Strongylocentrotus purpuratus]	3e-44	157
Contig17295	gi|390364268|ref|XP_787951.3| PREDICTED: general transcription factor 3C polypeptide 3 [Strongylocentrotus purpuratus]	4e-140	370
Contig17308	gi|72004472|ref|XP_781338.1| PREDICTED: uncharacterized protein LOC575877 [Strongylocentrotus purpuratus]	2e-122	377
Contig1731	gi|390359454|ref|XP_003729486.1| PREDICTED: threonine--tRNA ligase, cytoplasmic-like, partial [Strongylocentrotus purpuratus]	0.0	1007
Contig17315	gi|390336097|ref|XP_791410.3| PREDICTED: protein asunder homolog [Strongylocentrotus purpuratus]	0.0	606
Contig17317	gi|72137691|ref|XP_797527.1| PREDICTED: general transcription factor 3C polypeptide 6-like [Strongylocentrotus purpuratus]	3e-26	102
Contig17319	gi|390367825|ref|XP_793081.3| PREDICTED: uncharacterized protein LOC588296 [Strongylocentrotus purpuratus]	4e-148	462
Contig17323	gi|115644393|ref|XP_781330.2| PREDICTED: arylsulfatase J-like [Strongylocentrotus purpuratus]	5e-144	431
Contig17326	gi|390338908|ref|XP_796813.3| PREDICTED: alpha-L-iduronidase-like [Strongylocentrotus purpuratus]	6e-73	238
Contig17339	gi|390357477|ref|XP_780146.3| PREDICTED: solute carrier family 35 member F1-like [Strongylocentrotus purpuratus]	4e-43	152
Contig17341	gi|390333713|ref|XP_003723769.1| PREDICTED: uncharacterized protein LOC100892608 [Strongylocentrotus purpuratus]	3e-11	67.0
Contig17347	gi|390364213|ref|XP_785899.3| PREDICTED: uncharacterized protein LOC580768, partial [Strongylocentrotus purpuratus]	4e-65	219
Contig17348	gi|72109185|ref|XP_786920.1| PREDICTED: high-affinity choline transporter 1-like [Strongylocentrotus purpuratus]	0.0	617
Contig1735	gi|115631656|ref|XP_781676.2| PREDICTED: uncharacterized protein LOC576259 [Strongylocentrotus purpuratus]	1e-26	119
Contig17350	gi|115728627|ref|XP_001197759.1| PREDICTED: condensin complex subunit 1-like [Strongylocentrotus purpuratus]	3e-60	176
Contig17357	gi|390364566|ref|XP_786916.3| PREDICTED: vacuolar protein sorting-associated protein 13D [Strongylocentrotus purpuratus]	0.0	604
Contig1736	gi|72159056|ref|XP_791128.1| PREDICTED: uncharacterized protein LOC586246 [Strongylocentrotus purpuratus]	2e-31	124
Contig17368	gi|390332101|ref|XP_003723418.1| PREDICTED: uncharacterized protein LOC100889634 [Strongylocentrotus purpuratus]	3e-07	53.9
Contig17379	gi|390336240|ref|XP_003724307.1| PREDICTED: gonadotropin-releasing hormone receptor-like [Strongylocentrotus purpuratus]	2e-11	57.0
Contig17388	gi|390365707|ref|XP_800820.3| PREDICTED: von Hippel-Lindau disease tumor suppressor-like [Strongylocentrotus purpuratus]	6e-29	110
Contig1740	gi|390337227|ref|XP_781190.3| PREDICTED: transcriptional adapter 2-alpha-like [Strongylocentrotus purpuratus]	1e-110	216
Contig17411	gi|390344501|ref|XP_783712.2| PREDICTED: cleft lip and palate transmembrane protein 1-like protein-like [Strongylocentrotus purpuratus]	3e-116	368
Contig17412	gi|390332287|ref|XP_003723461.1| PREDICTED: serine/threonine-protein phosphatase 4 regulatory subunit 3-like [Strongylocentrotus purpuratus]	2e-161	476
Contig17425	gi|390339897|ref|XP_003725117.1| PREDICTED: transmembrane protein 177-like [Strongylocentrotus purpuratus]	1e-49	169
Contig17432	gi|390343070|ref|XP_003725794.1| PREDICTED: high affinity cAMP-specific and IBMX-insensitive 3',5'-cyclic phosphodiesterase 8B, partial [Strongylocentrotus purpuratus]	0.0	962
Contig17433	gi|115933462|ref|XP_794833.2| PREDICTED: RING finger protein 121-like [Strongylocentrotus purpuratus]	2e-145	424
Contig17449	gi|390361197|ref|XP_001181971.2| PREDICTED: mitochondrial ornithine transporter 1-like isoform 1 [Strongylocentrotus purpuratus]	2e-148	431
Contig17457	gi|390342508|ref|XP_781375.3| PREDICTED: deoxycytidylate deaminase-like [Strongylocentrotus purpuratus]	4e-87	262
Contig17489	gi|390365096|ref|XP_003730746.1| PREDICTED: uncharacterized protein LOC100887967 [Strongylocentrotus purpuratus]	1e-17	80.1
Contig17496	gi|390349676|ref|XP_792992.3| PREDICTED: peroxisomal bifunctional enzyme-like [Strongylocentrotus purpuratus]	5e-68	141
Contig17499	gi|115676698|ref|XP_001178132.1| PREDICTED: PAB-dependent poly(A)-specific ribonuclease subunit 3-like isoform 1 [Strongylocentrotus purpuratus]	4e-143	445
Contig17504	gi|390352899|ref|XP_780166.3| PREDICTED: trans-2-enoyl-CoA reductase, mitochondrial-like [Strongylocentrotus purpuratus]	2e-101	303
Contig17510	gi|390340396|ref|XP_003725234.1| PREDICTED: sterile alpha and TIR motif-containing protein 1-like [Strongylocentrotus purpuratus]	0.0	845
Contig17524	gi|390368590|ref|XP_793644.3| PREDICTED: protein Mpv17-like [Strongylocentrotus purpuratus]	1e-41	146
Contig17526	gi|390335930|ref|XP_792596.3| PREDICTED: ubiquitin carboxyl-terminal hydrolase 44-like [Strongylocentrotus purpuratus]	5e-105	322
Contig17528	gi|115720249|ref|XP_001201292.1| PREDICTED: mitochondrial fission regulator 1-like [Strongylocentrotus purpuratus]	9e-16	73.6
Contig1753	gi|390335261|ref|XP_796143.3| PREDICTED: tetratricopeptide repeat protein 36-like [Strongylocentrotus purpuratus]	1e-71	222
Contig17538	gi|390363115|ref|XP_781741.3| PREDICTED: T-cell leukemia homeobox protein 3-like [Strongylocentrotus purpuratus]	2e-73	244
Contig17539	gi|390340771|ref|XP_001197063.2| PREDICTED: uncharacterized protein LOC756958 isoform 1 [Strongylocentrotus purpuratus]	1e-36	150
Contig17541	gi|390333510|ref|XP_784143.3| PREDICTED: leucine-rich repeat-containing protein 9-like isoform 3 [Strongylocentrotus purpuratus]	0.0	688
Contig17547	gi|390340540|ref|XP_784358.3| PREDICTED: cirhin-like, partial [Strongylocentrotus purpuratus]	1e-161	494
Contig17549	gi|390354855|ref|XP_780760.3| PREDICTED: inositol-3-phosphate synthase 1-A-like isoform 2 [Strongylocentrotus purpuratus]	0.0	792
Contig17554	gi|390366315|ref|XP_797921.3| PREDICTED: FAD synthase-like [Strongylocentrotus purpuratus]	2e-180	521
Contig17558	gi|390369544|ref|XP_001185027.2| PREDICTED: phosphatidylinositol 4,5-bisphosphate 3-kinase catalytic subunit alpha isoform-like, partial [Strongylocentrotus purpuratus]	0.0	428
Contig17567	gi|390335573|ref|XP_790646.3| PREDICTED: protein fantom-like [Strongylocentrotus purpuratus]	0.0	587
Contig17588	gi|390344300|ref|XP_795032.3| PREDICTED: multidrug resistance-associated protein 5-like [Strongylocentrotus purpuratus]	0.0	688
Contig1759	gi|390334056|ref|XP_003723838.1| PREDICTED: Down syndrome cell adhesion molecule-like [Strongylocentrotus purpuratus]	8e-21	96.7
Contig17595	gi|390352610|ref|XP_781765.3| PREDICTED: methyltransferase-like protein 21A-like [Strongylocentrotus purpuratus]	9e-56	192
Contig176	gi|390346467|ref|XP_003726560.1| PREDICTED: 5-aminolevulinate synthase, erythroid-specific, mitochondrial-like [Strongylocentrotus purpuratus]	0.0	610
Contig1760	gi|72113431|ref|XP_792093.1| PREDICTED: uncharacterized protein LOC587261 [Strongylocentrotus purpuratus]	2e-87	273
Contig17602	gi|72005242|ref|XP_781696.1| PREDICTED: homeobox protein SIX6-like [Strongylocentrotus purpuratus]	2e-118	352
Contig17618	gi|390359223|ref|XP_796419.3| PREDICTED: BRCA1-A complex subunit BRE-like [Strongylocentrotus purpuratus]	4e-142	414
Contig17619	gi|72048013|ref|XP_800774.1| PREDICTED: A-kinase-interacting protein 1-like [Strongylocentrotus purpuratus]	2e-52	177
Contig1762	gi|390342768|ref|XP_003725733.1| PREDICTED: E3 ubiquitin-protein ligase TRIM56-like [Strongylocentrotus purpuratus]	9e-152	448
Contig17621	gi|72013287|ref|XP_781236.1| PREDICTED: uncharacterized protein LOC575766 [Strongylocentrotus purpuratus]	3e-56	205
Contig17631	gi|390351094|ref|XP_790710.3| PREDICTED: Down syndrome critical region protein 3-like [Strongylocentrotus purpuratus]	1e-151	453
Contig17633	gi|72108129|ref|XP_781869.1| PREDICTED: 28S ribosomal protein S7, mitochondrial-like [Strongylocentrotus purpuratus]	7e-74	248
Contig17641	gi|390348559|ref|XP_001199650.2| PREDICTED: solute carrier family 35 member C2-like [Strongylocentrotus purpuratus]	1e-83	276
Contig17642	gi|390365692|ref|XP_784349.3| PREDICTED: putative serine/threonine-protein kinase C05D10.2-like [Strongylocentrotus purpuratus]	0.0	591
Contig17645	gi|390350165|ref|XP_003727356.1| PREDICTED: uncharacterized protein LOC100890028, partial [Strongylocentrotus purpuratus]	2e-15	76.3
Contig17649	gi|390360209|ref|XP_794324.3| PREDICTED: outer dense fiber protein 2-like [Strongylocentrotus purpuratus]	0.0	624
Contig17650	gi|390340054|ref|XP_003725156.1| PREDICTED: LOW QUALITY PROTEIN: ATP-dependent RNA helicase A-like protein-like [Strongylocentrotus purpuratus]	0.0	717
Contig17652	gi|390359030|ref|XP_003729392.1| PREDICTED: basic helix-loop-helix transcription factor scleraxis-like [Strongylocentrotus purpuratus]	9e-44	159
Contig17653	gi|390337091|ref|XP_003724486.1| PREDICTED: uncharacterized protein LOC100890400 [Strongylocentrotus purpuratus]	5e-40	146
Contig17656	gi|115803057|ref|XP_001197735.1| PREDICTED: E2F-associated phosphoprotein-like [Strongylocentrotus purpuratus]	3e-52	186
Contig1766	gi|390355002|ref|XP_003728454.1| PREDICTED: pyroglutamylated RFamide peptide receptor-like [Strongylocentrotus purpuratus]	1e-81	263
Contig17677	gi|390339815|ref|XP_003725090.1| PREDICTED: ras-related protein Rab-8B-like [Strongylocentrotus purpuratus]	2e-48	171
Contig17682	gi|390368039|ref|XP_797682.3| PREDICTED: OTU domain-containing protein 4-like, partial [Strongylocentrotus purpuratus]	2e-65	228
Contig17684	gi|390338289|ref|XP_003724745.1| PREDICTED: uncharacterized protein LOC100892274 [Strongylocentrotus purpuratus]	8e-26	104
Contig17692	gi|390365432|ref|XP_793050.3| PREDICTED: sulfate transporter-like [Strongylocentrotus purpuratus]	7e-107	342
Contig177	gi|390357534|ref|XP_787950.2| PREDICTED: microtubule-associated protein RP/EB family member 3-like isoform 2 [Strongylocentrotus purpuratus]	2e-15	75.9
Contig17732	gi|390361066|ref|XP_003729833.1| PREDICTED: uncharacterized protein LOC100890694 [Strongylocentrotus purpuratus]	2e-36	147
Contig17734	gi|390349578|ref|XP_001201485.2| PREDICTED: uncharacterized protein LOC764891 [Strongylocentrotus purpuratus]	2e-23	105
Contig17741	gi|390352990|ref|XP_780519.3| PREDICTED: uncharacterized protein LOC575007 [Strongylocentrotus purpuratus]	2e-46	169
Contig17743	gi|390332787|ref|XP_780290.3| PREDICTED: lysine-specific demethylase 2B-like [Strongylocentrotus purpuratus]	0.0	929
Contig1775	gi|72011203|ref|XP_782634.1| PREDICTED: tubulin delta chain-like [Strongylocentrotus purpuratus]	5e-90	282
Contig1777	gi|390352054|ref|XP_001179256.2| PREDICTED: glutaredoxin-C3-like [Strongylocentrotus purpuratus]	2e-32	117
Contig17777	gi|390359603|ref|XP_781908.3| PREDICTED: farnesyl pyrophosphate synthase-like [Strongylocentrotus purpuratus]	2e-168	487
Contig17784	gi|390341618|ref|XP_785514.2| PREDICTED: uncharacterized protein LOC580358 [Strongylocentrotus purpuratus]	2e-37	142
Contig17786	gi|390334893|ref|XP_001186939.2| PREDICTED: cystinosin-like [Strongylocentrotus purpuratus]	7e-96	305
Contig17796	gi|390362142|ref|XP_784153.3| PREDICTED: sphingomyelin phosphodiesterase 4-like isoform 2 [Strongylocentrotus purpuratus]	3e-115	363
Contig178	gi|115762545|ref|XP_782685.2| PREDICTED: survival of motor neuron-related-splicing factor 30-like [Strongylocentrotus purpuratus]	3e-40	146
Contig17802	gi|47551287|ref|NP_999826.1| glial cells missing-like protein [Strongylocentrotus purpuratus]	3e-159	486
Contig17803	gi|390331704|ref|XP_001200696.2| PREDICTED: NADH dehydrogenase [ubiquinone] 1 beta subcomplex subunit 2, mitochondrial-like [Strongylocentrotus purpuratus]	9e-21	88.2
Contig1781	gi|390367213|ref|XP_001198807.2| PREDICTED: uncharacterized protein LOC762976 [Strongylocentrotus purpuratus]	7e-29	119
Contig17810	gi|390333968|ref|XP_780489.3| PREDICTED: WD repeat-containing protein 36 [Strongylocentrotus purpuratus]	3e-148	285
Contig17812	gi|390342058|ref|XP_003725580.1| PREDICTED: protein FAM47E-like [Strongylocentrotus purpuratus]	8e-72	216
Contig17814	gi|390338570|ref|XP_783574.3| PREDICTED: glycogen [starch] synthase, muscle-like [Strongylocentrotus purpuratus]	8e-133	398
Contig17825	gi|390363836|ref|XP_797841.3| PREDICTED: kinesin-like protein KIF22-like [Strongylocentrotus purpuratus]	0.0	606
Contig17827	gi|390363201|ref|XP_003730314.1| PREDICTED: zinc finger protein Xfin-like [Strongylocentrotus purpuratus]	9e-90	187
Contig1783	gi|390353303|ref|XP_784498.3| PREDICTED: cob(I)yrinic acid a,c-diamide adenosyltransferase, mitochondrial-like [Strongylocentrotus purpuratus]	3e-84	270
Contig17838	gi|390356948|ref|XP_001198173.2| PREDICTED: probable G-protein coupled receptor 125-like [Strongylocentrotus purpuratus]	2e-73	242
Contig17840	gi|390333491|ref|XP_780045.3| PREDICTED: cleavage and polyadenylation specificity factor subunit 2 isoform 1 [Strongylocentrotus purpuratus]	0.0	810
Contig17853	gi|390369026|ref|XP_788105.3| PREDICTED: uncharacterized protein LOC583085, partial [Strongylocentrotus purpuratus]	0.0	440
Contig17854	gi|115717857|ref|XP_784090.2| PREDICTED: noggin-2-like [Strongylocentrotus purpuratus]	1e-37	142
Contig17856	gi|72028117|ref|XP_797819.1| PREDICTED: BTB/POZ domain-containing adapter for CUL3-mediated RhoA degradation protein 3-like [Strongylocentrotus purpuratus]	7e-140	415
Contig17859	gi|390340739|ref|XP_783251.3| PREDICTED: factor VIII intron 22 protein-like [Strongylocentrotus purpuratus]	2e-141	434
Contig17867	gi|115681547|ref|XP_785154.2| PREDICTED: alkylated DNA repair protein alkB homolog 1-like [Strongylocentrotus purpuratus]	1e-69	234
Contig1787	gi|390362437|ref|XP_003730154.1| PREDICTED: LOW QUALITY PROTEIN: WD repeat domain phosphoinositide-interacting protein 4-like [Strongylocentrotus purpuratus]	1e-127	311
Contig17876	gi|115653418|ref|XP_791515.2| PREDICTED: EF-hand domain-containing family member C2-like, partial [Strongylocentrotus purpuratus]	0.0	587
Contig17881	gi|390350040|ref|XP_785438.3| PREDICTED: uncharacterized protein LOC580275 [Strongylocentrotus purpuratus]	5e-48	184
Contig17884	gi|390359073|ref|XP_003729405.1| PREDICTED: acyl-CoA synthetase family member 4-like [Strongylocentrotus purpuratus]	1e-94	318
Contig17885	gi|390334089|ref|XP_782762.2| PREDICTED: TP53RK-binding protein-like isoform 2 [Strongylocentrotus purpuratus]	2e-39	145
Contig1789	gi|72005301|ref|XP_783657.1| PREDICTED: dnaJ homolog subfamily A member 1-like [Strongylocentrotus purpuratus]	2e-166	498
Contig17894	gi|390347499|ref|XP_003726798.1| PREDICTED: diacylglycerol kinase theta-like [Strongylocentrotus purpuratus]	0.0	588
Contig179	gi|390340064|ref|XP_789019.3| PREDICTED: zinc transporter ZIP13-like [Strongylocentrotus purpuratus]	1e-55	204
Contig1790	gi|390331837|ref|XP_793226.3| PREDICTED: muskelin-like [Strongylocentrotus purpuratus]	0.0	915
Contig17905	gi|390367136|ref|XP_792159.3| PREDICTED: renilla-luciferin 2-monooxygenase-like [Strongylocentrotus purpuratus]	3e-134	397
Contig17916	gi|72057667|ref|XP_793471.1| PREDICTED: dnaJ homolog subfamily C member 4-like [Strongylocentrotus purpuratus]	2e-54	188
Contig17919	gi|390342730|ref|XP_001198665.2| PREDICTED: uncharacterized protein KIAA0355-like [Strongylocentrotus purpuratus]	1e-23	102
Contig17930	gi|390363205|ref|XP_003730316.1| PREDICTED: 52 kDa repressor of the inhibitor of the protein kinase-like [Strongylocentrotus purpuratus]	8e-34	133
Contig17932	gi|390347230|ref|XP_003726726.1| PREDICTED: transmembrane and coiled-coil domain-containing protein 3-like [Strongylocentrotus purpuratus]	2e-54	195
Contig17942	gi|390339864|ref|XP_003725107.1| PREDICTED: negative elongation factor D-like [Strongylocentrotus purpuratus]	0.0	694
Contig17957	gi|390366468|ref|XP_798515.2| PREDICTED: GDP-fucose transporter 1-like [Strongylocentrotus purpuratus]	8e-144	437
Contig17960	gi|390340446|ref|XP_003725245.1| PREDICTED: sorting nexin-30-like isoform 1 [Strongylocentrotus purpuratus]	2e-155	474
Contig17962	gi|390350930|ref|XP_785119.3| PREDICTED: leucine-zipper-like transcriptional regulator 1 [Strongylocentrotus purpuratus]	0.0	872
Contig17967	gi|390346649|ref|XP_781545.3| PREDICTED: uncharacterized protein LOC576108 [Strongylocentrotus purpuratus]	0.0	593
Contig1797	gi|390332976|ref|XP_003723611.1| PREDICTED: E3 ubiquitin-protein ligase TRIM9-like [Strongylocentrotus purpuratus]	2e-80	251
Contig17970	gi|390334832|ref|XP_003724026.1| PREDICTED: uncharacterized protein LOC100892961 [Strongylocentrotus purpuratus]	6e-34	132
Contig17979	gi|115621281|ref|XP_786658.2| PREDICTED: 39S ribosomal protein L15, mitochondrial-like [Strongylocentrotus purpuratus]	2e-117	351
Contig17983	gi|390342084|ref|XP_782815.2| PREDICTED: N-acyl-phosphatidylethanolamine-hydrolyzing phospholipase D [Strongylocentrotus purpuratus]	5e-84	275
Contig1799	gi|390358868|ref|XP_001192388.2| PREDICTED: BET1 homolog isoform 1 [Strongylocentrotus purpuratus]	4e-29	115
Contig17995	gi|390342796|ref|XP_001181617.2| PREDICTED: WD repeat-containing and planar cell polarity effector protein fritz homolog [Strongylocentrotus purpuratus]	6e-79	252
Contig180	gi|390333190|ref|XP_794732.3| PREDICTED: uncharacterized protein LOC590017 [Strongylocentrotus purpuratus]	1e-98	333
Contig18002	gi|390362983|ref|XP_003730271.1| PREDICTED: uncharacterized protein LOC100894091 [Strongylocentrotus purpuratus]	2e-26	112
Contig18007	gi|390349375|ref|XP_796438.3| PREDICTED: nodal modulator 2 [Strongylocentrotus purpuratus]	0.0	1157
Contig18013	gi|72083704|ref|XP_784522.1| PREDICTED: alkylglycerol monooxygenase-like [Strongylocentrotus purpuratus]	2e-169	498
Contig18019	gi|72013437|ref|XP_782699.1| PREDICTED: beta-2 adrenergic receptor-like [Strongylocentrotus purpuratus]	3e-50	175
Contig18030	gi|115623556|ref|XP_799928.2| PREDICTED: uncharacterized protein LOC576785 [Strongylocentrotus purpuratus]	4e-120	336
Contig18032	gi|390360680|ref|XP_001186508.2| PREDICTED: ubiquitin-protein ligase E3B-like [Strongylocentrotus purpuratus]	1e-07	51.2
Contig18038	gi|390369029|ref|XP_001199320.2| PREDICTED: RING finger and SPRY domain-containing protein 1-like, partial [Strongylocentrotus purpuratus]	8e-94	291
Contig18039	gi|390337575|ref|XP_781364.3| PREDICTED: UDP-xylose and UDP-N-acetylglucosamine transporter-like [Strongylocentrotus purpuratus]	4e-67	210
Contig1804	gi|390333936|ref|XP_787151.3| PREDICTED: arfaptin-1-like [Strongylocentrotus purpuratus]	2e-152	479
Contig18043	gi|390359638|ref|XP_784354.3| PREDICTED: protein transport protein Sec24B-like [Strongylocentrotus purpuratus]	0.0	988
Contig18045	gi|115738273|ref|XP_789197.2| PREDICTED: uncharacterized protein LOC584236 [Strongylocentrotus purpuratus]	4e-37	140
Contig18048	gi|115653038|ref|XP_793683.2| PREDICTED: 39S ribosomal protein L27, mitochondrial-like [Strongylocentrotus purpuratus]	3e-32	123
Contig18051	gi|72064467|ref|XP_780199.1| PREDICTED: amidophosphoribosyltransferase-like isoform 1 [Strongylocentrotus purpuratus]	0.0	728
Contig18060	gi|390360124|ref|XP_003729637.1| PREDICTED: uncharacterized protein LOC100891753, partial [Strongylocentrotus purpuratus]	3e-11	60.5
Contig18066	gi|390352322|ref|XP_790812.3| PREDICTED: cell differentiation protein RCD1 homolog [Strongylocentrotus purpuratus]	0.0	528
Contig18075	gi|390346194|ref|XP_787239.3| PREDICTED: glutamate receptor, ionotropic kainate 2-like [Strongylocentrotus purpuratus]	1e-121	369
Contig1808	gi|390344077|ref|XP_784841.3| PREDICTED: conserved oligomeric Golgi complex subunit 6-like [Strongylocentrotus purpuratus]	0.0	456
Contig18093	gi|115910737|ref|XP_781780.2| PREDICTED: cell division cycle protein 20 homolog [Strongylocentrotus purpuratus]	0.0	620
Contig1810	gi|115784360|ref|XP_788968.2| PREDICTED: inactive hydroxysteroid dehydrogenase-like protein 1-like [Strongylocentrotus purpuratus]	3e-62	200
Contig18121	gi|390337502|ref|XP_003724578.1| PREDICTED: uncharacterized protein LOC100889274 [Strongylocentrotus purpuratus]	2e-34	137
Contig18125	gi|390366006|ref|XP_790492.2| PREDICTED: uncharacterized protein LOC585580 [Strongylocentrotus purpuratus]	2e-92	290
Contig18128	gi|390334485|ref|XP_784787.2| PREDICTED: G-protein coupled receptor 54-like [Strongylocentrotus purpuratus]	9e-88	288
Contig18133	gi|390366686|ref|XP_003731093.1| PREDICTED: neuromedin-B receptor-like [Strongylocentrotus purpuratus]	8e-85	270
Contig18137	gi|390363447|ref|XP_001184638.2| PREDICTED: ubiquinone biosynthesis protein COQ4 homolog, mitochondrial-like [Strongylocentrotus purpuratus]	3e-81	249
Contig18144	gi|390347025|ref|XP_791675.3| PREDICTED: protein RFT1 homolog [Strongylocentrotus purpuratus]	3e-120	227
Contig18147	gi|390333740|ref|XP_003723774.1| PREDICTED: uncharacterized protein LOC100888019 [Strongylocentrotus purpuratus]	3e-20	92.8
Contig1815	gi|115840525|ref|XP_784912.2| PREDICTED: protein YIF1B-A-like [Strongylocentrotus purpuratus]	2e-138	424
Contig18165	gi|94536735|ref|NP_001035495.1| activator of G-protein signal [Strongylocentrotus purpuratus]	0.0	783
Contig18166	gi|390341622|ref|XP_796959.3| PREDICTED: uncharacterized protein LOC592337 [Strongylocentrotus purpuratus]	6e-139	311
Contig18171	gi|390349868|ref|XP_782598.3| PREDICTED: HEAT repeat-containing protein 1-like [Strongylocentrotus purpuratus]	5e-101	328
Contig18184	gi|72007697|ref|XP_786267.1| PREDICTED: mediator of RNA polymerase II transcription subunit 28-like [Strongylocentrotus purpuratus]	3e-36	131
Contig18185	gi|390339810|ref|XP_791750.3| PREDICTED: uncharacterized protein LOC586898 [Strongylocentrotus purpuratus]	5e-20	89.0
Contig18194	gi|390347182|ref|XP_001185968.2| PREDICTED: GRAM domain-containing protein 1B-like [Strongylocentrotus purpuratus]	3e-33	129
Contig18204	gi|72114730|ref|XP_781013.1| PREDICTED: COMM domain-containing protein 2-like [Strongylocentrotus purpuratus]	4e-83	255
Contig18207	gi|390334328|ref|XP_800143.3| PREDICTED: uncharacterized protein LOC581634 [Strongylocentrotus purpuratus]	5e-15	75.9
Contig18212	gi|390364047|ref|XP_785010.3| PREDICTED: vacuolar protein sorting-associated protein 13D-like [Strongylocentrotus purpuratus]	1e-40	143
Contig18226	gi|390336256|ref|XP_785252.3| PREDICTED: uncharacterized protein LOC580085 [Strongylocentrotus purpuratus]	5e-35	145
Contig18227	gi|390348470|ref|XP_799093.3| PREDICTED: A disintegrin and metalloproteinase with thrombospondin motifs 6 [Strongylocentrotus purpuratus]	0.0	617
Contig18230	gi|390356290|ref|XP_798387.3| PREDICTED: nuclear pore complex protein Nup160-like [Strongylocentrotus purpuratus]	6e-59	198
Contig18239	gi|72009378|ref|XP_784615.1| PREDICTED: probable fructose-2,6-bisphosphatase TIGAR-like isoform 1 [Strongylocentrotus purpuratus]	2e-20	90.1
Contig18245	gi|390344937|ref|XP_003726233.1| PREDICTED: uncharacterized protein LOC100892685 [Strongylocentrotus purpuratus]	3e-30	121
Contig1825	gi|115660696|ref|XP_798605.2| PREDICTED: monoglyceride lipase-like [Strongylocentrotus purpuratus]	1e-73	245
Contig18252	gi|390344161|ref|XP_001199911.2| PREDICTED: WD repeat-containing protein 11-like [Strongylocentrotus purpuratus]	0.0	880
Contig18254	gi|390352117|ref|XP_003727820.1| PREDICTED: transcription cofactor vestigial-like protein 3-like [Strongylocentrotus purpuratus]	1e-46	174
Contig18258	gi|390345247|ref|XP_786791.2| PREDICTED: uncharacterized methyltransferase WBSCR22-like [Strongylocentrotus purpuratus]	2e-151	435
Contig18263	gi|72067024|ref|XP_793164.1| PREDICTED: serine/threonine-protein phosphatase PGAM5, mitochondrial-like [Strongylocentrotus purpuratus]	2e-105	315
Contig18269	gi|390338812|ref|XP_796039.3| PREDICTED: dehydrodolichyl diphosphate synthase-like [Strongylocentrotus purpuratus]	6e-154	450
Contig18273	gi|390335912|ref|XP_003724250.1| PREDICTED: LOW QUALITY PROTEIN: phospholipase A-2-activating protein-like [Strongylocentrotus purpuratus]	0.0	589
Contig18290	gi|115683651|ref|XP_787439.2| PREDICTED: urocanate hydratase [Strongylocentrotus purpuratus]	0.0	552
Contig18318	gi|390369600|ref|XP_003731666.1| PREDICTED: TATA box-binding protein-associated factor RNA polymerase I subunit A-like [Strongylocentrotus purpuratus]	8e-14	72.0
Contig18320	gi|390362367|ref|XP_795687.3| PREDICTED: late secretory pathway protein AVL9 homolog, partial [Strongylocentrotus purpuratus]	1e-95	324
Contig1833	gi|390362529|ref|XP_797032.3| PREDICTED: ras-related protein Rab-34-like [Strongylocentrotus purpuratus]	5e-78	245
Contig18336	gi|115741088|ref|XP_794787.2| PREDICTED: vacuolar protein sorting-associated protein 13B [Strongylocentrotus purpuratus]	3e-60	213
Contig18345	gi|390349854|ref|XP_791369.3| PREDICTED: A/G-specific adenine DNA glycosylase-like [Strongylocentrotus purpuratus]	3e-101	321
Contig18346	gi|390338793|ref|XP_003724849.1| PREDICTED: ribonucleases P/MRP protein subunit POP1-like [Strongylocentrotus purpuratus]	5e-34	119
Contig18350	gi|390353673|ref|XP_793744.3| PREDICTED: aminopeptidase B-like [Strongylocentrotus purpuratus]	0.0	708
Contig18352	gi|390363712|ref|XP_003730432.1| PREDICTED: thioredoxin domain-containing protein 3 homolog isoform 1 [Strongylocentrotus purpuratus]	0.0	668
Contig18364	gi|390345093|ref|XP_787486.3| PREDICTED: LIM domain transcription factor LMO4-B-like [Strongylocentrotus purpuratus]	3e-66	210
Contig18365	gi|390332898|ref|XP_790894.2| PREDICTED: endoribonuclease Dicer-like [Strongylocentrotus purpuratus]	0.0	652
Contig18366	gi|390341671|ref|XP_003725504.1| PREDICTED: uncharacterized protein LOC100891314 [Strongylocentrotus purpuratus]	2e-19	92.0
Contig18367	gi|115772493|ref|XP_783668.2| PREDICTED: chitinase domain-containing protein 1-like [Strongylocentrotus purpuratus]	3e-137	410
Contig18369	gi|159032000|ref|NP_001103718.1| ADP-ribosyl cyclase [Strongylocentrotus purpuratus]	2e-41	144
Contig18372	gi|390354822|ref|XP_791543.3| PREDICTED: cytidine monophosphate-N-acetylneuraminic acid hydroxylase-like [Strongylocentrotus purpuratus]	0.0	681
Contig18375	gi|390342766|ref|XP_001181782.2| PREDICTED: uncharacterized protein LOC753295 [Strongylocentrotus purpuratus]	2e-94	251
Contig18382	gi|115610407|ref|XP_790503.2| PREDICTED: UDP-N-acetylglucosamine transporter-like [Strongylocentrotus purpuratus]	1e-50	156
Contig18384	gi|390365532|ref|XP_786357.3| PREDICTED: DNA ligase 3 [Strongylocentrotus purpuratus]	0.0	690
Contig18386	gi|390336827|ref|XP_003724436.1| PREDICTED: uncharacterized protein LOC100891386 [Strongylocentrotus purpuratus]	2e-33	122
Contig1839	gi|390333650|ref|XP_003723759.1| PREDICTED: uncharacterized protein LOC100889856 [Strongylocentrotus purpuratus]	2e-10	61.2
Contig18394	gi|390348430|ref|XP_791972.3| PREDICTED: paladin-like [Strongylocentrotus purpuratus]	2e-90	286
Contig18397	gi|390368129|ref|XP_003731395.1| PREDICTED: latrophilin-3-like, partial [Strongylocentrotus purpuratus]	7e-43	158
Contig18406	gi|115666425|ref|XP_785178.2| PREDICTED: rhabdoid tumor deletion region protein 1-like [Strongylocentrotus purpuratus]	6e-165	478
Contig18409	gi|390342555|ref|XP_790339.3| PREDICTED: ufm1-specific protease 2-like [Strongylocentrotus purpuratus]	3e-80	271
Contig18413	gi|115725368|ref|XP_787837.2| PREDICTED: uncharacterized protein LOC582807 [Strongylocentrotus purpuratus]	1e-84	266
Contig18420	gi|390365672|ref|XP_782048.3| PREDICTED: dol-P-Man:Man(5)GlcNAc(2)-PP-Dol alpha-1,3-mannosyltransferase-like [Strongylocentrotus purpuratus]	4e-153	462
Contig18424	gi|390357047|ref|XP_001195838.2| PREDICTED: homeobox protein Hox-A9-like [Strongylocentrotus purpuratus]	2e-22	97.8
Contig1843	gi|390340913|ref|XP_003725335.1| PREDICTED: golgin-45-like isoform 2 [Strongylocentrotus purpuratus]	1e-125	378
Contig18430	gi|390348593|ref|XP_787723.2| PREDICTED: tRNA-dihydrouridine(16/17) synthase [NAD(P)(+)]-like [Strongylocentrotus purpuratus]	7e-66	220
Contig18436	gi|390342312|ref|XP_797626.3| PREDICTED: protein angel homolog 2-like [Strongylocentrotus purpuratus]	1e-57	199
Contig18439	gi|390368125|ref|XP_003731394.1| PREDICTED: haloacid dehalogenase-like hydrolase domain-containing protein 2-like isoform 2 [Strongylocentrotus purpuratus]	4e-121	353
Contig18444	gi|390344692|ref|XP_003726182.1| PREDICTED: uncharacterized protein LOC100893652 [Strongylocentrotus purpuratus]	6e-163	512
Contig18451	gi|390349430|ref|XP_001190867.2| PREDICTED: organic solute transporter subunit alpha-like isoform 1 [Strongylocentrotus purpuratus]	4e-43	159
Contig18453	gi|390340517|ref|XP_003725258.1| PREDICTED: phosphatidylinositol glycan anchor biosynthesis class U protein-like isoform 1 [Strongylocentrotus purpuratus]	1e-114	366
Contig18477	gi|72139831|ref|XP_791366.1| PREDICTED: bifunctional polynucleotide phosphatase/kinase-like [Strongylocentrotus purpuratus]	1e-168	493
Contig18479	gi|390367750|ref|XP_786048.2| PREDICTED: protoheme IX farnesyltransferase, mitochondrial-like [Strongylocentrotus purpuratus]	2e-58	198
Contig18486	gi|390332888|ref|XP_003723589.1| PREDICTED: uncharacterized protein LOC100893159 [Strongylocentrotus purpuratus]	1e-35	140
Contig18491	gi|390355213|ref|XP_001196745.2| PREDICTED: hydroxymethylglutaryl-CoA lyase-like [Strongylocentrotus purpuratus]	4e-104	308
Contig185	gi|390335113|ref|XP_003724073.1| PREDICTED: NADH dehydrogenase [ubiquinone] 1 beta subcomplex subunit 5, mitochondrial-like isoform 2 [Strongylocentrotus purpuratus]	2e-50	168
Contig18501	gi|390366367|ref|XP_783810.3| PREDICTED: kinesin-like protein KIF27-like [Strongylocentrotus purpuratus]	7e-134	404
Contig18513	gi|390348497|ref|XP_788682.3| PREDICTED: ER degradation-enhancing alpha-mannosidase-like 2-like [Strongylocentrotus purpuratus]	8e-68	218
Contig18528	gi|390346246|ref|XP_003726510.1| PREDICTED: dolichol kinase-like [Strongylocentrotus purpuratus]	1e-39	144
Contig18529	gi|115953210|ref|XP_001182923.1| PREDICTED: protein kish-B-like [Strongylocentrotus purpuratus]	6e-36	127
Contig18534	gi|390337180|ref|XP_795523.3| PREDICTED: C-type mannose receptor 2-like [Strongylocentrotus purpuratus]	1e-30	122
Contig18539	gi|390354095|ref|XP_794863.3| PREDICTED: DNA-directed RNA polymerase I subunit RPA1 [Strongylocentrotus purpuratus]	0.0	591
Contig18548	gi|390352675|ref|XP_003727953.1| PREDICTED: uncharacterized protein LOC584408 isoform 1 [Strongylocentrotus purpuratus]	2e-70	177
Contig18560	gi|390351189|ref|XP_795949.3| PREDICTED: DNA topoisomerase 3-beta-1 [Strongylocentrotus purpuratus]	0.0	672
Contig18565	gi|390349245|ref|XP_003727174.1| PREDICTED: latrophilin-1-like [Strongylocentrotus purpuratus]	2e-69	230
Contig18570	gi|390347537|ref|XP_787908.3| PREDICTED: gastric triacylglycerol lipase-like [Strongylocentrotus purpuratus]	5e-120	372
Contig18573	gi|72170618|ref|XP_793902.1| PREDICTED: probable Xaa-Pro aminopeptidase 3 [Strongylocentrotus purpuratus]	2e-170	489
Contig18574	gi|390348092|ref|XP_003726933.1| PREDICTED: serine/threonine-protein phosphatase 4 regulatory subunit 4-like isoform 1 [Strongylocentrotus purpuratus]	5e-147	455
Contig18576	gi|390338702|ref|XP_003724825.1| PREDICTED: protein phosphatase 1 regulatory subunit 12B-like [Strongylocentrotus purpuratus]	9e-44	162
Contig18579	gi|115760332|ref|XP_798642.2| PREDICTED: transmembrane protein 43-like [Strongylocentrotus purpuratus]	7e-88	283
Contig18580	gi|390334613|ref|XP_003723968.1| PREDICTED: patched domain-containing protein 3-like isoform 2 [Strongylocentrotus purpuratus]	6e-72	224
Contig18582	gi|390340215|ref|XP_003725196.1| PREDICTED: crossover junction endonuclease MUS81-like [Strongylocentrotus purpuratus]	1e-88	274
Contig18589	gi|72048148|ref|XP_798717.1| PREDICTED: transcription factor Dp-1-like [Strongylocentrotus purpuratus]	1e-93	293
Contig18594	gi|390354658|ref|XP_003728377.1| PREDICTED: sorting nexin-11-like [Strongylocentrotus purpuratus]	1e-26	105
Contig18597	gi|390335412|ref|XP_003724142.1| PREDICTED: cation-independent mannose-6-phosphate receptor-like [Strongylocentrotus purpuratus]	0.0	634
Contig1860	gi|72013135|ref|XP_783681.1| PREDICTED: anaphase-promoting complex subunit 10-like [Strongylocentrotus purpuratus]	1e-92	282
Contig18608	gi|115640756|ref|XP_797588.2| PREDICTED: etoposide-induced protein 2.4-like [Strongylocentrotus purpuratus]	2e-114	353
Contig18615	gi|390358854|ref|XP_001183561.2| PREDICTED: uncharacterized protein LOC753851 [Strongylocentrotus purpuratus]	1e-43	166
Contig18627	gi|390337617|ref|XP_003724601.1| PREDICTED: uncharacterized protein KIAA0564 homolog [Strongylocentrotus purpuratus]	0.0	854
Contig18629	gi|390352242|ref|XP_003727852.1| PREDICTED: uncharacterized protein LOC586679 [Strongylocentrotus purpuratus]	4e-35	139
Contig18642	gi|390361609|ref|XP_786799.3| PREDICTED: zinc finger FYVE domain-containing protein 1-like [Strongylocentrotus purpuratus]	1e-163	359
Contig18656	gi|390354609|ref|XP_783783.2| PREDICTED: fanconi-associated nuclease 1-like [Strongylocentrotus purpuratus]	5e-57	191
Contig18657	gi|390352826|ref|XP_797087.2| PREDICTED: SEC14-like protein 2-like [Strongylocentrotus purpuratus]	5e-115	360
Contig18659	gi|390333604|ref|XP_003723746.1| PREDICTED: major facilitator superfamily domain-containing protein 6-B-like [Strongylocentrotus purpuratus]	1e-59	207
Contig1867	gi|390355182|ref|XP_785987.3| PREDICTED: T-complex protein 1 subunit beta-like [Strongylocentrotus purpuratus]	0.0	653
Contig18671	gi|115752506|ref|XP_001178896.1| PREDICTED: ubiquitin carboxyl-terminal hydrolase 38-like isoform 1 [Strongylocentrotus purpuratus]	3e-126	427
Contig18679	gi|390333271|ref|XP_791575.3| PREDICTED: cytochrome P450 3A27-like [Strongylocentrotus purpuratus]	2e-126	397
Contig1868	gi|72059172|ref|XP_788585.1| PREDICTED: ORM1-like protein 2-like [Strongylocentrotus purpuratus]	8e-47	161
Contig18682	gi|390369382|ref|XP_786422.3| PREDICTED: ankyrin-2-like [Strongylocentrotus purpuratus]	5e-100	309
Contig18688	gi|390349087|ref|XP_001195035.2| PREDICTED: uncharacterized protein LOC756421 [Strongylocentrotus purpuratus]	1e-27	106
Contig18689	gi|390342327|ref|XP_001176184.2| PREDICTED: UPF0657 nucleolar protein YBR141C-like [Strongylocentrotus purpuratus]	4e-59	193
Contig18699	gi|390368450|ref|XP_791981.3| PREDICTED: mediator of RNA polymerase II transcription subunit 11-like, partial [Strongylocentrotus purpuratus]	3e-30	114
Contig18701	gi|390343614|ref|XP_784886.3| PREDICTED: 1-phosphatidylinositol 3-phosphate 5-kinase-like [Strongylocentrotus purpuratus]	1e-70	234
Contig18706	gi|115780927|ref|XP_783665.2| PREDICTED: ribosomal RNA processing protein 36 homolog [Strongylocentrotus purpuratus]	3e-34	131
Contig18716	gi|390334233|ref|XP_003723879.1| PREDICTED: histone H3-like centromeric protein A-like [Strongylocentrotus purpuratus]	3e-43	142
Contig1872	gi|390346704|ref|XP_795410.3| PREDICTED: spermatogenesis-associated protein 4-like [Strongylocentrotus purpuratus]	4e-104	310
Contig18728	gi|390345087|ref|XP_784064.3| PREDICTED: transmembrane protein C6orf70 homolog [Strongylocentrotus purpuratus]	3e-30	100
Contig18737	gi|390352328|ref|XP_799317.2| PREDICTED: protein MMS22-like [Strongylocentrotus purpuratus]	2e-48	173
Contig18738	gi|390354689|ref|XP_001194635.2| PREDICTED: brefeldin A-inhibited guanine nucleotide-exchange protein 3-like [Strongylocentrotus purpuratus]	3e-61	198
Contig18741	gi|115920132|ref|XP_786100.2| PREDICTED: dimethylaniline monooxygenase [N-oxide-forming] 5-like [Strongylocentrotus purpuratus]	1e-180	526
Contig18743	gi|390361038|ref|XP_788365.3| PREDICTED: TATA-binding protein-associated factor 172-like [Strongylocentrotus purpuratus]	0.0	814
Contig18749	gi|390361606|ref|XP_003729961.1| PREDICTED: uncharacterized protein LOC100888454 [Strongylocentrotus purpuratus]	4e-90	296
Contig1875	gi|72076367|ref|XP_796402.1| PREDICTED: 39S ribosomal protein L22, mitochondrial-like [Strongylocentrotus purpuratus]	2e-68	218
Contig18756	gi|390339806|ref|XP_784679.3| PREDICTED: elongation factor Tu GTP-binding domain-containing protein 1 [Strongylocentrotus purpuratus]	0.0	786
Contig1876	gi|390333508|ref|XP_003723729.1| PREDICTED: uncharacterized protein LOC100889575 [Strongylocentrotus purpuratus]	3e-39	153
Contig18760	gi|72078009|ref|XP_800228.1| PREDICTED: uncharacterized protein LOC583414 [Strongylocentrotus purpuratus]	1e-60	200
Contig18763	gi|390336735|ref|XP_788282.3| PREDICTED: L-threonine dehydratase catabolic TdcB-like [Strongylocentrotus purpuratus]	4e-169	492
Contig18780	gi|390343041|ref|XP_003725784.1| PREDICTED: zinc finger protein 236 [Strongylocentrotus purpuratus]	3e-108	359
Contig18785	gi|390345473|ref|XP_003726343.1| PREDICTED: uncharacterized protein LOC100893146 [Strongylocentrotus purpuratus]	2e-24	105
Contig18786	gi|115727635|ref|XP_789513.2| PREDICTED: exosome complex component RRP4-like [Strongylocentrotus purpuratus]	3e-113	333
Contig18788	gi|390361634|ref|XP_003729970.1| PREDICTED: uncharacterized protein LOC100889453 isoform 2 [Strongylocentrotus purpuratus]	3e-94	307
Contig18789	gi|390347679|ref|XP_003726844.1| PREDICTED: uncharacterized protein LOC100889993 [Strongylocentrotus purpuratus]	6e-52	182
Contig18792	gi|115653212|ref|XP_791582.2| PREDICTED: eukaryotic translation initiation factor 3 subunit G-like [Strongylocentrotus purpuratus]	2e-104	332
Contig18798	gi|390368753|ref|XP_796999.3| PREDICTED: RNA 3'-terminal phosphate cyclase-like, partial [Strongylocentrotus purpuratus]	5e-144	420
Contig1881	gi|390341947|ref|XP_797733.3| PREDICTED: thioredoxin reductase 2, mitochondrial-like [Strongylocentrotus purpuratus]	0.0	709
Contig18819	gi|390337906|ref|XP_003724671.1| PREDICTED: uncharacterized protein LOC100894079 [Strongylocentrotus purpuratus]	2e-08	57.0
Contig1882	gi|390338969|ref|XP_003724897.1| PREDICTED: protein FAM102A-like [Strongylocentrotus purpuratus]	6e-106	340
Contig18826	gi|390332093|ref|XP_797475.3| PREDICTED: malonyl-CoA-acyl carrier protein transacylase, mitochondrial-like [Strongylocentrotus purpuratus]	4e-120	363
Contig18829	gi|390351278|ref|XP_786173.3| PREDICTED: probable ATP-dependent RNA helicase DDX47-like [Strongylocentrotus purpuratus]	0.0	636
Contig18847	gi|390354662|ref|XP_001181926.2| PREDICTED: uncharacterized protein LOC753341 [Strongylocentrotus purpuratus]	6e-31	123
Contig1886	gi|115923482|ref|XP_001184408.1| PREDICTED: uncharacterized protein LOC754099 [Strongylocentrotus purpuratus]	2e-18	80.9
Contig1887	gi|390348897|ref|XP_784127.2| PREDICTED: transcriptional repressor p66-beta-like [Strongylocentrotus purpuratus]	2e-38	139
Contig18886	gi|390331529|ref|XP_784937.3| PREDICTED: kinesin-like protein KIF9-like [Strongylocentrotus purpuratus]	0.0	916
Contig18894	gi|390349217|ref|XP_003727170.1| PREDICTED: E3 ubiquitin-protein ligase HECW2-like [Strongylocentrotus purpuratus]	0.0	468
Contig189	gi|390341132|ref|XP_783396.2| PREDICTED: pre-mRNA-splicing factor 38B-like [Strongylocentrotus purpuratus]	5e-83	266
Contig18901	gi|390349309|ref|XP_794891.2| PREDICTED: uncharacterized protein LOC590185 [Strongylocentrotus purpuratus]	1e-33	129
Contig18904	gi|72135958|ref|XP_793542.1| PREDICTED: serine--tRNA ligase, cytoplasmic-like [Strongylocentrotus purpuratus]	0.0	770
Contig18908	gi|390340688|ref|XP_792619.2| PREDICTED: poly(A) RNA polymerase, mitochondrial-like [Strongylocentrotus purpuratus]	6e-160	476
Contig18909	gi|390345992|ref|XP_791793.3| PREDICTED: CMP-sialic acid transporter-like [Strongylocentrotus purpuratus]	5e-23	94.4
Contig18913	gi|390362054|ref|XP_001198427.2| PREDICTED: uncharacterized protein LOC762700 [Strongylocentrotus purpuratus]	6e-27	114
Contig18914	gi|390331798|ref|XP_785755.3| PREDICTED: uncharacterized protein LOC580614 isoform 2 [Strongylocentrotus purpuratus]	7e-69	235
Contig18915	gi|72062510|ref|XP_796182.1| PREDICTED: protein SHQ1 homolog [Strongylocentrotus purpuratus]	3e-151	457
Contig18925	gi|390360307|ref|XP_786863.3| PREDICTED: transcription initiation factor TFIID subunit 9-like [Strongylocentrotus purpuratus]	1e-68	224
Contig18929	gi|390368245|ref|XP_788454.2| PREDICTED: pumilio domain-containing protein KIAA0020 homolog [Strongylocentrotus purpuratus]	1e-111	347
Contig1894	gi|72169960|ref|XP_785413.1| PREDICTED: zinc finger protein SNAI2-like [Strongylocentrotus purpuratus]	2e-84	281
Contig18942	gi|390354429|ref|XP_003728330.1| PREDICTED: E3 ubiquitin-protein ligase UBR3-like [Strongylocentrotus purpuratus]	3e-123	419
Contig18947	gi|390355822|ref|XP_780495.3| PREDICTED: dCTP pyrophosphatase 1-like [Strongylocentrotus purpuratus]	3e-58	189
Contig18954	gi|390360583|ref|XP_784119.2| PREDICTED: 2-acylglycerol O-acyltransferase 2-A-like [Strongylocentrotus purpuratus]	8e-119	366
Contig18957	gi|390338602|ref|XP_800363.3| PREDICTED: uncharacterized protein LOC585829 isoform 2 [Strongylocentrotus purpuratus]	2e-30	122
Contig1897	gi|390354948|ref|XP_790359.3| PREDICTED: notchless protein homolog 1-like [Strongylocentrotus purpuratus]	0.0	622
Contig18980	gi|390361018|ref|XP_798061.3| PREDICTED: uncharacterized protein LOC593496 [Strongylocentrotus purpuratus]	2e-55	193
Contig18985	gi|390366732|ref|XP_798341.3| PREDICTED: dynein heavy chain 10, axonemal-like, partial [Strongylocentrotus purpuratus]	0.0	1870
Contig18986	gi|390347596|ref|XP_001200797.2| PREDICTED: glycosyltransferase-like protein LARGE2-like [Strongylocentrotus purpuratus]	2e-95	316
Contig18989	gi|115675610|ref|XP_784063.2| PREDICTED: MAU2 chromatid cohesion factor homolog [Strongylocentrotus purpuratus]	0.0	538
[truncated: 6,577 more rows]
