# Supplementary material for: Transcriptomic changes during regeneration of the central nervous system in an echinoderm
Source: BMC Genomics. 2014 May 12;15:357. doi: 10.1186/1471-2164-15-357 (PMC4229883; doi:10.1186/1471-2164-15-357)
Supplement: Additional file 5 — Fold change ratios (relative to uninjured animals) for 21 genes as determined by RNA-seq and real-time qRT-PCR. [file 1471-2164-15-357-S5.xls]

## Sheet: Sheet1
Gene name	Contig#	day2_vs_Norm						day12_vs_Norm						day20_vs_Norm
		RNA-seq			Real-time qPCR			RNA-seq			Real-time qPCR			RNA-seq			Real-time qPCR
		fold change	Log2 fold change	P adj	fold change	Log2 fold change	P adj	fold change	Log2 fold change	P adj	fold change	Log2 fold change	P adj	fold change	Log2 fold change	P adj	fold change	Log2 fold change	P adj
Myc	Contig29554	7.77035	2.95798	1.05137e-50	5.49008	2.45683	0.0023448	3.91261	1.96813	5.90997e-23	8.15965	3.02851	0.003992	2.76005	1.46469	1.02844e-12	3.81546	1.93186	0.008229
Nfix	Contig1064	2.93002	1.55091	2.74886e-19	3.59775	1.84709	0.004378	1.77088	0.82447	9.06928e-06	3.1925	1.67469	0.0003372	1.625	0.700444	0.000356636	2.86043	1.51623	0.004378
Timp1	Contig7421	20.0335	4.32434	1.06502e-117	24.0525	4.58811	0.0134	14.3388	3.84185	1.11838e-95	17.6145	4.13869	0.00354	7.71165	2.94704	4.35777e-60	6.70609	2.74547	0.00354
Gypsy-1_Hg*	Contig6149	54.8623	5.77774	2.58604e-198	47.3546	5.56543	0.000131	39.9405	5.31978	6.59821e-175	32.1652	5.00743	2.4282e-06	16.2249	4.02013	9.52185e-113	11.2535	3.4923	3.63E-004
Gypsy-2_Hg*	Contig2041	15.5982	3.96331	5.84522e-108	12.8606	3.68489	0.005848	25.954	4.69789	6.30642e-141	30.4913	4.93033	0.005848	12.0615	3.59234	4.14539e-91	16.8687	4.07628	0.00018108
LINE1	Contig21525	Inf	Inf	1.68695e-09	15.3795	3.94294	0.04449	Inf	Inf	2.22159e-14	27.2186	4.76652	0.02517	Inf	Inf	7.59439e-15	25.7778	4.68806	0.02909
Runx1	Contig57008	16.6169	4.05458	9.03903e-98	15.8037	3.98219	0.01416	9.4966	3.24741	2.88836e-65	9.44691	3.23984	0.02595	4.7397	2.2448	2.26083e-32	4.11044	2.03929	0.02468
Echinoidin	Contig32630	20.7917	4.37794	2.78451e-80	18.7266	4.22702	0.1172	11.3504	3.50467	3.93816e-52	9.49427	3.24706	0.01301	3.57216	1.8368	1.47104e-15	3.91142	1.96769	0.09467
Notch 1	Contig4034	1.05154	0.0725016	0.846376	1.13259	0.179623	0.59	1.11221	0.15343	0.652205	1.48518	0.570636	0.018873	1.07754	0.107745	0.824275	1.08775	0.121345	0.61
Stxbp 1	Contig68908	0.89628	-0.157978	0.588262	0.625056	-0.677943	0.16422	0.763233	-0.389804	0.0865164	0.623767	-0.680922	0.16	0.788934	-0.342024	0.188065	0.581592	-0.78192	0.16
Klf2	Contig10179	0.762895	-0.390443	0.0827732	0.888116	-0.17118	0.7948	0.778	-0.362159	0.144715	1.1982	0.260873	0.6463	0.748462	-0.417998	0.112275	0.969418	-0.0448096	0.9508
Sox2	Contig67140	1.06882	0.0960128	0.825043	0.965222	-0.0510666	0.8793	1.1204	0.164011	0.701746	1.15973	0.213793	0.391	0.762631	-0.390943	0.247646	0.786746	-0.346031	0.474
Oct1	Contig51632	1.06541	0.0914149	0.876588	0.989798	-0.0147945	0.9483	0.750162	-0.414726	0.266943	0.601934	-0.732322	0.03577	0.784635	-0.349907	0.447897	0.784129	-0.350838	0.2895
Notch 2	Contig32285	0.385018	-1.377	1.15011e-11	0.41	-1.2863	0.04345	0.337575	-1.56672	1.35959e-14	0.37	-1.4344	0.03787	0.389573	-1.36003	4.16655e-11	0.49	-1.02915	0.07052
Cenps	Contig3756	0.0897858	-3.47737	3.13462e-14	0.362319	-1.46467	0.02019	0.178975	-2.48217	8.67216e-09	0.969587	-0.0445577	0.8992	0.105202	-3.24876	1.60572e-12	0.758925	-0.39797	0.2646
Similar to predicted protein XP_001628344	Contig32193	0.102375	-3.28807	4.02527e-19	0.0756089	-3.7253	0.02354	1.08771	0.121294	0.875446	0.735776	-0.442661	0.4019	0.641762	-0.63989	0.14587	0.44	-1.18442	0.141
Cntn5	Contig10907	0.526677	-0.92501	1.60742e-05	0.504721	-0.986441	0.002316	1.08044	0.111614	0.805883	1.35916	0.442712	0.1358	1.97687	0.98322	2.5919e-06	2.37009	1.24494	0.0004849
Srpx2	Contig11504	0.127071	-2.97629	1.32293e-30	0.0685372	-3.86697	0.03852	1.26045	0.333939	0.317178	0.914729	-0.128584	0.8122	0.912043	-0.132827	0.835389	0.876912	-0.189497	0.7359
Gypsy-20_Hg*	Contig23535	0.280438	-1.83425	1.33819e-05	0.382299	-1.38723	0.03469	0.4529	-1.14273	0.0106549	0.532686	-0.908643	0.07356	0.433874	-1.20465	0.00988908	0.512487	-0.964414	0.0723
Jockey mobile element	Contig12609	0.451096	-1.14849	1.33895e-05	0.25	-2	2.16e-05	0.901336	-0.149864	0.780353	0.62	-0.68966	9.086e-05	1.1619	0.216481	0.69204	0.77	-0.37707	0.09454
Neurotrypsin	Contig389	0.185377	-2.43147	3.32276e-43	0.139878	-2.83776	0.01763	0.737316	-0.439645	0.0408471	0.817911	-0.289985	0.517	1.05585	0.0783997	0.898594	1.60827	0.685514	0.07507
*These qPCR data were taken from Mashanov et al., 2012
