# Supplementary material for: Transcriptomic changes during regeneration of the central nervous system in an echinoderm
Source: BMC Genomics. 2014 May 12;15:357. doi: 10.1186/1471-2164-15-357 (PMC4229883; doi:10.1186/1471-2164-15-357)
Supplement: Additional file 6 — Functional annotations of differentially expressed genes at three time points of radial organ complex regeneration. Differentially expressed contigs were analyzed for significantly enriched annotation terms, which were clustered using DAVID. [file 1471-2164-15-357-S6.xls]

## Sheet: Day2_UP
Cluster	Enrichment Score	Representative Category	Representative Pathway/GO Term	P-value (EASE score)	Fold Enrichment	Representative Genes
Annotation Cluster 1	4.20471	GOTERM_CC_FAT	GO:0031012~extracellular matrix	2.41869e-05	2.62116	Mmp14, Mmp16, Mmp24, Timp1, Timp2, Timp3, Timp4, Npnt, Ncan, Bcan, Frem2, Col5a1, Echinoidin, Fbn1, Gpc5, Adamts20
Annotation Cluster 2	3.08742	GOTERM_BP_FAT	GO:0006418~tRNA aminoacylation for protein translation	0.000282967	3.61253	Gars, Wars2, Hars2, Nars, Dars, Sars, Iars, Farsa, Mars, Kars
Annotation Cluster 3	3.0583	GOTERM_CC_FAT	GO:0016023~cytoplasmic membrane-bounded vesicle	0.000907381	1.84121	Copa, Copb, Cope, Sec23a, Atp7a, Ehd3, Ran, Bip, Ppib,
Annotation Cluster 4	2.63916	GOTERM_MF_FAT	GO:0017076~purine nucleotide binding	0.000398697	1.32667	Gvin1, Actin cytoplasmic, Asns, Sept5, Abcf2, Kars, Trap1, Mcm5, Cdk14
Annotation Cluster 5	2.59699	GOTERM_BP_FAT	GO:0042254~ribosome biogenesis	0.000348996	2.4575	Dkc1, Bop1, Utp15, Dimt1, Pa2g4, Nop56, Lsm6, Fbl, Gtpbp4, Rrs1
Annotation Cluster 6	2.41129	GOTERM_BP_FAT	GO:0000041~transition metal ion transport	0.000560559	3.36049	Dmt1, Atp7b, Zip13, Hephl1, Zip4, Mtf, Heph, Atp7a, Fth1
Annotation Cluster 7	2.40944	GOTERM_MF_FAT	GO:0030246~carbohydrate binding	0.00347296	2.14597	Pgrps, Selp, Sele, Echinoidin, Calr, Col5a1
Annotation Cluster 8	2.3033	GOTERM_BP_FAT	GO:0001568~blood vessel development	0.003275	2.22511	Pten, Sgpl1, Mmp14, Nsdhl, Adra1b, Prrx2, Egfl7, Fgfr1, Col5a1, Bax, Angpt1, Vegfc
Annotation Cluster 9	2.24111	BIOCARTA	Inhibition of Matrix Metalloproteinases	0.00257212	6.69192	Timp1, Timp2, Timp4, Timp3
Annotation Cluster 10	2.17888	GOTERM_BP_FAT	GO:0032956~regulation of actin cytoskeleton organization	0.00188438	3.7371	Coro1, Girdin, Actr3, Dbnl, Arpc5, Gelsolin, Arpc2, Arpc1a, Shroom2
Annotation Cluster 11	2.04881	GOTERM_BP_FAT	GO:0055066~di-, tri-valent inorganic cation homeostasis	0.0351735	2.18941	Dmt1, Atp7b, Zip4, Mtf, Vdr, Fth1
Annotation Cluster 12	1.97356	GOTERM_BP_FAT	GO:0006270~DNA replication initiation	0.000173419	9.03132	Mcm2, Mcm3, Mcm4, Mcm5, Mcm6, Mcm7
Annotation Cluster 13	1.76083	GOTERM_MF_FAT	GO:0003743~translation initiation factor activity	0.0210542	2.38441	Eif3e, Eif3k, Eif5b, Eif2s3x, Eif3m, Eif4g3, Eif3f, Eif3i, Eif4a1, Eif3h
Annotation Cluster 14	1.6016	GOTERM_MF_FAT	GO:0022884~macromolecule transmembrane transporter activity	0.0250267	5.84181	Tomm7, Sec61a2, Sec61g, Mrpl45
Annotation Cluster 15	1.59112	GOTERM_BP_FAT	GO:0001655~urogenital system development	0.0205965	2.15673	Pten, Sgpl1, Fgfr1, Npnt, Rar, Slc5a1, Bax, Ret, Bmp7, Itga8
Annotation Cluster 16	1.56624	GOTERM_BP_FAT	GO:0009066~aspartate family amino acid metabolic process	0.0208521	3.61253	Asns, Bhmt, Aass, Gnmt
Annotation Cluster 17	1.51693	GOTERM_BP_FAT	GO:0048534~hemopoietic or lymphoid organ development	0.0213489	1.82777	Runx1, Slc11a2, Nfkb1, Sgpl1, Timp1, Rb1, Cbfb, Ank1, Heph, Tacc3, Atp7a, Men1, Bax, Crkl, Egr1, Sox4
Annotation Cluster 18	1.49878	GOTERM_CC_FAT	GO:0030663~COPI coated vesicle membrane	0.0243809	5.89762	Copa, Copb1, Cope, Sec23a
Annotation Cluster 19	1.498	GOTERM_BP_FAT	GO:0030334~regulation of cell migration	0.0228938	2.52037	Pten, Coro1, Selp, Sele, Bcar1, Tek, Egfl7
Annotation Cluster 20	1.4688	GOTERM_BP_FAT	GO:0006022~aminoglycan metabolic process	0.0245376	3.01044	Pglyrp1, Itih2, Itih3, Itih5, Hs2st, Mamdc2
			Enriched KEGG pathways	P-value
			04612:Antigen processing and presentation	0.000392894
			00970:Aminoacyl-tRNA biosynthesis	0.00106041
			03030:DNA replication	0.00704438
			05200:Pathways in cancer	0.0162488
			04810:Regulation of actin cytoskeleton	0.0184314
			05020:Prion diseases	0.0251786
			04510:Focal adhesion	0.0280846
			04514:Cell adhesion molecules (CAMs)	0.0328382
			05222:Small cell lung cancer	0.0365365

## Sheet: Day2_DOWN
Cluster	Enrichment Score	Representative Category	Representative Pathway/GO Term	P-value (EASE score)	Fold Enrichment	Representative Genes
Annotation Cluster 1	`	GOTERM_CC_FAT	GO:0031012~extracellular matrix	1.31625e-10	3.79195	Fcn2, Col1A1, Col4A1, Col3a1, Ecm3, Smoc1, Mmp21, Fibcd1, Kazald1, Pikachurin, Entactin, Spondin-1, Lama4, ChL1, Papln, Wnt6
Annotation Cluster 2	7.44593	GOTERM_CC_FAT	GO:0043292~contractile fiber	6.7151e-18	7.98784	Ablim2, Abra, Flnc, Obscn, Myosin heavy chain, Pdlim1, Sptan1, Actn1, Dmd, Tropomyosin
Annotation Cluster 3	5.52945	GOTERM_MF_FAT	GO:0004866~endopeptidase inhibitor activity	5.41679e-07	5.38878	Cpamd8, Pebp1, Itih4, Carboxypeptidase inhibitor, Wfdc1, Survivin,
Annotation Cluster 4	4.94816	GOTERM_MF_FAT	GO:0005509~calcium ion binding	9.01507e-13	2.60347	svPLA2, PLCD1, Aralar1, Epithelial chloride channel protein, GCPII, Syt11, Lrp4, Galntl1, AnnIX, Enpep
Annotation Cluster 5	4.92941	GOTERM_BP_FAT	GO:0055001~muscle cell development	3.4552e-10	8.09545	Fhl2, Myosin, Chrna1, Lrp4, Flnc, Egln1, Lbx1, Myophilin
Annotation Cluster 6	4.75899	GOTERM_CC_FAT	GO:0005887~integral to plasma membrane	2.8961e-06	2.62404	Pam, Aqp4, Orct2, Glur1, GCPII, Slc28a2, Orct, Ppap2a, Slc28a3, Slc6a8
Annotation Cluster 7	4.3329	KEGG_PATHWAY	mmu04510:Focal adhesion	1.42517e-06	3.00518	Mlc-2, Col4A1, Actn3, Flnb, Lama4, Mypt1, Trim23
Annotation Cluster 8	3.52074	GOTERM_BP_FAT	GO:0019226~transmission of nerve impulse	9.50794e-05	2.7237	Chrna7, Hnmt, Ache, GluR1, GluR4, Abat, Park7, Naalad2, Snap25, Colq
Annotation Cluster 9	3.43683	GOTERM_BP_FAT	GO:0007517~muscle organ development	3.7334e-08	4.05797	Twitchin, Pdlim1, Myosin, Tnni1, Chrna1, Flnb, Cryab, Lpr4, Dmd, Lbx1
Annotation Cluster 10	3.357	GOTERM_BP_FAT	GO:0006790~sulfur metabolic process	1.24246e-06	3.97413	Gstt1, Pikachurin, Mthfr, Gpx3, Sepp1, Chsy1, Pcmt1, Sult1c2, Ahcy
Annotation Cluster 11	3.33599	GOTERM_MF_FAT	GO:0030246~carbohydrate binding	1.01262e-07	3.43672	L-rhamnose-binding lectin CSL3, Pikachurin, Pfkm, Alpha-N-acetylgalactosamine-specific lectin, Gpcpd1, Galntl1, Hmmr
Annotation Cluster 12	2.67395	GOTERM_BP_FAT	GO:0001505~regulation of neurotransmitter levels	0.000536547	4.04772	Ache, Cacna1B, Abat, Park7, Naalad22, Snap25, Hnmt, Colq
Annotation Cluster 13	2.57551	GOTERM_MF_FAT	GO:0008237~metallopeptidase activity	0.000843856	2.62867	Anpep, Mmel1, Papln, Acy1, Enpep, GCPII, Cpo, Ace, Cpa4
Annotation Cluster 14	2.45374	GOTERM_MF_FAT	GO:0005201~extracellular matrix structural constituent	4.41683e-05	7.18503	Fbn3, Col1A1, Col4A1, Tecta
Annotation Cluster 15	2.44777	GOTERM_BP_FAT	GO:0016044~membrane organization	0.00159626	2.13992	Abca1, Lrp2, Lrp4, Nrcam, Cubn,
Annotation Cluster 16	2.35736	GOTERM_MF_FAT	GO:0030594~neurotransmitter receptor activity	0.00143955	3.54525	Chrna1, Chrna7, Nmur2, Grpr, Crhr1, Gabbr2, Hrh2,
Annotation Cluster 17	2.19232	KEGG_PATHWAY	00010:Glycolysis / Gluconeogenesis	2.89622e-05	4.89733	Pkm, Pgm2, Akr1a1, Pfkm, Eno1, Aldoa, Pgk1, Ldhb, Aldh2
Annotation Cluster 18	1.91724	GOTERM_BP_FAT	GO:0002526~acute inflammatory response	0.00454989	5.14299	Bpi, Fcn2, DMBT1, Klkb1
Annotation Cluster 19	1.76908	GOTERM_BP_FAT	GO:0006006~glucose metabolic process	0.0010224	2.83341	Pygb, Pkm, Pgm2, Eno1, Pfkm, Ldhb, Aldoa, Pgk, Gyg1
			Enriched KEGG pathways	P-value
			04510:Focal adhesion	1.42517e-06
			05410:Hypertrophic cardiomyopathy (HCM)	2.55501e-06
			04512:ECM-receptor interaction	3.45495e-06
			05416:Viral myocarditis	5.77702e-06
			04530:Tight junction	9.27762e-06
			00010:Glycolysis / Gluconeogenesis	2.89622e-05
			05414:Dilated cardiomyopathy	0.000204053
			00590:Arachidonic acid metabolism	0.00430015
			04270:Vascular smooth muscle contraction	0.00650424
			04080:Neuroactive ligand-receptor interaction	0.00857818
			05412:Arrhythmogenic right ventricular cardiomyopathy	0.00908092
			04640:Hematopoietic cell lineage	0.00943565
			04614:Renin-angiotensin system	0.0152151
			00620:Pyruvate metabolism	0.0201671
			00052:Galactose metabolism	0.030029
			00790:Folate biosynthesis	0.0322628
			04810:Regulation of actin cytoskeleton	0.0328987
			00480:Glutathione metabolism	0.0437446
			04610:Complement and coagulation cascades	0.0459835

## Sheet: Day12_UP
Cluster	Enrichment Score	Representative Category	Representative Pathway/GO Term	P-value (EASE score)	Fold Enrichment	Representative Genes
Annotation Cluster 1	16.8594	GOTERM_CC_FAT	GO:0031012~extracellular matrix	4.59517e-17	5.98309	Timp2, Mmp14, Mmp13, Mmp16, Mmp19, Mmp24, Gpc5, Rfabg, Npnt, Col3a1, Adamts20
Annotation Cluster 2	7.93701	GOTERM_CC_FAT	GO:0009986~cell surface	3.11118e-14	6.14753	Gpr126, Itgb2, Enpp1, Ecm3, Gpc5, Lrp1, Fut4
Annotation Cluster 3	5.03264	GOTERM_BP_FAT	GO:0007155~cell adhesion	4.68107e-07	3.14364	Tek, Svep1, Olfm4, Itga8, Itgb1, Itgb2, Tgfb2, Ecm3
Annotation Cluster 4	4.94176	KEGG_PATHWAY	04512:ECM-receptor interaction	3.51581e-07	6.17527	Npnt, Itga8, Col3a1, Col11a2, Itgb1
Annotation Cluster 5	4.77775	GOTERM_BP_FAT	GO:0009611~response to wounding	8.14918e-07	3.96802	Saa1, Tlr3, F13a1, F7, Itgb2, Tgfb2
Annotation Cluster 6	4.75353	GOTERM_MF_FAT	GO:0030246~carbohydrate binding	6.06561e-08	4.20685	Pglyrp1, L-rhamnose-binding lectin CSL3, Fcn1, Itih3, apical endosomal glycoprotein-like, Gfpt2
Annotation Cluster 7	3.58764	KEGG_PATHWAY	04510:Focal adhesion	5.91171e-05	3.11237	Cytoplasmic actin, Itga8, Itgb1, Col3a1, Telokin,
Annotation Cluster 8	3.20968	GOTERM_BP_FAT	GO:0001568~blood vessel development	0.000109973	3.371	Sgpl1, Mmp14, Tgfb2, Atp7a, Col3a1, Egfl7, Mmp19, Col11a2, Angpt1
Annotation Cluster 9	3.07069	GOTERM_BP_FAT	GO:0030574~collagen catabolic process	0.000164382	14.7682	Mmp14, Mmp13, Mmp19, Mmp24, Mmp16
Annotation Cluster 10	2.77039	GOTERM_BP_FAT	GO:0006022~aminoglycan metabolic process	0.000275402	5.90728	Pglyrp1, Hs2st1, apical endosomal glycoprotein-like, Itih3, Cmas
Annotation Cluster 11	2.33327	KEGG_PATHWAY	03030:DNA replication; mmu04110:Cell cycle	0.000680513	5.02165	Mcm2, Mcm3, Mcm5, Mcm6, Mcm7, Rnaseh2a, Pcna, Plk1, Rrm1
Annotation Cluster 12	2.10912	GOTERM_BP_FAT	GO:0006952~defense response	0.000624261	3.01517	Pglyrp1, Tlr3, Tlr4, Saa1, Fcn1, Bpi, Tbk1, Rela
Annotation Cluster 13	1.9412	GOTERM_MF_FAT	GO:0004866~endopeptidase inhibitor activity	0.00158204	4.48731	Timp2, Itih3, Itih5, Crim1
Annotation Cluster 14	1.9219	KEGG_PATHWAY	04610:Complement and coagulation cascades	0.00189809	6.20321	F13a1, F7, F9, Klkb1
Annotation Cluster 15	1.83802	GOTERM_BP_FAT	GO:0050778~positive regulation of immune response	0.00987041	4.43046	Tbk1, Bpi, Fcn1, Tgfb2, Tlr4, Socs5, Hlx
Annotation Cluster 16	1.83008	KEGG_PATHWAY	00520:Amino sugar and nucleotide sugar metabolism	0.0090563	3.72819	Gmds, Gfpt2, Mpi, Cmas, Gmppb, Pmm2
Annotation Cluster 17	1.80658	GOTERM_MF_FAT	GO:0070330~aromatase activity	0.00322191	7.55076	Cyp2u1, Cyp2j6, Cyp17a1, Cyp3a11
Annotation Cluster 18	1.77059	KEGG_PATHWAY	04620:Toll-like receptor signaling pathway	0.00776177	3.8447	Rela, Traf3, Tlr3, Tlr4, Tbk1, Irak4
Annotation Cluster 19	1.70375	GOTERM_BP_FAT	GO:0001775~cell activation	0.0134385	2.44549	Timp1, Cbfb, Tlr4, Egr1, Itgb2, Sox4, Runx1
Annotation Cluster 20	1.69943	GOTERM_BP_FAT	GO:0048562~embryonic organ morphogenesis	0.0440346	2.43241	Chrna10, Myc, Hlx, Itga8, Fzd3
Annotation Cluster 21	1.50927	GOTERM_BP_FAT	GO:0045214~sarcomere organization	0.0305048	10.3377	Actin, cytoplasmic 1, Tgfb2, Itga8, Itgb1
			Enriched KEGG pathways	P-value
			04512:ECM-receptor interaction	3.51581e-07
			04510:Focal adhesion	5.91171e-05
			03030:DNA replication	0.000680513
			04610:Complement and coagulation cascades	0.00189809
			04620:Toll-like receptor signaling pathway	0.00776177
			00520:Amino sugar and nucleotide sugar metabolism	0.0090563
			00591:Linoleic acid metabolism	0.0207843
			04110:Cell cycle	0.0213918
			00051:Fructose and mannose metabolism	0.0232128
			05410:Hypertrophic cardiomyopathy (HCM)	0.0275958
			05414:Dilated cardiomyopathy	0.0352353

## Sheet: Day12_DOWN
Cluster	Enrichment Score	Representative Category	Representative Pathway/GO Term	P-value (EASE score)	Fold Enrichment	Representative Genes
Annotation Cluster 1	12.6729	GOTERM_CC_FAT	GO:0030016~myofibril	9.93449e-21	10.0944	Ablim2, Fxr1, Jph1, Sptan1, Myh3, Vcl, Actn3, Flnb, Cryab, Dmd, Tpm2
Annotation Cluster 2	9.0537	GOTERM_CC_FAT	GO:0015629~actin cytoskeleton	9.34314e-16	5.0328	Ablim2, Myl9, Arhgap6, Arhgap35, Abra, Fermt2, Myh6, Myo18a, Svil, Arhgap6, Amot
Annotation Cluster 3	7.40489	GOTERM_CC_FAT	GO:0031224~intrinsic to membrane	0.000126416	1.27678	Crhr2, Cacna2d3, Aqp4, Anpep, Cd9, Folh1, Nrxn3, Gal3st1, Syt4, Hrh2
Annotation Cluster 4	7.21938	GOTERM_CC_FAT	GO:0045202~synapse	1.44069e-09	3.32781	Gabra1, Gabbr2, Slc17a6, Dtnb, Ntrk2, Glur1, Snap25, Unc13b, Syt4
Annotation Cluster 5	6.66962	KEGG_PATHWAY	04260:Cardiac muscle contraction	0.000189855	4.53125	Cacna2d3, Cacna1d, Cacnb2, Myh6, Tpm2
Annotation Cluster 6	6.52392	KEGG_PATHWAY	04080:Neuroactive ligand-receptor interaction	9.48284e-08	3.75294	Crhr2, Gabbr2, Hrh2, Nmur2, Sstr2, Glur1, Hcrtr2, Cckar,
Annotation Cluster 7	5.15533	GOTERM_CC_FAT	GO:0016459~myosin complex	8.67772e-10	7.76489	Ttn, Myh3, Myh4, Myh6, Myl9, Myo18a
Annotation Cluster 8	4.95429	GOTERM_MF_FAT	GO:0022803~passive transmembrane transporter activity	2.75508e-10	4.09845	Aqp4, Acr-16, Cacna1h, Cacna2d3, Cnga1, Chrna2, Glur1, Aqp9, Pkd2, Gabra1
Annotation Cluster 9	4.45688	GOTERM_BP_FAT	GO:0055001~muscle cell development	7.57806e-09	8.42823	Ttn, Fhl2, Myh6, Capn3, Flnb, Cryab, Birc5, Calr
Annotation Cluster 10	4.15464	GOTERM_MF_FAT	GO:0043167~ion binding	0.010448	1.18831	Cacna2d3, Trim2, Pgm2, Capn3, Lhx3, Anpep, Pfkm, Plcb4, Lrp1, Atrx
Annotation Cluster 11	3.5322	GOTERM_CC_FAT	GO:0005576~extracellular region	1.48862e-05	1.87891	Crispld2, Pla2g1b, Gpha2, Svep1, Adamtsl2, Gphb5, , Ache, Cpn2, Wnt6
Annotation Cluster 12	3.45306	GOTERM_MF_FAT	GO:0008081~phosphoric diester hydrolase activity	0.000215578	4.55848	Smpd3, Pde1c, Pde2a, Pde9a, Pde11a, Plcl2, Plcb4, Plcd1
Annotation Cluster 13	2.90078	GOTERM_BP_FAT	GO:0001505~regulation of neurotransmitter levels	2.09252e-05	5.34869	Ache, Slc17a6, Syt4, Cacna1a, Naalad2, Snap25, Slc22a3, Nrxn3, Unc13b, Colq
Annotation Cluster 14	2.2665	GOTERM_BP_FAT	GO:0006928~cell motion	0.00446849	2.11467	Tnn, Lhx3, Amot, Lama5, Apc, Itga6, Tns3, Enpep, Nr4a2, Cckar
Annotation Cluster 15	2.14637	GOTERM_MF_FAT	GO:0008233~peptidase activity	0.0346399	1.544	Pcsk2, Stambp, Mme, Bmp1, Ace2, Capn3, Anpep, Ece1, Acy1, Folh1
Annotation Cluster 16	2.06382	KEGG_PATHWAY	04512:ECM-receptor interaction	0.0111266	3.13514	Tnn, Lama5, Itga6, Col4a1, Arhgap6, Sorbs3
Annotation Cluster 17	2.03717	GOTERM_BP_FAT	GO:0009309~amine biosynthetic process	0.0293348	2.64223	Bbox1, Chrna7, Lgsn, Pah, Ddc, Nr4a2
Annotation Cluster 18	2.01125	GOTERM_BP_FAT	GO:0042391~regulation of membrane potential	0.00140384	3.31987	Gal3st1, Chrna7, Cacna1a, Gclc, Grid2, Kcnh2, Cd9
Annotation Cluster 19	2.0036	GOTERM_BP_FAT	GO:0050804~regulation of synaptic transmission	0.0142745	3.04431	Celsr1, Chrna7, Cacna1a, Ntrk2
Annotation Cluster 20	1.9793	GOTERM_BP_FAT	GO:0048666~neuron development	0.0118634	2.0839	Cacna1a, Ntrk2, Tnn, Lhx3, , Apc, Hes1, Srpx, Dmd, Cckar
Annotation Cluster 21	1.94804	PANTHER_PATHWAY	P04394:Thyrotropin-releasing hormone receptor signaling pathway	0.00713029	3.30774	Plcl2, Cacna1a, Cacnb2, Vamp1, Snap25, Plcb4, Plcd1
Annotation Cluster 22	1.92131	PANTHER_PATHWAY	P00039:Metabotropic glutamate receptor group III pathway	0.00761983	2.95508	Glur1, Slc17a6, Gria4, Cacna1a, Cacnb2, Vamp1, Snap25, Cacnb2, Prkx
Annotation Cluster 23	1.9048	GOTERM_BP_FAT	GO:0006575~cellular amino acid derivative metabolic process	0.00254536	4.90134	Ache, Bbox1, Chrna7, Mgst1, Gclc, Ddc, Nr4a2б, Ahcy
Annotation Cluster 24	1.88894	GOTERM_BP_FAT	GO:0035150~regulation of tube size	0.0334331	3.97836	Avp, Gclc, Adra1d, Pde5a
Annotation Cluster 25	1.82504	GOTERM_BP_FAT	GO:0030814~regulation of cAMP metabolic process	0.004213	4.3762	Avp, Adcy5, Gabbr1, Pkd2, Sstr2
Annotation Cluster 26	1.77789	KEGG_PATHWAY	00010:Glycolysis / Gluconeogenesis	0.0334667	3.22222	Pkm, Pgm2, Pfkm, Aldoa, Ldhb
Annotation Cluster 27	1.76578	GOTERM_CC_FAT	GO:0030055~cell-substrate junction	0.00513177	4.18109	Flnb, Lasp1, Fermt2, Dmd, Sorbs3, Vcl, Tns3
Annotation Cluster 28	1.75239	GOTERM_CC_FAT	GO:0000267~cell fraction	0.00741386	1.64627	Slc17a6, Nt5e, Chrna7, Cnga1, Vamp1, Anpep, Pfkm, Grid2, Plcb4, Lrp1
Annotation Cluster 29	1.61593	GOTERM_BP_FAT	GO:0043069~negative regulation of programmed cell death	0.0247278	2.03181	Bag3, Stambp, Cacna1a, Gclc, Lhx3, Apc, Bmi1, Birc5,
Annotation Cluster 30	1.59308	GOTERM_MF_FAT	GO:0030551~cyclic nucleotide binding	0.00681771	6.13642	Cnga1, Cnga2, Pde1c, Pde5a
			Enriched KEGG pathways	P-value
			05410:Hypertrophic cardiomyopathy (HCM)	2.09132e-10
			05414:Dilated cardiomyopathy	6.39454e-10
			04270:Vascular smooth muscle contraction	7.22686e-08
			04080:Neuroactive ligand-receptor interaction	9.48284e-08
			04530:Tight junction	2.05117e-05
			05416:Viral myocarditis	5.93848e-05
			05412:Arrhythmogenic right ventricular cardiomyopathy (ARVC)	8.25773e-05
			04020:Calcium signaling pathway	0.000110123
			04260:Cardiac muscle contraction	0.000189855
			04510:Focal adhesion	0.000596544
			04614:Renin-angiotensin system	0.000632081
			04912:GnRH signaling pathway	0.00691707
			04512:ECM-receptor interaction	0.0111266
			04010:MAPK signaling pathway	0.0126434
			04514:Cell adhesion molecules (CAMs)	0.014396
			04740:Olfactory transduction	0.025016
			04742:Taste transduction	0.0265034
			04720:Long-term potentiation	0.0334667
			00010:Glycolysis / Gluconeogenesis	0.0334667
			04640:Hematopoietic cell lineage	0.0346451
			04730:Long-term depression	0.0385612

## Sheet: Day20_UP
Cluster	Enrichment Score	Representative Category	Representative Pathway/GO Term	P-value (EASE score)	Fold Enrichment	Representative Genes
Annotation Cluster 1	6.85712	GOTERM_CC_FAT	GO:0031012~extracellular matrix	1.38503e-09	5.56004	Npnt, Mmp13, Mmp14, Mmp24, Tecta, Timp3, Col5a1, Col11a1, Fbn1
Annotation Cluster 2	4.30986	GOTERM_BP_FAT	GO:0009611~response to wounding	1.28621e-06	4.97097	Cfp, Saa2, Fcn2, Tgfb2, F7, F9,Timp3,
Annotation Cluster 3	3.30556	GOTERM_BP_FAT	GO:0007155~cell adhesion	5.12301e-05	3.26165	Npnt, Tgfb2, Tecta, Sdk2, Col5a1, Col11a1, Ptprf, Svep1
Annotation Cluster 4	3.2279	GOTERM_BP_FAT	GO:0048514~blood vessel morphogenesis	0.00023025	4.68691	Srf, Mmp14, Angpt1, Adra1b, Tgfb2, Atp7a, Egfl7
Annotation Cluster 5	3.11455	GOTERM_MF_FAT	GO:0030246~carbohydrate binding	4.09513e-08	5.51863	Pglyrp1, Lgals4, Fcn2, Col5a1, Gfpt2, Fbn1,
Annotation Cluster 6	2.70815	GOTERM_BP_FAT	GO:0030198~extracellular matrix organization	0.000606508	5.35647	Npnt, Col5a1, Col11a1, Tgfb2, Atp7a, Tnr, P4ha1
Annotation Cluster 7	2.52071	GOTERM_BP_FAT	GO:0030574~collagen catabolic process	0.000873974	18.7476	Mmp13, Mmp14, Mmp16, Mmp24
Annotation Cluster 8	2.37534	GOTERM_BP_FAT	GO:0030001~metal ion transport	0.0120512	2.35749	Atp7b, Slc5a6, Slc5a8, Atp7a, Slc23a1, Slc34a2, Slc39a1
Annotation Cluster 9	2.27554	GOTERM_BP_FAT	GO:0006801~superoxide metabolic process	0.0020055	14.5815	Nox3, Nox4, Atp7a
Annotation Cluster 10	2.1173	GOTERM_BP_FAT	GO:0048729~tissue morphogenesis	0.00988814	2.98258	Npnt, Col11a1, Tgfb2, Atp7a
Annotation Cluster 11	1.99067	GOTERM_MF_FAT	GO:0004175~endopeptidase activity	0.00311053	2.82784	Mmp13, Mmp14, Mmp24, Mmp16, Prss23, F9, F7
Annotation Cluster 12	1.85606	GOTERM_BP_FAT	GO:0000041~transition metal ion transport	0.00912111	4.57791	Atp7a, Atp7b, Slc39a1
Annotation Cluster 13	1.82026	GOTERM_BP_FAT	GO:0006576~biogenic amine metabolic process	0.00536942	5.18027	Chkb, Tgfb2, Atp7a, Slc22a5
Annotation Cluster 14	1.74307	GOTERM_BP_FAT	GO:0001763~morphogenesis of a branching structure	0.01103	4.37445	Srf, Npnt, Mmp14
Annotation Cluster 15	1.71703	GOTERM_BP_FAT	GO:0042060~wound healing	0.00670522	4.92126	Timp3, Tgfb2, F7, F9
Annotation Cluster 16	1.65652	GOTERM_BP_FAT	GO:0050778~positive regulation of immune response	0.00942864	5.85864	Cfp, Fcer2, Fcn2, Tgfb2
Annotation Cluster 17	1.5818	GOTERM_BP_FAT	GO:0007517~muscle organ development	0.0318168	2.90707	Ttn, Col11a1, Chkb, Tgfb2, Mkx, Itgb1
Annotation Cluster 18	1.51502	GOTERM_BP_FAT	GO:0016477~cell migration	0.0343786	2.57321	Srf, Mmp14, Ccdc88a, Tgfb2, Itgb1
			Enriched KEGG pathways	P-value
			04512:ECM-receptor interaction	0.00120401
			04610:Complement and coagulation cascades	0.0176977
			00601:Glycosphingolipid biosynthesis	0.0273987

## Sheet: Day20_DOWN
Cluster	Enrichment Score	Representative Category	Representative Pathway/GO Term	P-value (EASE score)	Fold Enrichment	Representative Genes
Annotation Cluster 1	4.36233	GOTERM_CC_FAT	GO:0031226~intrinsic to plasma membrane	6.47721e-06	3.4595	Celsr1, Pam, Aqp4, Chrna7, Rab26, Slc22a1, Slc22a3, Itga6, Gria1, Folh1
Annotation Cluster 2	3.37211	KEGG_PATHWAY	05410:Hypertrophic cardiomyopathy (HCM)	4.27289e-07	9.35484	Prkag2, Actb, Ace, Cacnb2, Tpm2, Itga6
Annotation Cluster 3	3.27266	GOTERM_CC_FAT	GO:0005886~plasma membrane	4.87849e-06	1.74612	Aqp4, Nt5e, Chrna2, Rab26, Folh1, Syt11, Mfi2, Slc28a2, Grpr, Pkd2
Annotation Cluster 4	2.91366	GOTERM_CC_FAT	GO:0031012~extracellular matrix	0.00156872	3.07511	Crispld2, Wnt2b, Wnt6, Spon2, Chl1, Mmp21, Col4a1
Annotation Cluster 5	2.77024	GOTERM_BP_FAT	GO:0007268~synaptic transmission	0.0011706	3.76952	Chrna7, Naalad2, Cacnb2, Slc22a3, Nrxn3, Hnmt, Colq
Annotation Cluster 6	2.64982	KEGG_PATHWAY	04080:Neuroactive ligand-receptor interaction	0.000463605	5.13494	Gabbr1, Gabbr2, Gria1, Nmbr, Hrh2, Nmur2, Hcrtr2, Grpr
Annotation Cluster 7	2.47869	GOTERM_CC_FAT	GO:0030016~myofibril	6.81104e-05	6.22709	Pdlim3, Cryab, Tpm2, Vcl
Annotation Cluster 8	2.26451	GOTERM_MF_FAT	GO:0030246~carbohydrate binding	0.0015092	3.33014	Crispld2, Calr, Asgr2
Annotation Cluster 9	2.24401	GOTERM_MF_FAT	GO:0015267~channel activity	0.000254135	3.53845	Chrna7, Aqp4, Chrna2, Cacnb2, Clca1
Annotation Cluster 10	2.11646	GOTERM_MF_FAT	GO:0008233~peptidase activity	0.0185316	1.9141	Klkb1, Pcsk2, Bmp1, Mme, Anpep, Enpep
Annotation Cluster 11	1.71685	GOTERM_MF_FAT	GO:0032101~regulation of response to external stimulus	0.0130581	5.34016	Klkb1, Nt5e, Chrna7
Annotation Cluster 12	1.58974	GOTERM_CC_FAT	GO:0000267~cell fraction	0.0122847	1.8581	Nt5e, Chrna7, Fmo3, Acsl1, Anpep
Annotation Cluster 13	1.5521	KEGG_PATHWAY	04510:Focal adhesion	0.0423084	2.41667	Actb, Itga6, Vcl, Col4a1
			Enriched KEGG pathways	P-value
			05410:Hypertrophic cardiomyopathy (HCM)	4.27289e-07
			05414:Dilated cardiomyopathy	8.49787e-05
			04080:Neuroactive ligand-receptor interaction	0.000463605
			04614:Renin-angiotensin system	0.00120558
			04270:Vascular smooth muscle contraction	0.00618716
			04670:Leukocyte transendothelial migration	0.0115532
			04740:Olfactory transduction	0.0183128
			04260:Cardiac muscle contraction	0.0216982
			04514:Cell adhesion molecules (CAMs)	0.0367225
			05412:Arrhythmogenic right ventricular cardiomyopathy	0.0412205
			04510:Focal adhesion	0.0423084
			04530:Tight junction	0.0451404
