# Supplementary material for: Transcriptomic changes during regeneration of the central nervous system in an echinoderm
Source: BMC Genomics. 2014 May 12;15:357. doi: 10.1186/1471-2164-15-357 (PMC4229883; doi:10.1186/1471-2164-15-357)
Supplement: Additional file 7 — AutoSOME output. Tabular file containing cluster label, cluster confidence and expression level for each data point. [file 1471-2164-15-357-S7.zip]

Archive with 1 entries (1 files):
- 2121751111176361_add7.txt
