# Supplementary material for: Transcriptomic changes during regeneration of the central nervous system in an echinoderm
Source: BMC Genomics. 2014 May 12;15:357. doi: 10.1186/1471-2164-15-357 (PMC4229883; doi:10.1186/1471-2164-15-357)
Supplement: Additional file 7 — AutoSOME output. Tabular file containing cluster label, cluster confidence and expression level for each data point. [file 1471-2164-15-357-S7.zip › 2121751111176361_add7.txt]

#	u	m	q	Q
CLUST	CONF		N1	N2	D2_1	D2_2	D12_1	D12_3	D20_1	D20_2
1	90	Contig1524	1.2597823	1.2588404	2.7090611	2.6865885	2.365282	2.2679348	1.7065351	2.117758
1	90	Contig7207	2.6108105	2.5781574	3.6140447	3.6118283	3.1689308	3.0957103	2.9925191	3.0331523
1	90	Contig7244	2.700557	2.617165	3.7843351	3.816403	3.3163326	3.2222917	2.9645653	3.1736667
1	90	Contig10107	-1.7594652	-1.4546198	-0.2217789	-0.17519242	-0.28696778	-0.26548094	-0.67846113	-0.4404741
1	90	Contig30154	0.9362495	0.73429656	2.0821824	2.1106842	1.703828	1.6844331	1.385632	1.518446
1	90	Contig30273	0.81401986	0.81587815	2.7305052	2.5252166	2.2737467	2.1155064	1.4745227	1.9305168
1	90	Contig33580	-0.42856964	-0.35053816	1.9494745	1.5939378	1.313678	1.146663	0.5881642	0.93439007
1	90	Contig54950	1.6550416	1.0096774	2.7957046	2.777507	2.4237463	2.2696354	1.7864784	2.1411233
1	90	Contig57233	1.3629979	1.2722378	2.5998907	2.7603083	2.321072	2.1946287	2.0727217	2.162041
1	90	Contig60176	1.6718895	1.4595532	2.7544296	2.7469378	2.3860948	2.304896	2.0404801	2.2796378
1	90	Contig69018	2.0905359	1.8384097	3.0488307	3.2173088	2.820599	2.6512363	2.225981	2.5446675
1	90	Contig69279	1.8746853	1.4359399	2.981266	3.0586152	2.4619489	2.4454463	2.0146317	2.2642431
1	89	Contig58	4.997574	4.8469863	6.6253233	6.544779	5.4890003	5.5045953	5.066774	5.433442
1	89	Contig312	3.8120453	3.5997899	5.2063003	5.147993	4.6407137	4.4958887	4.0655203	4.328393
1	89	Contig1111	2.9432633	2.9991446	4.1102586	4.174974	3.6709585	3.662388	3.338662	3.5879803
1	89	Contig1244	2.4364564	2.2187684	3.5170186	3.5925236	3.0665367	2.956944	2.6969938	2.8622031
1	89	Contig1710	-0.1778831	-0.27042994	1.7199801	1.6582143	1.2204508	1.222409	0.73940235	1.1550277
1	89	Contig7245	2.2426095	1.9001043	3.3245745	3.385504	2.8346434	2.8010447	2.4633603	2.7995117
1	89	Contig7950	1.7846153	2.0000892	3.0224152	3.005708	2.513788	2.567991	2.2959318	2.4960737
1	89	Contig8074	3.6574075	3.4653609	4.9806204	4.885727	4.4049816	4.2566233	3.8506038	4.056342
1	89	Contig9536	4.019071	3.9417994	5.1779647	5.1611567	4.5089865	4.4113717	4.221545	4.3824153
1	89	Contig10425	0.056176107	-0.0098978635	1.0564029	1.0658298	0.83414954	0.7724097	0.44051597	0.8073011
1	89	Contig10711	1.9567122	2.037174	3.5004709	3.4179244	3.1799738	2.924926	2.6565433	2.7847528
1	89	Contig11927	-0.1420185	-0.36433575	1.2351367	1.1896452	0.80112916	0.9779114	0.3754596	0.8126058
1	89	Contig12216	-4.308959	-5.084101	0.34436467	-0.24849822	-1.2517081	-0.85644853	-2.3164828	-1.9314308
1	89	Contig14712	-0.86326325	-0.8953818	1.3430586	1.1737382	1.1207744	0.8289082	0.41196448	0.6911355
1	89	Contig14719	-0.3720284	-0.170136	1.3760995	1.2439766	0.92013896	0.99446976	0.50951105	0.87478435
1	89	Contig15231	0.2573992	0.2562768	1.3243699	1.2963344	1.0136892	1.1687139	0.7846268	1.0556525
1	89	Contig15271	-1.0070753	-0.9156255	0.4857502	0.51637685	0.22861585	0.3321287	-0.25469625	0.16914535
1	89	Contig28727	7.3148565	7.6654906	8.587673	8.50442	7.4820266	7.466421	7.1570706	7.3264804
1	89	Contig28743	0.33570534	1.4119334	5.52313	5.437356	4.6420455	4.039074	2.2563763	3.221278
1	89	Contig28936	4.15407	4.4708	6.288383	6.270305	5.3727026	5.174608	4.644058	5.0005803
1	89	Contig29117	2.672374	2.4504538	3.8973534	3.9519227	3.4324682	3.3394668	3.0234807	3.2664025
1	89	Contig29554	0.23032036	0.8988575	3.5333784	3.5062776	2.6216717	2.4454463	1.9341851	2.1347883
1	89	Contig29657	2.3194566	2.0707765	3.474441	3.5134017	3.12675	2.9913619	2.6149254	2.7381558
1	89	Contig30005	2.7881389	2.963814	3.9832268	3.8028991	3.4756784	3.319903	3.0675693	3.2012095
1	89	Contig30272	1.4476213	1.5900847	3.4165254	3.1938503	2.8771055	2.7087827	2.0217273	2.432074
1	89	Contig30311	-0.5025366	-0.30992472	3.2989671	3.2153683	2.4932754	2.098382	1.3026007	1.524921
1	89	Contig30456	0.87933606	1.166194	2.2460117	2.244205	1.9835236	1.8113054	1.4606634	1.7924465
1	89	Contig31342	1.0437464	1.1125802	2.2578757	2.3855157	1.9190686	1.836771	1.4916617	1.7265663
1	89	Contig31499	2.882332	2.7233648	3.8608718	3.837371	3.3476837	3.2527046	3.0891182	3.2282364
1	89	Contig31508	3.7072804	3.7284322	4.8472795	4.91262	4.268959	4.072582	3.825147	4.002857
1	89	Contig32360	2.2538416	2.2187684	3.5398707	3.2983673	2.7836719	2.799868	2.5785007	2.7955015
1	89	Contig33758	1.7115389	2.0293071	3.5750656	3.407765	2.8194225	2.7737408	2.512877	2.6900034
1	89	Contig34085	-4.308959	-3.5377305	0.6688579	0.32784382	-0.66930556	-0.82688504	-2.0890806	-1.6677082
1	89	Contig41271	3.6941485	3.7754302	4.8544593	4.8022256	4.3896055	4.2432704	4.022549	4.1850424
1	89	Contig44917	3.3895965	3.2633526	5.5738354	5.423557	4.5919394	4.450131	3.9053319	4.113831
1	89	Contig46580	-1.1194937	-1.3678924	0.70977473	0.916095	0.4639527	0.61528844	-0.08208017	0.2806244
1	89	Contig48058	2.125199	1.8827449	3.2951345	3.1086054	2.831145	2.7262278	2.4806278	2.6943176
1	89	Contig54921	1.1913061	1.0308541	3.2719226	3.169002	2.3310144	2.3032362	1.6373811	2.1390147
1	89	Contig55332	2.9963856	3.439874	4.9455986	5.009577	4.02287	3.9883392	3.7714424	3.9400659
1	89	Contig55683	2.7726054	2.81772	4.1975374	4.1355023	3.533504	3.4235985	2.97435	3.1570933
1	89	Contig55684	3.0463297	3.1151638	4.3813825	4.43592	3.8283813	3.7163832	3.2130942	3.4451203
1	89	Contig55685	3.4148314	3.5383036	4.8407216	4.8376594	4.4252315	4.226732	3.8237946	4.070239
1	89	Contig56463	-1.2935237	-1.8675687	2.6029944	2.193848	2.0330908	1.4909335	0.38283506	0.87984675
1	89	Contig57009	-0.20230058	0.08441034	3.7657614	3.5895305	3.055586	2.5776339	1.7781221	2.013427
1	89	Contig58905	2.0133276	1.950963	3.4979722	3.3549845	2.8634706	2.9075549	2.5229127	2.6856766
1	89	Contig59379	-5.087512	-4.304322	-0.5139837	-1.1249723	-1.7500943	-1.767193	-3.2916803	-2.044813
1	89	Contig60677	-1.9151851	-2.4578185	0.4722205	0.22342403	0.15578018	-0.16991635	-0.7096222	-0.5730259
1	89	Contig63524	0.9250452	1.4239867	2.5826998	2.4951427	2.1869967	1.9661765	1.7182305	2.1474304
1	89	Contig63529	1.7877101	1.6932721	3.8141003	3.686564	2.9084282	2.9516568	2.2032769	2.6024294
1	89	Contig63530	1.316606	0.563097	3.6224806	3.5812674	2.66947	2.7713418	2.0953183	2.2777224
1	89	Contig63787	1.0540679	1.0722964	2.3568037	2.4529452	1.9365402	1.875263	1.4779669	1.6247513
1	89	Contig63812	3.1759682	3.1114433	4.5063953	4.4668307	3.8749933	3.7484462	3.275761	3.4813514
1	89	Contig63813	2.814168	2.7822762	4.1929107	4.0351267	3.5897908	3.412096	3.078951	3.2664025
1	89	Contig64096	0.81401986	0.53371245	2.3568037	1.9773375	1.7711085	1.6430382	1.3333501	1.5600228
1	89	Contig64426	2.034324	2.0860252	3.21322	3.1760027	2.8392947	2.74591	2.6196094	2.7437167
1	89	Contig64840	1.9947016	2.0187507	3.2403805	3.296533	2.881622	2.7737408	2.5229127	2.7752817
1	89	Contig65244	0.59816647	0.5112736	1.7951869	1.8150977	1.5590477	1.4909335	1.0202628	1.3895513
1	89	Contig65391	1.4437023	1.0824734	2.819914	2.7748742	2.2529793	2.3098636	1.8753387	2.3396235
1	89	Contig65606	-3.1787853	-3.687852	0.102237016	0.2156672	-0.6560857	-0.74170095	-1.3563113	-1.1054479
1	89	Contig68315	3.2729988	3.175803	4.552474	4.5113964	3.9876904	3.8621454	3.5157676	3.6617944
1	89	Contig68700	2.97347	3.621752	5.3380933	5.4735227	4.316851	4.354417	4.0580635	4.0434375
1	89	Contig68816	0.38563764	0.35201523	2.166422	2.1659863	1.8047968	1.648278	1.1250483	1.3390003
1	89	Contig68925	3.641248	3.554836	4.6218166	4.6543136	4.2068796	4.052472	3.8795297	3.9119427
1	89	Contig69166	4.7825584	4.29115	6.529284	6.2040925	5.4526587	5.184558	4.8161263	4.8845673
1	89	Contig69506	1.0694128	0.8872919	2.3841236	2.3629045	1.9146674	1.8042816	1.6798683	1.8580145
1	89	Contig69644	-0.07287006	0.6682384	4.090493	3.9629507	3.0783887	2.8530157	1.6798683	2.1305497
1	88	Contig108	6.34174	6.635679	7.536161	7.603071	6.592422	6.506496	6.476364	6.3343263
1	88	Contig214	3.5512605	3.8457904	4.7682724	4.764241	4.0431705	4.0755014	3.8339064	4.013829
1	88	Contig868	1.9428984	1.679933	3.605559	3.4619594	2.7245617	2.7725418	2.4084792	2.6431665
1	88	Contig973	3.908294	3.8217044	5.067438	4.975303	4.4720283	4.241105	4.0071416	4.132496
1	88	Contig1024	2.0524483	2.5491107	3.596245	3.430524	3.1707773	2.9799802	2.682144	3.0263245
1	88	Contig1543	1.5164012	1.3288958	2.5428505	2.5850503	2.1888201	2.1946287	2.056691	2.0565162
1	88	Contig1578	2.0678043	1.9866099	3.6534958	3.537675	3.1362307	3.2440805	2.6117942	2.7311747
1	88	Contig2160	2.0291035	2.2439115	3.4625301	3.469305	3.0222266	2.9064622	2.701419	2.7339714
1	88	Contig3501	-0.75058204	-0.8754216	0.402596	0.74897546	0.29794005	0.33863345	0.03499793	0.23390156
1	88	Contig4167	0.014435441	0.13424768	1.8692458	1.909342	1.5952537	1.5340331	1.0984389	1.2751342
1	88	Contig4810	-0.45769966	-0.76119345	0.4378292	0.6774214	0.42110714	0.3958897	-0.061892435	0.20188792
1	88	Contig6153	2.9038806	2.992417	4.4042454	4.070977	3.6028423	3.811678	3.1443346	3.6529562
1	88	Contig6455	4.0953465	4.343367	5.3452926	5.3621845	4.7291994	4.756384	4.26952	4.3974857
1	88	Contig7415	2.4618618	2.2929199	3.6109648	3.5872815	3.0988982	3.1849291	2.958416	3.0137224
1	88	Contig7869	0.7708582	1.451725	4.0682096	3.9881706	3.0212038	2.7844865	2.30759	2.6594388
1	88	Contig8370	3.9998558	3.7284322	5.0654707	5.087224	4.288222	4.294286	4.0706606	4.1551013
1	88	Contig8933	-1.5864294	-2.0836966	2.166422	1.8679395	1.7139957	1.1940207	0.17759737	0.5070257
1	88	Contig9042	1.0795528	2.088551	3.673562	3.5007122	2.7556503	2.6446981	2.1109276	2.4559846
1	88	Contig9446	2.3944473	2.6517339	4.041007	3.8041906	3.484613	3.412096	3.0223022	3.0921009
1	88	Contig10043	0.87351906	1.6965877	3.9909472	4.0367756	3.6663854	3.0947511	2.442363	2.7255652
1	88	Contig10569	1.8243381	1.7130523	2.82391	2.794503	2.3441648	2.3441658	2.1567674	2.3099425
1	88	Contig10781	-0.13026002	0.17290986	1.0922002	1.2703933	0.86186254	0.7867434	0.5881642	0.8073011
1	88	Contig11403	0.4958207	0.8697676	2.228031	2.2854834	1.7588836	1.6638842	1.2672051	1.3130443
1	88	Contig11523	-0.15387408	0.19185796	1.1945477	1.0528425	0.86186254	0.762774	0.6197092	0.8999204
1	88	Contig11616	1.658427	1.649461	3.180353	3.1447382	2.78849	2.5485098	2.2623792	2.3341045
1	88	Contig12528	1.059201	0.8579651	2.1303055	2.3733845	1.9666153	1.8159691	1.5352923	1.5345793
1	88	Contig12819	1.1724827	1.1565931	2.4441974	2.371643	2.1686327	2.027776	1.5776412	2.013427
1	88	Contig13083	0.26631337	0.35201523	2.8065145	2.7695947	2.443738	1.9724562	1.2908984	1.5216872
1	88	Contig13529	-0.61296403	-0.47977698	1.2431192	1.1576538	0.91132534	0.8381129	0.19446746	0.5457792
1	88	Contig14284	1.459315	1.7357913	2.8476548	2.689387	2.613549	2.3697639	1.885747	2.1578815
1	88	Contig15311	0.706865	0.9608602	2.08884	2.211479	1.693588	1.6895249	1.1468536	1.6156805
1	88	Contig15329	-1.7231059	-1.3962137	2.510159	2.119012	1.9343678	1.3629142	0.2759713	0.5835169
1	88	Contig15330	-1.241583	-1.3401277	2.7205377	2.4397092	2.194277	1.5950028	0.70452714	0.93924767
1	88	Contig18282	1.0744917	1.0150008	2.2077856	2.119012	1.7190528	1.6818805	1.403854	1.5313671
1	88	Contig18904	2.418602	2.1011143	3.299924	3.3256052	2.775201	2.7361023	2.4737456	2.6446533
1	88	Contig23552	2.049873	1.9200964	3.0328093	2.9566057	2.760563	2.754437	2.3645084	2.5526094
1	88	Contig28891	4.542209	4.5985556	5.6642632	5.606053	4.855675	4.7669578	4.581818	4.724005
1	88	Contig28994	3.0163076	3.2063558	4.1954827	4.126238	3.652578	3.6388958	3.5132527	3.5158827
1	88	Contig29208	-0.6294589	-0.6385411	3.6838582	3.453753	2.3845043	2.2696354	1.4146777	1.4520448
1	88	Contig29533	2.442359	2.7395256	4.320468	4.376385	3.8119118	3.829082	3.115886	3.5280178
1	88	Contig29914	-0.05054121	-0.45003292	1.2746142	1.2477802	1.0095661	1.0706238	0.6867677	0.7083153
1	88	Contig30003	2.6229887	2.8831909	3.8795478	3.6886635	3.3582544	3.2449453	2.9792175	3.0811613
1	88	Contig30108	2.151862	2.2187684	3.288403	3.304769	2.9733422	2.9716458	2.5558705	2.8454914
1	88	Contig30484	2.297915	1.808077	3.1907046	3.277131	2.812343	2.7797203	2.5928636	2.7000494
1	88	Contig30485	2.015969	1.5936459	2.7943475	2.829175	2.4769511	2.4942663	2.2563763	2.2967625
1	88	Contig30968	2.2175868	2.786949	4.282258	4.365928	3.4454916	3.375449	3.2254376	3.200199
1	88	Contig31088	-1.835152	-1.9931642	1.4295387	1.0571847	0.6766068	0.17377608	-0.7740609	-0.30757025
1	88	Contig31283	-1.1914794	-1.234217	2.4733214	2.017984	1.0976558	1.0822885	-0.32518515	0.69688493
1	88	Contig31347	1.512665	1.6562885	2.7572184	2.7523007	2.5354466	2.2576878	1.8727249	2.1262982
1	88	Contig32141	0.71989316	1.166194	2.4127054	2.1252267	2.1082466	1.9018283	1.4745227	1.8425479
1	88	Contig33337	0.9747922	0.8460652	2.2871156	2.3558753	2.1704798	1.8436388	1.4745227	1.925632
1	88	Contig34233	1.4476213	1.3710124	2.874872	3.0335057	2.3026648	2.3745134	1.9063406	2.2210412
1	88	Contig34306	-3.6932776	-3.2831137	0.25234517	0.34926644	-0.38153946	-0.045989156	-1.127591	-0.7820203
1	88	Contig34502	0.24842946	0.4575148	1.5373243	1.7224832	1.1054033	1.2433393	0.8338628	1.2282856
1	88	Contig34985	0.8018194	0.8872919	1.8510845	1.9331526	1.5448767	1.5340331	1.3484823	1.407184
1	88	Contig36477	-3.2889833	-2.6562	-1.1711491	-1.010626	-1.1182297	-1.3730001	-1.8229266	-1.4204199
1	88	Contig36537	-0.5177998	0.66146284	1.9421397	1.680895	1.4075202	1.3076819	0.9325881	1.2827964
1	88	Contig37698	-4.624154	-2.1312895	0.6569506	-0.2061518	-0.28696778	-0.51294607	-1.629348	-0.86474985
1	88	Contig38751	-0.40002018	-0.25750303	1.4048467	1.3714695	0.9068982	1.0938597	0.72207034	0.97279996
1	88	Contig39014	2.5843627	2.3189662	3.7490482	3.6272345	3.214396	3.30007	2.7619886	2.9381335
1	88	Contig43738	2.880884	2.687161	4.127603	4.280352	3.6552181	3.6150148	3.4025626	3.5802314
1	88	Contig44008	1.7115389	1.6664693	2.82391	2.626527	2.3408885	2.3602178	1.9639602	2.1785593
1	88	Contig44213	1.1913061	0.8400782	2.4596894	2.4094763	2.1997135	2.0034509	1.3103497	1.8031398
1	88	Contig44374	0.39379382	0.8400782	3.3635259	3.2202144	2.5181458	2.6923926	2.0264385	2.2250226
1	88	Contig44462	0.07660044	8.9172955E-4	1.4365166	1.3956689	1.0542839	1.2741756	0.607174	0.92462546
1	88	Contig44467	3.7625809	4.286208	6.0708375	6.1726885	5.0709257	4.866676	4.768771	4.683713
1	88	Contig44722	3.0579097	3.074973	4.5367365	4.481032	3.8957944	3.8093414	3.3518581	3.518318
1	88	Contig44744	1.5997663	1.5318751	2.6843657	2.7603083	2.2908275	2.3792474	2.0381494	2.0632036
1	88	Contig45246	2.6264493	2.264162	3.6178854	3.6243126	3.216185	3.2187748	2.7087646	3.0148726
1	88	Contig45387	3.37527	3.4028094	4.619903	4.624284	4.234065	4.0415645	3.823118	3.9634874
1	88	Contig45901	1.1866232	0.541115	1.8820795	1.9704503	1.5590477	1.5255156	1.1810701	1.3895513
1	88	Contig46122	-1.461878	-1.0435313	0.7040001	0.56599957	0.24275057	0.5212438	-0.112904064	0.092628956
1	88	Contig46646	0.21198036	0.48847952	1.7482938	1.4495023	1.3269907	1.346888	0.69863164	1.2203273
1	88	Contig46865	-1.1430856	-1.2599612	0.066638954	-0.086129576	-0.12374282	-0.151544	-0.69395673	-0.16489916
1	88	Contig47833	-0.09555156	-0.08778313	0.9579721	0.9769517	0.69726807	0.6099232	0.19446746	0.70261145
1	88	Contig48797	2.2471128	2.2233725	3.6285849	3.5415518	3.055586	3.0419936	2.7506459	2.814121
1	88	Contig49678	0.5183727	0.64094275	1.7510948	1.6147017	1.3854216	1.4283442	1.2268296	1.3824373
1	88	Contig49746	0.27517265	-0.21940687	2.018517	2.193848	1.6987171	1.7972233	1.1683339	1.6034964
1	88	Contig51010	-4.0651717	-2.6562	0.20402946	-0.25928304	-1.0300299	-1.031015	-1.9687157	-1.4458472
1	88	Contig52050	-6.603182	-5.084101	-1.844139	-2.438041	-2.751557	-3.1017885	-3.962879	-2.6243615
1	88	Contig52881	-0.41422382	-0.36433575	1.3430586	1.3468571	1.2240133	1.0900129	0.46156394	0.8440305
1	88	Contig54965	-4.0651717	-6.603182	-0.91694075	-1.3387626	-2.2200978	-2.276973	-3.2916803	-2.6243615
1	88	Contig55521	3.5594304	4.0795703	5.8755035	5.9117055	4.877602	4.6106977	4.54741	4.4587784
1	88	Contig55555	2.6212552	2.683824	4.1616793	4.196773	3.6439638	3.6049466	3.2905219	3.5288231
1	88	Contig55849	3.4287724	3.475045	4.6221995	4.600693	4.224764	4.293868	3.779836	3.9859483
1	88	Contig56367	2.6453362	2.6328235	3.6984403	3.6795437	3.097928	3.0744631	2.821473	3.098625
1	88	Contig56472	1.8333516	1.7422228	3.3283298	3.2827013	2.9637895	2.6642244	2.3793147	2.5173323
1	88	Contig56585	4.42141	4.437507	5.611499	5.6198707	5.047251	4.996346	4.655126	4.8192477
1	88	Contig56769	2.4830148	2.19083	3.5325649	3.5615463	3.1018045	3.047952	2.8241808	2.9514105
1	88	Contig57008	0.465191	0.9330074	4.7779164	4.6833806	4.101444	3.726944	2.845663	3.0068018
1	88	Contig58223	-6.603182	-4.61998	-0.8470533	-1.9328839	-1.8689587	-2.8274019	-4.1586256	-2.4026418
1	88	Contig63278	-2.044606	-1.8281031	0.6206264	0.2156672	-0.17925625	0.121903986	-0.94916946	-0.53195596
1	88	Contig63810	3.1771486	3.1864522	4.4669104	4.4263062	3.890762	3.697556	3.2915006	3.3929946
1	88	Contig63811	3.10828	3.2577531	4.6396832	4.5812383	3.9981267	3.8542337	3.4532955	3.5763412
1	88	Contig64034	-1.7967957	-1.7523711	2.178956	1.9378679	1.7012748	1.1015224	0.2194072	0.39827272
1	88	Contig64232	1.3876871	1.5793478	3.037405	2.9225209	2.3685038	2.524495	1.9341851	2.0940077
1	88	Contig64741	3.4630468	3.3678896	4.4437284	4.460701	3.9892607	3.8576298	3.620732	3.6683877
1	88	Contig64800	1.3251528	0.9827611	2.8278947	2.7143333	2.3908553	2.1602018	1.8436558	1.9761156
1	88	Contig65087	-0.6630308	0.18241511	2.405613	2.1899006	1.763786	1.7021763	1.2869765	1.3205081
1	88	Contig65697	-1.4035015	-1.1596762	-0.10545988	0.042288013	-0.096770845	-0.30556345	-0.41205674	-0.21810716
1	88	Contig65912	0.2839777	0.21982007	1.6793832	1.62351	1.4926755	1.4037673	1.0107805	1.121234
1	88	Contig66599	-1.1914794	-1.3128978	-0.24397932	0.33502018	-0.052913655	-0.13340382	-0.39931947	-0.40298828
1	88	Contig68201	2.000048	2.0000892	2.9584262	3.2298577	2.7727716	2.674531	2.584902	2.5947576
1	88	Contig68312	2.901026	2.8670995	4.2435055	4.209988	3.5626252	3.5507286	3.0947359	3.2381194
1	88	Contig68758	2.376062	2.5157182	4.7097354	4.649651	3.5939252	3.497299	3.3443322	3.3742964
1	88	Contig69793	-0.90289265	-0.79826266	0.12836872	0.32784382	0.09473275	0.04439532	-0.30130184	-0.113593206
1	88	Contig69956	2.0703478	2.6636398	4.3723164	4.3056507	3.8556108	3.7032301	3.1169906	3.4544756
1	88	Gypsy-21_Hg_v12Dec2011	-0.27814966	-0.39233583	2.746031	2.3646564	1.680685	1.5255156	0.73940235	0.8440305
1	87	Contig200	4.0605936	4.119634	5.2835274	5.2654037	4.6510015	4.6842637	4.2050195	4.2558246
1	87	Contig1153	4.202983	5.091644	5.9517336	6.041124	5.338	5.084007	4.9282875	4.922753
1	87	Contig1896	2.2560775	2.3571744	3.5398707	3.5415518	3.1531405	3.0985835	2.941057	2.9975224
1	87	Contig3027	-0.34457287	-0.6554314	0.84184325	0.6021255	0.82947844	0.65750545	0.30732223	0.51355755
1	87	Contig3798	-0.5966572	-1.0660131	0.85753196	0.43858021	0.33798566	0.5495473	-0.16579495	0.23390156
1	87	Contig4584	-0.78716266	-1.1596762	1.4330319	1.3433064	0.5230295	0.5155157	-0.1444042	0.31095058
1	87	Contig6026	-2.2915714	-2.5867715	2.5936632	2.4496477	1.313678	1.6192205	-0.112904064	0.03016606
1	87	Contig6287	0.78951466	0.6060791	2.023159	2.0466433	1.8946941	1.9598694	1.2908984	1.7321727
1	87	Contig6496	1.4039148	2.2256691	6.566822	6.632093	5.7517633	5.2396073	3.480156	4.365383
1	87	Contig6955	3.1070418	3.131177	4.1442094	4.130363	3.4651847	3.628331	3.2223616	3.4662955
1	87	Contig6998	-4.0651717	-3.687852	0.12836872	-0.72907513	-0.7513009	-1.0825903	-2.784655	-1.4204199
1	87	Contig6999	0.07660044	0.19185796	4.132444	4.040068	3.3037672	3.1840277	2.3172338	2.5885906
1	87	Contig7615	-0.6461463	-0.09926256	2.6696393	2.3417134	1.9343678	1.8136392	0.6321362	1.1591969
1	87	Contig7617	-0.98561996	-0.707334	2.0932615	1.566794	1.5758712	1.0976962	-0.0029777524	0.5772956
1	87	Contig8001	2.2312894	2.3487709	3.6346636	3.6460834	3.2825787	3.296738	2.816042	2.9834905
1	87	Contig8043	2.5483274	2.5853286	3.9879827	3.9378707	3.2286472	3.2959037	3.0410454	3.083356
1	87	Contig8416	-0.68011713	-0.23199354	1.0518651	0.9398066	1.0341294	0.8149899	0.42631102	0.73650056
1	87	Contig8743	1.9539601	1.8384097	2.9278123	3.0650942	2.7169995	2.7749386	2.3682241	2.6267085
1	87	Contig8902	-6.603182	-6.603182	-1.8100193	-1.4342252	-2.0334144	-1.7114278	-3.5180078	-2.4026418
1	87	Contig8934	-2.6626534	-2.5867715	1.6101024	1.0872185	0.75260425	0.64706665	-0.60340697	-0.20730656
1	87	Contig8945	0.7003065	2.3508763	3.739914	3.550045	2.8646116	2.5912986	1.9565738	2.4389462
1	87	Contig9098	-0.47248986	-0.47977698	1.1654395	1.4626524	1.1321961	1.2259187	0.5881642	0.80197674
1	87	Contig9107	-1.835152	-1.7159904	0.7718125	0.78608114	0.4518407	0.44493946	-0.20955725	-0.17538412
1	87	Contig9141	-3.5433273	-2.889251	-1.2594962	-1.4342252	-1.355388	-1.6317352	-1.8229266	-1.7291195
1	87	Contig9670	3.429763	3.4448104	4.7442284	4.685835	3.867613	3.8604538	3.4741342	3.6536949
1	87	Contig9814	1.181925	0.71479523	2.240043	2.1679945	1.8902178	1.997305	1.5936037	1.8554482
1	87	Contig10446	2.1991117	1.7454278	2.982458	3.0896642	2.5166945	2.5101793	2.288107	2.520575
1	87	Contig11988	0.5405769	0.74715227	1.9421397	1.6893091	1.379045	1.3404272	0.92250884	1.4141772
1	87	Contig11997	-1.0962875	-0.49488395	2.846346	2.8405497	1.991904	1.7370209	0.39017287	0.94408894
1	87	Contig12849	-0.7326372	0.10455308	1.2550106	1.3000025	1.1622187	1.01084	0.6867677	0.8492019
1	87	Contig15103	2.2935677	2.1430292	3.3027897	3.2489533	2.7055817	2.7797203	2.4476411	2.7043335
1	87	Contig15218	-6.603182	-4.61998	-1.3295717	-2.162387	-2.2606804	-3.1017885	-3.5180078	-2.125916
1	87	Contig15872	1.1389384	1.0096774	2.2260191	2.2384837	1.8834772	1.8344744	1.5220075	1.5663141
1	87	Contig24135	-6.603182	-6.603182	-2.3366961	-2.3880548	-3.340219	-2.600373	-4.3961267	-2.9659827
1	87	Contig27205	-6.603182	-6.603182	-2.6091065	-2.923452	-3.5423741	-2.7669106	-4.702518	-3.9900975
1	87	Contig28177	-6.603182	-6.603182	-2.493481	-2.4899402	-3.340219	-3.555844	-4.1586256	-4.184477
1	87	Contig28865	3.0043874	3.291028	4.5759606	4.736774	4.341649	4.043057	3.5594866	4.065252
1	87	Contig29355	3.6825595	3.659612	4.882187	4.8688536	4.511174	4.478348	4.0213695	4.252415
1	87	Contig29947	1.2190881	0.8340662	2.4476545	2.5252166	2.2265923	2.350608	1.631208	2.0453012
1	87	Contig30078	0.035457324	-0.053885322	1.4844385	1.3361788	1.0422251	0.8289082	0.4959741	0.88489145
1	87	Contig30290	0.87351906	1.865174	3.3817108	3.1779969	2.528263	2.491354	1.7327176	2.2584276
1	87	Contig30390	1.181925	1.5018647	2.6592405	2.568424	2.2087288	2.28317	2.0240848	2.2009676
1	87	Contig31097	0.6603155	1.2132614	4.7407103	4.630121	3.769896	3.5770624	2.3756273	2.7171102
1	87	Contig31421	-5.087512	-4.61998	-2.196097	-2.438041	-2.5846815	-2.1971111	-3.648839	-2.6243615
1	87	Contig31546	1.5856099	1.0150008	2.2715948	2.4578776	1.991904	2.1711624	1.6738749	1.994892
1	87	Contig31889	2.1638203	2.2141495	3.3925128	3.4330308	3.0078378	3.0229623	2.7968702	2.9198294
1	87	Contig32690	-1.6193705	-1.4546198	1.1400131	1.0220759	0.7426999	0.57730514	-0.43787614	0.021016963
1	87	Contig38049	-6.603182	-6.603182	0.49246764	-0.5998306	-0.3387357	-1.6317352	-3.3997324	-1.254196
1	87	Contig43643	4.220262	4.1221013	6.9174156	6.8898892	6.208748	5.788778	4.872806	5.147557
1	87	Contig43719	3.40781	3.0098436	4.4557953	4.47334	4.0691404	4.1618233	3.5820596	3.8591285
1	87	Contig43720	-4.624154	-5.084101	0.29140437	-0.12503265	-0.494501	-0.74170095	-1.5417392	-1.6980773
1	87	Contig44089	2.1614366	2.0784209	3.2922535	3.6265044	2.9786222	2.8439121	2.6806505	3.0297425
1	87	Contig44128	0.8559259	0.16334133	1.8060024	1.9887435	1.5925007	1.7345597	0.98195326	1.290418
1	87	Contig44151	1.7784058	1.362687	3.0747712	3.0726163	2.3376045	2.3618133	1.893504	2.1537101
1	87	Contig47164	1.084596	1.8444003	3.692625	3.9767616	3.3213284	2.8139226	2.744941	2.923509
1	87	Contig47286	-4.624154	-3.8593519	1.8113799	1.5235279	0.7426999	-0.3363781	-1.0859619	-0.6296867
1	87	Contig48890	-1.3202266	-1.7897236	-0.3604481	-0.3257525	-0.17925625	-0.3572954	-0.6479651	-0.37853172
1	87	Contig49509	0.59816647	0.13424768	1.3541565	1.4295496	1.2275671	1.1503617	0.97709215	1.1126604
1	87	Contig54722	3.3834739	3.2566307	5.5983405	5.9764338	4.265507	4.4040356	3.9205947	4.5159497
1	87	Contig55902	0.5183727	0.38530803	1.4365166	1.6409665	1.2591628	1.01084	0.7508423	1.1550277
1	87	Contig56414	1.9456718	1.5971984	2.8952694	2.9225209	2.6404486	2.6911242	2.2198243	2.4944253
1	87	Contig56768	1.7405766	1.5576314	2.8212473	2.902159	2.26513	2.2848527	2.000335	2.3377862
1	87	Contig57020	1.1045948	0.7974575	2.311986	2.2056258	1.7063767	1.7686396	1.4466696	1.7321727
1	87	Contig57086	-4.0651717	-4.060205	-0.6263252	-0.49399865	-1.4214536	-1.6317352	-2.4192016	-1.7608663
1	87	Contig57734	-4.308959	-4.304322	1.7897485	1.4328943	0.81064105	-0.14244527	-0.85892886	-0.79818684
1	87	Contig57845	0.48058733	0.47308043	1.9543436	1.9565765	1.3726401	1.4130329	1.0713289	1.129757
1	87	Contig57848	0.6670583	0.7662232	2.3984854	2.4263506	1.8607781	1.6895249	1.0483412	1.4856277
1	87	Contig58752	-2.0001094	-1.6121964	-0.48722416	-0.5327743	-0.5545091	-0.53663	-0.69395673	-0.6588819
1	87	Contig62971	3.1877282	2.8039541	3.9915395	4.0542493	3.7459452	3.6441495	3.2885623	3.5926096
1	87	Contig63445	-3.8645725	-4.304322	0.53212714	0.3703748	-0.061578605	-0.1885269	-1.3563113	-1.2997291
1	87	Contig63758	3.8028991	3.7276223	4.957468	4.8793077	4.5245924	4.3528137	3.9782581	4.0790634
1	87	Contig64396	3.2383626	3.3553605	4.525331	4.5141616	4.087339	4.085191	3.6538353	3.8267481
1	87	Contig65078	1.4159667	1.5206943	2.5952225	2.5820417	2.1649318	1.9807868	1.8569417	2.0475512
1	87	Contig65238	0.5479028	0.77879834	1.8973306	1.7059915	1.553396	1.5453119	1.2390615	1.6575316
1	87	Contig67257	-1.8745935	-2.4578185	-0.30103165	0.19214247	-0.3599778	-0.7836576	-1.127591	-0.6442098
1	87	Contig69400	1.3671422	1.3030224	2.445927	2.4529452	2.0310593	2.0654705	1.6587812	1.7349678
1	86	Contig665	4.3085384	4.2573175	5.5292606	5.5382075	5.1448793	5.105352	4.548639	4.893662
1	86	Contig1049	-2.2384984	-1.7897236	-0.4098207	-0.5327743	-0.8234212	-0.6613134	-1.2373409	-1.0079963
1	86	Contig1106	0.8018194	1.0150008	1.9640329	1.9681472	1.9343678	1.7614043	1.545176	1.6367579
1	86	Contig1118	1.923334	1.5355829	3.0691714	3.1406543	2.5778124	2.4869747	1.9834741	2.1765049
1	86	Contig2630	1.6345608	2.0081165	3.2111876	3.2336972	2.6733828	2.4869747	2.33633	2.4251692
1	86	Contig2927	-0.07287006	0.19185796	1.5757535	1.661069	1.2522011	1.4525093	0.9425974	1.3608824
1	86	Contig3859	2.1325197	2.5194669	3.625536	3.724576	3.3958385	2.9716458	2.6580617	3.0010092
1	86	Contig4834	1.0281242	1.2316663	2.1129913	2.2346566	1.8095458	1.586839	1.3819599	1.7067703
1	86	Contig5760	0.98021513	1.4712164	3.7685282	4.1096196	2.2959125	2.682213	2.0497658	2.7968395
1	86	Contig6033	1.3036903	1.3751572	2.3382986	2.327411	1.9750943	1.8974346	1.55825	1.695335
1	86	Contig6785	-0.5645909	-0.5411855	0.595891	0.71088856	0.4086276	0.3255944	0.21114191	0.4536761
1	86	Contig7613	0.36088806	-0.053885322	1.874393	1.9378679	1.6780905	1.6767615	1.0804224	1.2322483
1	86	Contig7614	0.6052059	0.15370871	1.8948	1.8629895	1.68586	1.7197038	1.1768371	1.3242255
1	86	Contig8434	-1.241583	-4.060205	0.37377486	0.43858021	0.08691625	-0.6876099	-1.599534	-0.30757025
1	86	Contig8647	2.034324	1.770815	3.071414	3.0124283	2.6537127	2.795153	2.4138825	2.375886
1	86	Contig8716	-0.9436557	-0.35053816	1.4945035	1.3000025	0.9157389	1.0549223	0.09014362	0.41929972
1	86	Contig8799	1.0123308	1.046535	2.143156	2.0832815	1.7266054	1.6377792	1.4360843	1.5313671
1	86	Contig9929	2.5281174	2.369689	4.0220027	3.9501736	3.1418893	3.234534	2.965792	3.0342872
1	86	Contig10096	2.5556068	2.4911115	3.632387	3.4288504	2.9139507	2.8586762	2.647398	2.9669454
1	86	Contig10587	-4.308959	-3.687852	0.15403388	-0.38359904	-1.5389416	-1.4616853	-2.784655	-1.2767795
1	86	Contig10633	0.42596394	0.28302547	1.7622449	1.8530384	1.7316185	1.6004198	1.0390424	1.5281476
1	86	Contig12086	-0.5645909	-0.42089397	1.7342064	1.6380718	1.3949339	1.3565251	0.9325881	1.0055888
1	86	Contig13353	-1.1430856	-0.36433575	0.6569506	0.65466994	0.49968892	0.2722233	-0.18750931	0.20188792
1	86	Contig13621	0.5910925	0.28302547	4.200614	3.9904416	3.5241463	3.558401	2.1438184	2.8377125
1	86	Contig16301	-3.5433273	-3.2831137	-1.50801	-1.8641148	-1.8082612	-1.6843569	-2.0890806	-1.6677082
1	86	Contig16669	1.0333505	1.0671809	2.4631095	2.211479	1.7391057	1.76382	1.1852906	1.7152876
1	86	Contig16931	-0.90289265	-0.5890352	0.38103443	0.39117795	0.19265911	-0.063051604	-0.30130184	0.20995839
1	86	Contig17563	-2.4644322	-3.0712423	-1.0481565	-1.24934	-1.2517081	-1.2694404	-1.432816	-1.5250016
1	86	Contig19447	-3.077323	-2.977076	-1.0679301	-1.5366197	-1.2517081	-1.4166462	-1.7227926	-1.2767795
1	86	Contig23054	4.170164	4.1115856	5.1774445	5.2800975	4.8464637	4.850291	4.360933	4.5899734
1	86	Contig25194	-6.603182	-6.603182	-2.493481	-3.3540053	-2.9424636	-3.2643964	-4.3961267	-3.0464072
1	86	Contig28383	-6.603182	-4.060205	-1.9149929	-2.0815763	-2.3456469	-2.0853992	-3.2916803	-2.3040476
1	86	Contig29447	0.8618142	0.541115	1.9298317	1.8455297	1.9146674	1.7246728	1.3634572	1.660475
1	86	Contig30121	-4.0651717	-4.060205	-1.6508999	-2.438041	-1.9989266	-2.6536117	-3.0997715	-2.2572987
1	86	Contig30153	0.8381152	1.062047	2.34943	2.3399332	1.778394	1.5255156	1.3522406	1.7265663
1	86	Contig30498	2.125199	2.4796116	3.2874386	3.343482	2.874842	2.8045683	2.5061471	2.5318682
1	86	Contig30698	2.4065752	2.3211157	3.4582522	3.352338	2.8147066	2.8069124	2.5477014	2.7478733
1	86	Contig30699	2.3574393	2.596019	4.092703	4.0090423	3.72033	3.5081444	3.2518246	3.4253607
1	86	Contig30916	-0.88294023	-0.5890352	1.4469205	1.3922366	1.213299	1.346888	0.5428069	0.99629647
1	86	Contig31112	2.8292627	2.7395256	3.908685	3.9513397	3.2654006	3.25614	2.8009999	3.0500817
1	86	Contig31516	-2.1874044	-2.1312895	2.3604763	1.9932808	1.7613369	1.2082847	0.3605944	0.30342874
1	86	Contig33687	0.78951466	-0.053885322	1.443461	1.6205798	1.2311121	1.3787643	0.93760145	1.0239956
1	86	Contig34454	2.8322628	2.4543757	3.8872058	3.9641068	3.3533852	3.4746232	3.2120607	3.3462436
1	86	Contig34809	-0.5966572	0.05365685	0.6569506	1.1697339	0.6503563	0.7867434	0.09014362	0.46045396
1	86	Contig35042	-2.4644322	-2.7294312	-0.56905216	-0.7748921	-0.94698155	-0.7979217	-1.629348	-1.231967
1	86	Contig35471	-1.0070753	-1.1840905	1.2550106	0.87240535	0.92889893	0.38336152	0.29954833	0.28826606
1	86	Contig35621	-3.8645725	-3.1728039	-1.4287589	-1.6186216	-1.721894	-1.8858845	-2.589533	-2.044813
1	86	Contig35733	1.0896219	0.6950263	2.155893	2.1169345	1.8377161	1.8952327	1.515319	1.9084036
1	86	Contig36730	-1.6531032	-1.7523711	-0.39731717	-0.28109902	-0.11469575	-0.71439946	-0.7576766	-0.45319054
1	86	Contig37967	-5.087512	-3.4039512	-0.8642066	-0.3257525	-1.355388	-1.4389861	-2.3668737	-2.2120936
1	86	Contig39413	-4.0651717	-4.304322	-0.65584546	-0.33713657	-0.6961179	-0.85644853	-1.7553798	-1.637983
1	86	Contig39746	1.8717719	1.770815	3.0247314	3.0629377	2.42684	2.3871028	2.1907403	2.250637
1	86	Contig43648	3.9565206	4.0642548	5.664449	5.646216	4.756811	4.5168033	4.6577854	4.463841
1	86	Contig44183	1.4199618	1.0773939	2.3586411	2.2873318	1.9300131	1.8275627	1.7612624	1.9133471
1	86	Contig44451	1.5532405	1.4319665	2.5331206	2.694968	2.2424824	2.2764187	2.1153567	2.2758045
1	86	Contig45093	1.099621	0.8036239	2.2340493	2.0618424	2.0351198	1.8774956	1.4916617	1.9231834
1	86	Contig45583	1.7277431	2.1527169	3.059037	3.0715442	2.513788	2.4499533	2.2663672	2.2929745
1	86	Contig46427	-1.5542428	-1.5792372	0.27590773	0.1682265	0.08691625	-0.22648807	-0.24327765	-0.21810716
1	86	Contig46919	0.78951466	0.5703504	1.7398579	1.9612159	1.5448767	1.697129	1.389295	1.4418156
1	86	Contig47444	0.7708582	0.30058554	1.7951869	1.7170069	1.426196	1.5311995	0.817637	1.2163316
1	86	Contig49014	-1.461878	-1.234217	0.6328365	0.3703748	-0.044300664	0.04439532	-0.57445455	-0.20730656
1	86	Contig50787	-2.2384984	-2.520755	-0.34836617	-0.41946185	-0.6560857	-0.23613739	-1.0859619	-0.6588819
1	86	Contig52517	-6.603182	-4.61998	-1.9518212	-2.658819	-3.0128086	-3.0275922	-4.1586256	-3.0464072
1	86	Contig53446	-6.603182	-6.603182	-1.6813095	-2.3880548	-2.638026	-2.4062617	-3.962879	-2.3040476
1	86	Contig55069	-0.98561996	-0.2446916	2.2559052	1.9519219	1.64393	1.4614677	0.2194072	0.8543549
1	86	Contig55544	2.541011	2.6066308	3.7164633	3.6359646	3.3179998	3.4327352	2.9547136	3.2518425
1	86	Contig56323	0.751957	0.37705678	1.6823212	1.6028732	1.4956257	1.6430382	1.0343704	1.5054082
1	86	Contig56400	-0.4430606	-0.49488395	0.6865362	0.60805935	0.62361836	0.5882601	0.28387332	0.35527396
1	86	Contig56512	2.4906306	2.037174	3.4410124	3.302029	2.7544196	2.7100358	2.3793147	2.6842313
1	86	Contig57138	-4.0651717	-3.687852	-1.50801	-1.9328839	-1.8689587	-1.7390325	-2.5303354	-2.352453
1	86	Contig58694	-1.0288591	-2.231716	-0.05555032	0.12746072	-0.010356015	0.0364095	-0.58885753	-0.39070785
1	86	Contig61051	-2.4644322	-2.4578185	-1.0481565	-0.9924312	-0.9796217	-1.0479997	-1.5703397	-0.9345731
1	86	Contig63409	-4.624154	-4.61998	-1.2594962	-2.0428793	-2.4362643	-2.600373	-3.3997324	-2.508955
1	86	Contig63784	2.724975	2.7977936	3.9820354	4.030168	3.2731562	3.319903	2.941057	3.2182856
1	86	Contig64097	0.5696596	0.49611774	1.9396865	1.5545641	1.3758461	1.2943728	1.0713289	1.2712878
1	86	Contig64260	0.3186686	0.0116008995	4.453648	4.352749	3.5897908	3.516046	2.6443367	2.7506375
1	86	Contig64395	3.4455218	3.2965	4.5265574	4.4890847	4.131144	4.1015153	3.6416063	3.8507793
1	86	Contig64403	2.297915	2.1813958	3.7809136	3.782731	2.9722838	3.2152493	2.8523111	2.864757
1	86	Contig64513	2.2493591	2.19083	3.5845172	3.5721989	3.1954749	3.2258	2.8889847	3.1094334
1	86	Contig64575	2.1325197	2.5727556	3.4505198	3.3532207	3.1343393	2.9747767	2.6791556	3.0712442
1	86	Contig64592	2.6807206	2.823796	3.880827	3.8875823	3.3411398	3.319082	2.737778	3.0388176
1	86	Contig65047	1.8000231	1.950963	3.0747712	3.0246685	2.723304	2.8822114	2.3037145	2.6535428
1	86	Contig65142	-0.7326372	-0.170136	3.5774343	3.5189185	3.0704982	3.10907	1.893504	2.4576774
1	86	Contig65682	-0.38595596	0.49611774	2.2460117	2.5531409	2.1197631	1.4161083	1.4950651	1.5600228
1	86	Contig67281	0.1745834	-0.042761534	1.1485386	1.0914584	1.143528	0.8103205	0.53620905	0.8336316
1	86	Contig68776	-0.3582349	-0.29663858	2.2598436	1.909342	1.9102527	1.9993566	1.0984389	1.6397439
1	86	Contig68777	-0.68011713	-0.707334	1.8897252	1.5939378	1.5646774	1.6690489	0.47542688	1.1880473
1	86	Contig69538	-0.54882324	-0.12250046	1.1612328	1.1166393	0.7867425	0.65229553	0.5027585	0.5897114
1	85	Contig188	2.5646548	2.720111	5.319347	5.2773104	4.9473886	4.617725	4.0854073	4.366285
1	85	Contig350	4.7183375	4.732963	5.764161	5.7461944	5.3400526	5.304087	4.9229293	5.0367007
1	85	Contig455	-0.9436557	-0.3233351	0.29140437	0.57208383	0.22861585	0.08367205	-0.0029777524	0.21798381
1	85	Contig632	3.6352487	3.570278	5.037929	4.923654	4.6330333	4.504941	4.1977296	4.370334
1	85	Contig875	-2.5932822	-0.2446916	1.0877738	1.2439766	0.27060997	0.2722233	-0.15505974	0.15249017
1	85	Contig1064	3.1569507	3.9014323	5.1333165	5.113768	4.5155396	4.271127	4.335536	4.211367
1	85	Contig1167	2.4146042	2.4326718	3.4769807	3.4830794	3.0714867	2.8080833	2.8336186	2.8685796
1	85	Contig2205	-0.41422382	-0.68982285	0.5707233	0.363373	0.25674772	0.25168735	0.025597686	0.10998801
1	85	Contig2454	3.3503737	3.041473	4.318109	4.2583766	3.9343452	3.5798068	3.6734889	3.638851
1	85	Contig2515	2.4384265	2.4306824	3.8543754	3.8991115	3.547783	3.5736248	3.091368	3.3778768
1	85	Contig2716	-3.8645725	-4.304322	-1.7767138	-2.0052357	-2.0334144	-2.4998336	-2.589533	-2.352453
1	85	Contig3655	0.9856177	1.1757312	2.273544	2.3664064	1.8653466	1.7758387	1.7123946	1.6187104
1	85	Contig5266	0.48058733	0.41784796	2.018517	1.9117409	1.2764213	1.2910261	0.9275573	1.3130443
1	85	Contig6770	2.5664575	2.4660778	3.5805867	3.5561905	3.288543	3.3256364	2.9792175	3.1445372
1	85	Contig6971	0.8559259	1.1371976	2.9203675	3.1200593	2.045221	2.1136138	1.7669042	1.9594834
1	85	Contig7526	3.5087657	3.5299656	4.650223	4.649292	4.3130946	4.2934504	3.9549744	4.069686
1	85	Contig7616	-0.86326325	-0.1108345	2.6336696	2.2817793	1.9495064	1.7320943	0.61345524	0.9916277
1	85	Contig8023	1.1389384	1.3416605	2.5967803	2.5094664	2.5224905	2.4057832	1.9615023	2.1537101
1	85	Contig8491	2.4618618	2.4796116	3.7392087	3.8074145	3.092094	2.9086466	2.6701531	2.9752417
1	85	Contig8675	1.0946301	0.620126	2.0529726	2.1799846	1.5786561	1.5453119	1.3218958	1.465572
1	85	Contig9411	0.6535411	0.21982007	1.4640952	1.5297887	1.2556862	1.128026	0.70452714	0.9916277
1	85	Contig9474	3.07574	2.6568484	4.6714435	4.619523	3.5612183	3.4716713	2.9925191	3.2282364
1	85	Contig10329	-0.11859706	0.6749822	1.422527	1.2553574	1.0622674	1.1650621	0.56890005	0.93439007
1	85	Contig10586	-1.7967957	-1.0213993	1.874393	1.3749515	0.5686053	0.65229553	-0.85892886	-0.016173363
1	85	Contig10749	2.8471704	2.6737673	3.9476583	3.9484224	3.211708	3.332975	3.085737	3.1643677
1	85	Contig10751	3.0463297	2.7570956	3.921172	4.075798	3.2995543	3.371495	3.1838756	3.3026433
1	85	Contig11101	2.5628498	2.4445508	3.9867952	3.9449136	3.0685186	3.06959	2.7746434	2.812799
1	85	Contig11410	-0.8438541	-0.5411855	1.3467674	1.310951	1.2346485	1.035052	0.34557396	0.48059806
1	85	Contig12133	2.0728867	2.1308272	3.294175	3.218278	3.0901442	2.6499312	2.6211672	2.7739234
1	85	Contig12180	0.706865	0.5990039	1.7228366	1.5909469	1.362979	1.2571259	0.9123586	1.1798631
1	85	Contig14001	0.26631337	0.34357026	1.7897485	1.8227661	1.680685	1.7320943	1.0390424	1.2979996
1	85	Contig14107	-1.7594652	-1.0213993	2.2199667	2.0510023	1.703828	1.5025532	0.04433708	0.6323429
1	85	Contig14219	-1.2935237	-1.3401277	0.2602423	0.23881331	0.37694687	0.45694512	-0.23194924	0.092628956
1	85	Contig15100	-0.05054121	-0.33687213	0.8884059	0.8525542	0.7327271	0.72853225	0.13453537	0.6383313
1	85	Contig15873	1.2006264	1.0773939	2.4285374	2.272477	2.2283664	2.2865338	1.8302463	2.0698602
1	85	Contig16664	-6.603182	-3.8593519	-0.7482513	-1.2711717	-1.2718455	-1.4616853	-2.5303354	-1.7608663
1	85	Contig16962	-3.1787853	-2.8069289	0.030136732	0.11916699	-0.24685812	-0.84159017	-1.3075166	-1.3467761
1	85	Contig19252	-2.2915714	-1.7897236	-0.5139837	-0.18543819	-0.20783943	-0.13340382	-0.8074048	-0.6153097
1	85	Contig21140	-3.6932776	-2.6562	-0.8133535	-1.7985822	-1.6144497	-1.3946546	-1.9687157	-1.7933509
1	85	Contig28882	2.1614366	2.4286904	4.839735	4.786956	4.4010544	4.094336	3.6277237	3.9076147
1	85	Contig28908	4.073962	3.9776654	5.245803	5.130081	4.7799788	4.7597156	4.2640457	4.3739243
1	85	Contig28920	5.455652	5.1038666	7.2288694	7.807114	5.6770873	6.097124	4.999491	5.860639
1	85	Contig30209	1.2418377	0.61311966	2.5779757	2.8009868	1.9898136	1.9235983	1.9037824	1.878382
1	85	Contig30639	2.8837786	4.616167	5.479259	5.4584265	4.974332	4.6982217	4.1144567	4.8336587
1	85	Contig30817	-3.4096942	-2.889251	-0.899145	-1.0666496	-0.86851066	-1.2496078	-1.6598092	-0.952577
1	85	Contig31203	0.5624438	0.28302547	2.0021517	2.0981014	1.4106497	1.346888	0.64445686	1.129757
1	85	Contig31280	0.69371796	0.47308043	1.5694193	1.786626	1.323674	1.26397	1.1554841	1.3859987
1	85	Contig31650	-2.2915714	-2.1312895	1.956772	1.9449121	1.8630642	1.5703714	0.5753501	1.0285609
1	85	Contig31706	-0.29119045	-1.234217	0.20402946	0.42519528	0.44574627	0.012182263	-0.34947306	0.1937719
1	85	Contig31944	-0.45769966	-0.1580781	1.8973306	1.7441827	1.7904552	1.692064	0.98679805	1.518446
1	85	Contig32689	-2.2915714	-2.7294312	0.39544463	0.356337	0.07905702	-0.16991635	-1.0455178	-0.8992339
1	85	Contig32937	-1.4035015	-1.4546198	0.039349575	-0.06706625	-0.3707181	-0.3572954	-0.7096222	-0.6153097
1	85	Contig33024	-0.27814966	-0.19456	1.0518651	0.6660906	0.7963496	0.5882601	0.16052702	0.53939235
1	85	Contig33445	1.6550416	1.8323939	2.7389946	2.8048632	2.5999086	2.5287619	2.2998283	2.4878132
1	85	Contig34086	-3.6932776	-4.060205	0.38103443	-0.2271688	-1.3770684	-1.0142307	-2.4192016	-2.044813
1	85	Contig34422	0.024984825	-0.21940687	1.7113764	1.566794	1.6545273	1.3724451	0.53620905	1.2362002
1	85	Contig34808	-1.0962875	-1.0888563	0.8781879	0.8674682	0.86186254	0.31903028	-0.60340697	0.31843328
1	85	Contig39931	-2.5932822	-3.1728039	-1.2146345	-1.4591348	-1.0646559	-1.6317352	-1.8939122	-1.5250016
1	85	Contig43614	1.4199618	0.8520275	3.0814624	3.2584074	3.1578026	3.114758	2.2523603	2.597831
1	85	Contig43678	2.2175868	2.6737673	4.124907	3.9045405	3.2436366	3.0219536	2.6351135	2.7847528
1	85	Contig43764	1.7277431	2.3613582	3.6772478	3.4204533	3.0911193	3.0077581	2.4102824	2.607013
1	85	Contig44219	3.393664	3.291028	4.524513	4.5438437	3.8590503	3.8451383	3.8399398	3.8234699
1	85	Contig44446	-6.603182	-3.0712423	-0.1891093	-0.1549177	-0.7513009	-1.5810156	-2.4736278	-1.7608663
1	85	Contig44492	3.55035	3.5997899	4.707935	4.7721825	3.9234354	3.9016147	3.7516656	3.8706098
1	85	Contig44884	-0.53322744	-0.36433575	3.7321393	3.520491	3.5619218	3.1204236	1.7240428	2.2642431
1	85	Contig44888	2.1944559	2.1357203	3.6801894	3.9069471	2.9227428	2.8115897	2.2861443	2.7353675
1	85	Contig45380	2.7679124	2.910569	4.0455766	4.126238	3.657195	3.5756884	3.0422087	3.1931033
1	85	Contig45650	1.333649	1.6460352	2.6153429	2.4951427	2.055252	2.1638646	1.8701063	1.9207306
1	85	Contig45671	3.7267568	3.3720422	4.667743	4.681625	3.9782326	3.870014	3.7323346	3.8155713
1	85	Contig45858	1.9373356	1.4199802	3.1907046	3.0433834	2.5340128	2.668098	2.4210556	2.582397
1	85	Contig46747	-1.1430856	-2.1805859	-0.4098207	-0.10544937	-0.494501	-0.37852246	-0.9679244	-0.7820203
1	85	Contig47217	1.2642338	1.127401	3.6155822	3.6374145	3.4005668	3.170437	2.3172338	2.5557742
1	85	Contig47577	0.18402421	0.2741644	1.2311289	1.2553574	0.92013896	1.0149037	0.522922	0.8388404
1	85	Contig48257	-3.4096942	-3.5377305	0.13697478	0.29877493	0.1331901	0.20259818	-0.89434236	-0.70382416
1	85	Contig54815	2.9460356	2.4602387	5.3545294	5.321274	4.7313905	4.5521665	3.4963748	3.7969713
1	85	Contig55068	-0.9231284	-0.39233583	2.44938	2.114854	1.7440757	1.5841074	0.46156394	0.8336316
1	85	Contig55667	2.557421	2.5119598	3.9439917	3.795775	3.056585	3.0538855	2.6716573	2.8634808
1	85	Contig56642	1.0744917	1.9229299	3.220311	3.009072	2.9106398	2.551309	1.8275495	2.1948907
1	85	Contig57021	-0.6461463	-0.99960643	0.4857502	0.55988944	0.33138832	0.23783201	-0.012630603	0.37693393
1	85	Contig57037	-3.2889833	-2.977076	1.1400131	0.78608114	0.87552166	0.8289082	-0.26620644	0.03016606
1	85	Contig57713	1.5201278	1.4319665	3.3699167	3.3265042	2.9380016	3.0057187	2.5111973	2.6236959
1	85	Contig58501	-2.8955016	-2.8069289	-1.1927252	-1.1052642	-1.3990866	-1.0651898	-1.599534	-1.4717411
1	85	Contig58634	-2.1381423	-0.47977698	0.97724646	0.43858021	0.29794005	-0.16991635	-0.26620644	0.10998801
1	85	Contig60046	-1.3202266	-1.2089322	0.28367692	0.32784382	0.31141284	0.2585653	-0.102555744	-0.07382886
1	85	Contig60448	-1.835152	-1.3678924	0.15403388	0.076965064	-0.07906693	-0.7979217	-0.82437354	-0.2960774
1	85	Contig61582	1.4397726	1.6357085	3.0533757	2.9237096	2.7270737	2.7373319	2.132938	2.3919115
1	85	Contig62918	2.0855153	2.16234	3.3170345	3.296533	3.0605738	2.9009862	2.3645084	2.583948
1	85	Contig63838	1.1292092	1.1993018	2.4424658	2.3855157	1.9729792	1.8774956	1.8986523	1.8884587
1	85	Contig63870	0.91375315	1.2407814	3.0177712	3.026883	2.9028845	2.8450532	2.1503074	2.4576774
1	85	Contig64624	0.99636245	0.82196635	2.0821824	2.1918757	1.703828	1.5481179	1.545176	1.6034964
1	85	Contig64656	2.5391762	4.223247	5.259881	5.2824163	4.7266912	4.524658	3.905971	4.682266
1	85	Contig64815	1.9261452	2.050191	4.400237	4.2588477	4.0043526	3.7026007	3.3243878	3.4813514
1	85	Contig64821	2.4265647	2.1036139	3.5439136	3.4919229	2.9498782	2.8998885	2.8615673	2.8774595
1	85	Contig65143	-0.6974102	-0.23199354	3.6757746	3.511031	3.1726213	3.080289	1.9786203	2.6446533
1	85	Contig65390	-0.4430606	-0.621848	1.1986583	0.9723606	0.49968892	0.5937065	-0.061892435	0.43314895
1	85	Contig65928	-0.75058204	-1.2599612	0.29909053	0.356337	-0.02722808	0.3255944	-0.4909545	0.10133469
1	85	Contig68282	-1.0070753	-0.9156255	1.5502481	1.3254209	1.0178005	0.7962206	-0.25469625	0.23390156
1	85	Contig68313	2.6108105	2.6821527	3.8960888	3.8348458	3.2834322	3.0519104	2.7247941	2.831198
1	85	Contig68875	2.607312	2.5673332	3.9236562	3.961794	3.1362307	3.1631362	2.9297864	3.0899196
1	85	Contig68930	2.3595204	2.3168137	4.5791163	4.687236	3.3146636	3.2706494	2.75349	3.0320165
1	85	Contig69043	0.94736725	0.59189385	1.9223963	1.8629895	1.4043839	1.4525093	1.0758828	1.4001569
1	85	Contig69056	2.3964756	2.264162	3.3413968	3.400098	2.729581	2.73364	2.4370656	2.7395482
1	85	Contig69077	1.0946301	1.0308541	2.3438752	2.3488116	2.1273901	1.7172129	1.4110788	1.7571354
1	85	Contig69264	0.3186686	0.51879215	1.5914681	1.5819368	1.078103	1.1242695	0.9072565	1.1083543
1	84	Contig676	2.2649868	3.2202418	4.357692	4.401348	3.533504	3.2942338	3.0281856	2.886285
1	84	Contig770	1.7815139	2.2529469	4.031248	4.4229474	2.6602993	2.977901	2.3866613	2.9975224
1	84	Contig1114	0.08670478	0.2741644	3.1274505	2.754975	2.4097419	2.254256	1.0621778	1.4622021
1	84	Contig1214	3.0870872	3.1126845	4.17946	4.1436877	3.7994351	3.7478364	3.25283	3.407956
1	84	Contig1231	2.9418752	2.7838354	3.9372451	3.8297815	3.632621	3.640211	3.046853	3.2760282
1	84	Contig1482	1.0070276	1.2086232	2.3024712	2.1819732	1.8721724	1.5140802	1.5679781	1.8809078
1	84	Contig2054	1.4199618	1.6426011	3.2433672	3.2928574	2.8416145	2.5844824	1.9441786	2.0742807
1	84	Contig2635	-0.16582839	-0.2834744	1.2901074	1.0914584	0.7023874	0.65229553	0.48915756	0.8231571
1	84	Contig3029	-2.0001094	-1.7523711	4.002745	3.7774804	3.7832334	3.65785	0.6383097	2.2910767
1	84	Contig3324	-0.2652264	-0.35053816	1.0788801	1.3145821	0.8890525	0.5662661	0.6807989	0.65023404
1	84	Contig6240	0.88512963	2.3124986	3.8080616	4.2283845	2.3458004	2.9119172	2.1064851	2.8101513
1	84	Contig6752	3.2541077	3.605973	4.4622183	4.4149384	3.7133796	3.6250134	3.2924786	3.5926096
1	84	Contig7081	1.2950151	1.307367	2.3586411	2.5094664	1.9451972	2.0964668	1.5647427	1.6277623
1	84	Contig7137	2.3237267	2.8207612	5.081135	5.0604525	3.664421	3.4834433	3.0537915	3.2596262
1	84	Contig7174	3.3711503	3.3171062	4.626781	4.5153446	4.2954326	4.2604766	3.814973	4.21237
1	84	Contig7421	1.1292092	1.706489	5.7498817	5.7413144	5.2944193	5.232213	4.122729	4.581847
1	84	Contig7543	3.3046646	3.2700431	4.3364053	4.2616706	3.625907	3.4790401	3.3612106	3.5535696
1	84	Contig7686	2.587917	2.3466623	3.3835168	3.5531209	2.8691673	2.8208988	2.702891	2.79148
1	84	Contig8290	3.5666537	3.1981933	4.448481	4.505851	4.0611997	4.001191	3.8827803	3.9100895
1	84	Contig9444	-0.9644832	-0.08778313	1.7027211	1.4528011	1.4837887	1.4644415	0.72207034	0.948914
1	84	Contig9793	2.4501917	2.3800354	4.507638	4.5357027	3.3419595	3.3264537	3.2130942	3.315769
1	84	Contig9823	-0.07287006	-0.7796077	1.3393401	1.1166393	1.0178005	0.93994445	0.18605715	0.49387255
1	84	Contig10019	1.0437464	0.9608602	2.6367016	2.4496477	2.1704798	1.7901303	1.6156585	1.7516254
1	84	Contig10151	0.78951466	0.58474845	1.8006048	1.7761317	1.3269907	1.4068625	1.0012354	1.2751342
1	84	Contig10173	-0.1420185	-0.68982285	1.0699313	1.0787011	0.5345594	0.69852006	0.16052702	0.20995839
1	84	Contig10848	-1.073454	-1.234217	0.8365755	0.96775484	0.93760604	0.64706665	0.07199581	0.08387017
1	84	Contig12861	2.0106814	2.3529787	3.6977148	3.677431	3.5428014	3.338657	2.6489263	2.9502084
1	84	Contig13009	-1.0509818	-1.7523711	0.28367692	0.25403967	0.1853586	0.012182263	-0.20955725	0.16914535
1	84	Contig14178	-0.48743442	-0.21940687	1.6705331	1.3853474	0.7819149	0.8242837	0.39747345	0.644295
1	84	Contig15328	-5.087512	-3.5377305	-0.93496156	-1.24934	-1.4441808	-1.8552508	-2.4736278	-2.565421
1	84	Contig16293	1.3671422	1.4595532	2.6367016	2.728008	2.420646	2.501521	2.165336	2.1928594
1	84	Contig16416	-3.8645725	-6.603182	-1.6211356	-2.0428793	-2.4839475	-1.6577992	-4.1586256	-1.7933509
1	84	Contig16829	1.9484398	1.7581773	3.2040515	3.2279341	2.4559042	2.3995833	2.1970222	2.5042872
1	84	Contig23683	-2.3467884	-1.3401277	0.2364196	0.16016528	-0.10570533	-0.38925505	-1.1924169	-0.79818684
1	84	Contig29312	-0.9644832	-1.3962137	-0.1466754	0.29877493	-0.010356015	0.04439532	-0.69395673	-0.28467596
1	84	Contig30079	0.045854054	0.05365685	1.5820599	1.3254209	1.0300645	0.9184112	0.3754596	0.7196557
1	84	Contig30462	1.2993592	1.6460352	2.6532645	2.7157066	2.2925243	2.0713334	1.9190639	2.0111232
1	84	Contig30514	2.2267363	2.0527802	3.5284898	3.7708898	2.8883705	2.7062733	2.2032769	2.557354
1	84	Contig30542	1.0795528	1.2039701	2.1216745	2.0875313	2.1005173	2.1602018	1.5936037	1.8605762
1	84	Contig31388	0.08670478	0.8697676	2.426787	2.1879227	2.0432065	1.970366	1.138171	1.4988447
1	84	Contig32245	-0.9436557	-0.9569969	0.5707233	0.41845584	0.38333905	0.49819338	0.10806515	0.33328295
1	84	Contig33329	-1.4035015	-1.7897236	-0.34836617	-0.2061518	-0.18872087	-0.3260328	-0.74147815	-0.6737062
1	84	Contig34467	1.6242104	1.7260898	3.4235642	3.2336972	2.9573855	2.8921814	2.5976198	2.8557985
1	84	Contig36649	-0.31763324	-0.621848	0.84184325	0.6198542	0.4518407	0.6883754	0.24392183	0.6142266
1	84	Contig36686	0.7456011	0.620126	1.6646028	1.6837052	1.4199976	1.146663	1.0804224	1.2557986
1	84	Contig36810	6.08099	6.2634187	7.4130397	7.439781	6.9766154	6.8690777	6.2359943	6.5312424
1	84	Contig37999	-0.8058107	-1.0660131	1.3688222	0.60805935	0.585331	0.71360433	-0.09228146	0.011809239
1	84	Contig38806	-2.8132532	-2.977076	-1.4810948	-1.4342252	-1.4672803	-1.1917229	-2.007686	-1.5250016
1	84	Contig39436	0.045854054	1.2811006	2.7319236	2.2036695	1.5730809	1.2707818	0.86577606	1.7653612
1	84	Contig39916	0.14588326	0.22902125	1.2668047	1.4756836	0.9245256	0.94421273	0.5881642	0.72529256
1	84	Contig44253	1.2819035	0.88147414	2.5842712	2.605938	2.5680377	2.4529502	1.7006516	2.0983553
1	84	Contig44326	0.27517265	-0.07639473	0.99153495	1.1657184	0.85268396	0.8608706	0.47542688	0.60813683
1	84	Contig44564	3.168866	3.1710443	4.971344	5.0126524	4.526396	4.377864	4.1139035	4.2894793
1	84	Contig44782	-3.1787853	-1.5792372	0.17924894	0.48447096	-0.5182032	-0.53663	-0.7096222	-0.39070785
1	84	Contig44885	0.31007397	0.31793386	4.505981	4.3264737	4.4022336	3.963863	2.4908898	3.0545628
1	84	Contig44889	0.43389535	0.37705678	1.7842896	1.7682105	1.7341186	1.6561022	1.1768371	1.2519002
1	84	Contig45023	1.3917612	1.4038416	2.3823183	2.4496477	1.9124618	1.9127544	1.7697169	1.9761156
1	84	Contig45405	4.1930985	4.1429057	5.2510056	5.2902718	4.457732	4.2951207	4.067236	4.365383
1	84	Contig45699	1.4119606	1.146928	2.4631095	2.3056877	1.8492932	1.7806184	1.400228	1.7951273
1	84	Contig45859	2.3237267	2.1599402	3.6948085	3.7944758	3.2697144	3.3801794	3.0549448	3.2272444
1	84	Contig46839	-6.603182	-1.9931642	-0.23283617	0.26910654	-0.7797132	-1.2496078	-2.1316504	-0.86474985
1	84	Contig47597	-0.8058107	-1.234217	0.11100047	0.05103603	-0.018767279	-0.012460498	-0.20955725	-0.016173363
1	84	Contig48252	-5.087512	-3.2831137	-0.3604481	-0.40740755	-0.42566106	-0.28538218	-2.0890806	-1.0656621
1	84	Contig50155	-3.8645725	-2.6562	-1.2146345	-1.4097477	-1.778875	-1.767193	-2.2209558	-1.7933509
1	84	Contig52014	0.8018194	0.44177902	1.6940136	1.7032245	1.2798483	1.337186	0.9275573	1.0690098
1	84	Contig54778	1.6448376	2.0423949	3.6823916	3.764269	2.7968836	2.6394463	2.4264119	2.3304136
1	84	Contig55067	-1.9569978	-1.7523711	1.1779865	0.8575427	0.4148809	0.3255944	-0.82437354	-0.47896725
1	84	Contig55363	0.9638848	0.8340662	3.3141966	3.3698888	2.0790458	2.0732822	1.4431498	2.0271738
1	84	Contig55848	1.4709145	1.2132614	2.5795522	2.6710982	2.2212565	2.240446	1.541889	1.8477219
1	84	Contig56551	-0.2146669	0.28302547	1.4190081	1.4789231	1.0054312	0.8743546	0.6383097	0.53939235
1	84	Contig56646	-4.308959	-2.3976772	2.1452866	2.0640006	1.8857275	1.836771	-0.87652564	0.47391462
1	84	Contig57224	-0.16582839	-0.25750303	1.4640952	1.3468571	1.213299	1.1832293	0.48915756	0.76961064
1	84	Contig58186	-1.1914794	-1.4251145	0.47900125	0.024630573	0.29115605	0.34510893	-0.53209573	0.1937719
1	84	Contig58306	1.158202	0.6682384	1.9664451	1.9887435	1.6492383	1.8952327	1.1936947	1.4922514
1	84	Contig58316	-0.4430606	-0.57290685	0.51243395	0.45184183	0.5908634	0.5607147	0.11694282	0.28826606
1	84	Contig60206	-2.8955016	-3.4039512	-1.3058256	-1.4844925	-1.721894	-1.9820557	-2.65146	-1.5524071
1	84	Contig61381	-6.603182	-3.1728039	-0.6263252	-0.40740755	-1.9324231	-2.3187222	-4.1586256	-2.4026418
1	84	Contig63630	-5.087512	-5.084101	0.09341981	0.4973183	-0.5063031	-0.8123299	-1.8939122	-2.352453
1	84	Contig63684	-6.603182	-3.5377305	-1.5634354	-2.3398414	-1.7500943	-2.600373	-3.1921299	-2.352453
1	84	Contig63869	0.42596394	1.0203047	3.1209698	3.0917811	3.0314014	3.0370097	2.2703445	2.4977202
1	84	Contig64385	0.10670286	1.1076059	2.2240045	2.211479	2.1760063	1.9450445	1.2869765	1.797803
1	84	Contig64657	-1.6193705	-1.234217	0.24440444	0.30609742	0.46997067	0.38963923	-0.34947306	0.14408965
1	84	Contig64731	-3.5433273	-1.2599612	0.17089297	0.56599957	0.31810218	0.34510893	-0.89434236	0.10998801
1	84	Contig64880	0.2027219	0.30058554	1.9445888	1.9402198	1.1696277	1.3175839	0.9574821	1.167499
1	84	Contig65314	0.014435441	-0.19456	1.328127	1.0309335	0.80112916	1.1940207	0.4475662	0.87478435
1	84	Contig66852	-3.077323	-3.0712423	0.7662818	0.6717671	0.99295473	0.84725916	-0.89434236	-0.016173363
1	84	Contig67487	0.81401986	0.78504497	1.8060024	1.7840096	1.3302997	1.4374536	1.2711811	1.407184
1	84	Contig68183	-0.1778831	-0.19456	0.7718125	0.75967497	0.76244086	0.8009359	0.41915563	0.82840383
1	84	Contig68691	2.62472	2.9091408	3.8550262	3.8170428	3.5506217	3.1081197	3.2668312	3.2182856
1	84	Contig69463	1.3251528	0.7974575	2.34943	2.296539	1.8213503	1.6793232	1.4218487	1.70392
1	84	Contig69650	1.7405766	1.5900847	3.4296951	3.304769	3.0415277	3.06568	2.171729	2.5302603
1	83	Contig159	0.5768394	1.0043342	4.7905617	4.894242	4.2877965	4.220151	3.2993064	3.887034
1	83	Contig402	3.5818841	4.017308	5.2308335	5.1619124	4.268959	4.0144367	4.039542	4.131436
1	83	Contig3406	-3.2889833	-0.6725237	0.13697478	0.41845584	-0.11469575	-0.012460498	-1.5703397	-0.15449023
1	83	Contig3718	1.5962402	0.9442132	2.8927355	2.7892947	2.4144251	2.3197477	2.139476	2.4593682
1	83	Contig4545	-5.087512	-4.060205	-0.10545988	-0.80627465	-1.5389416	-2.1971111	-3.3997324	-2.7506516
1	83	Contig4635	1.7846153	1.4199802	2.6351864	2.6177392	2.479933	2.318105	2.161058	2.4542897
1	83	Contig6945	1.1772116	0.97185224	2.3024712	2.3470404	2.306029	2.363407	1.7836983	2.1908252
1	83	Contig7276	-2.8955016	-4.61998	1.7313724	1.3145821	-0.579235	-0.886638	-1.4862254	-1.9314308
1	83	Contig7517	-3.5433273	-1.7159904	2.5983362	2.605938	2.4330077	2.4272757	-0.4909545	1.0645711
1	83	Contig7598	2.2244544	2.2461758	3.430569	3.3923903	3.177221	3.2527046	2.7676268	3.139273
1	83	Contig7658	1.6379946	1.4980692	3.206094	3.2365701	2.5050325	2.5568912	1.631208	2.060978
1	83	Contig8019	-3.1787853	-2.520755	-0.33638525	-0.39545384	-1.1365464	-1.4166462	-1.6598092	-1.2997291
1	83	Contig8204	0.10670286	1.0925791	2.3549638	2.1252267	2.3829124	2.0576162	1.3745873	1.8809078
1	83	Contig8205	0.36918533	1.1224777	2.265731	2.1314147	2.2959125	2.0257645	1.25922	1.7816734
1	83	Contig8221	-3.077323	-3.1728039	-1.2368878	-1.4844925	-1.1929587	-1.6577992	-1.6598092	-1.6677082
1	83	Contig8415	0.066424556	0.4496684	1.6376101	1.8728726	1.7832305	1.4938473	1.263218	1.3316319
1	83	Contig8880	-1.3751943	-1.7523711	-0.13626006	-0.37184146	-0.28696778	-0.26548094	-0.93065834	-0.6588819
1	83	Contig8898	0.8559259	0.7535373	1.8998569	1.9402198	1.8047968	1.7394779	1.5776412	1.6663439
1	83	Contig9198	-2.7358227	-0.5411855	0.9962665	1.1290667	-0.018767279	0.20259818	-0.41205674	-0.23995534
1	83	Contig9623	-1.4035015	-2.2848272	2.457976	2.3889632	2.251235	2.1305592	1.1468536	1.5663141
1	83	Contig10516	-0.9644832	-0.707334	1.422527	1.1124729	0.4639527	0.33863345	-0.27780974	0.28826606
1	83	Contig10776	0.5696596	0.8697676	1.8948	1.9069393	1.379045	1.2673799	1.0107805	1.3279335
1	83	Contig10979	1.9703951	1.9757352	2.9764876	2.958927	2.7383232	2.817415	2.4650965	2.7043335
1	83	Contig11028	1.7277431	1.7739573	3.3273919	3.1819766	2.44221	2.527341	2.2841787	2.3377862
1	83	Contig11164	0.5696596	0.5484797	1.5852028	1.5698353	1.5730809	1.4821569	1.2103573	1.2002372
1	83	Contig11312	-0.6974102	-0.29663858	0.777322	0.8773257	0.95486397	0.8242837	0.3303951	0.49387255
1	83	Contig11313	-0.6294589	0.032782722	1.316826	1.4853803	1.5646774	1.4006656	0.73940235	1.1798631
1	83	Contig11684	-1.9151851	-1.6459479	-0.4740296	-0.2271688	-0.70971507	-0.67440116	-1.127591	-0.7660347
1	83	Contig12296	1.1194139	0.9046056	2.2118573	2.3147788	2.0790458	1.7172129	1.5872399	1.6545823
1	83	Contig12326	0.7645854	0.8340662	2.516757	2.704683	1.778394	1.648278	1.5220075	1.7152876
1	83	Contig12817	-1.4035015	-1.3962137	1.5242836	1.3749515	0.39603886	-0.13340382	-0.60340697	0.07505769
1	83	Contig13237	0.5108946	0.6682384	1.5694193	1.5849465	1.4658488	1.4644415	1.0249807	1.1550277
1	83	Contig14052	-1.0288591	-0.6385411	1.4330319	1.5235279	1.3368951	1.3043661	0.7508423	1.13823
1	83	Contig14120	0.2027219	0.0116008995	1.028959	1.0441189	1.1015347	1.0667144	0.80122644	0.9869438
1	83	Contig14167	-0.6630308	-0.57290685	0.43085122	0.5781425	0.37694687	0.5937065	-0.24327765	0.22596471
1	83	Contig17421	0.7328045	0.18241511	2.0068467	1.9495891	1.3036122	1.1723565	0.97709215	1.2979996
1	83	Contig20381	1.3876871	1.1026144	2.3005607	2.211479	1.7735411	1.7419306	1.3965929	1.6456976
1	83	Contig22364	-6.603182	-2.977076	-0.5139837	-0.82222855	-1.4672803	-1.8252764	-2.716393	-2.6243615
1	83	Contig22695	-5.087512	-4.304322	-1.1498963	-1.8980743	-1.3770684	-1.6577992	-2.4192016	-2.4547555
1	83	Contig23665	-4.0651717	-6.603182	-2.068566	-1.4342252	-1.9652765	-2.5491655	-2.716393	-3.0464072
1	83	Contig26543	-3.5433273	-3.1728039	-1.1927252	-1.3387626	-1.5389416	-2.121639	-2.267886	-1.9314308
1	83	Contig28915	2.8721647	2.7233648	4.453648	4.56228	3.72222	3.3667357	3.0104625	3.2557397
1	83	Contig29280	2.0369272	2.0605204	3.2660608	3.2403917	2.6484218	2.4811149	2.1307518	2.3414583
1	83	Contig30274	0.95839995	1.0671809	2.782077	2.6029723	2.3781254	2.28317	1.5936037	1.7653612
1	83	Contig30973	-1.6876674	-2.5867715	-0.4098207	-0.45624542	-0.83829314	-0.62275404	-1.3813553	-1.1054479
1	83	Contig31320	-2.7358227	-1.8675687	2.724818	2.4463425	2.5064955	2.5058568	-0.6329575	1.0822443
1	83	Contig31559	1.9261452	1.2986646	2.7502363	2.9670222	2.194277	2.4287987	1.9114434	2.096183
1	83	Contig31610	1.2775064	1.1804762	2.2138891	2.2384837	1.7808143	1.8042816	1.7499123	1.6575316
1	83	Contig31641	2.9390948	2.6517339	4.0506997	3.981336	3.3711593	3.1484227	3.0352142	3.1900518
1	83	Contig31673	0.43389535	0.4258693	1.3430586	1.5698353	1.1806703	1.1317726	0.80671746	0.8594895
1	83	Contig32959	-1.073454	-6.603182	-0.8470533	-0.28109902	-0.8234212	-0.7979217	-2.589533	-1.2767795
1	83	Contig33264	2.814168	2.3676107	3.6032364	3.6453629	3.4794078	3.4334939	2.9082541	3.0997095
1	83	Contig33616	0.31007397	0.21055965	1.3243699	1.2092853	0.91132534	0.8563477	0.6321362	0.95851594
1	83	Contig33989	-3.5433273	-4.060205	-1.1498963	-1.1652287	-0.9962268	-1.5563263	-1.6909469	-1.4458472
1	83	Contig34426	-0.5177998	-0.6554314	0.29909053	0.51005197	0.27749133	0.17377608	0.07199581	0.066190846
1	83	Contig36728	1.8688525	1.9313972	2.9327545	2.9320042	2.466466	2.4424336	2.4012432	2.5334744
1	83	Contig38137	-0.61296403	-1.0888563	0.87305164	0.6021255	0.7074886	0.8653793	0.16052702	0.2806244
1	83	Contig38965	-1.241583	-0.8953818	0.35177377	-0.029682277	-0.07029615	-0.063051604	-0.56019515	-0.33083597
1	83	Contig39467	-1.7231059	-2.3976772	-0.6263252	-0.5998306	-0.9150728	-0.6876099	-1.3563113	-1.1257666
1	83	Contig40173	-0.9436557	-0.19456	0.6267444	0.699819	0.5629866	0.40830976	0.0066106776	0.10133469
1	83	Contig40544	0.11659852	0.2741644	2.3859265	2.38206	2.5123324	2.293238	1.3103497	1.7598826
1	83	Contig41116	-4.624154	-3.5377305	-1.0679301	-0.887891	-1.778875	-2.0500865	-2.5303354	-2.16833
1	83	Contig43572	-2.5932822	-1.51555	0.65095985	0.24644664	-0.02722808	-0.5486205	-1.5137087	-0.6737062
1	83	Contig43880	2.4482377	2.473827	3.5235848	3.4545758	3.4447286	3.473148	2.8628848	3.073454
1	83	Contig44988	0.47290975	8.9172955E-4	1.4190081	1.5545641	1.1733179	0.96536654	0.6867677	0.86970407
1	83	Contig45144	-0.5645909	-0.20692967	1.0564029	0.7327757	0.5629866	0.4509548	0.34557396	0.43314895
1	83	Contig45148	-3.6932776	-3.1728039	1.4503719	1.2778528	1.2968624	1.2467983	-1.6598092	-0.1338961
1	83	Contig45467	-1.2935237	-0.85573703	1.214985	0.9256265	0.19992274	0.28575286	-0.56019515	-0.064057454
1	83	Contig46818	1.6885428	1.4477949	4.0369964	4.025746	2.6337707	2.8150876	2.2177663	2.444079
1	83	Contig47089	0.377435	0.15370871	1.9124222	1.7333738	1.6197972	1.7271509	0.6807989	1.1126604
1	83	Contig47333	2.559233	2.1283743	3.4904506	3.4790418	2.7836719	2.7324073	2.4370656	2.5746176
1	83	Contig47967	-3.2889833	-3.687852	-1.6508999	-1.5366197	-1.8382796	-2.276973	-2.784655	-1.5803573
1	83	Contig48159	1.4437023	1.5018647	2.8078601	2.9461136	2.2301385	2.0926285	1.772524	2.0918293
1	83	Contig50676	-0.8247056	-0.97814226	0.49246764	0.11916699	0.07905702	-0.02912701	-0.37417957	-0.23995534
1	83	Contig52535	-0.3582349	-0.6385411	0.39544463	0.5475909	0.43962592	0.5937065	0.04433708	0.18560982
1	83	Contig55230	2.4105954	2.7152162	3.6155822	3.7502658	3.6178086	3.2595673	2.891569	3.2625341
1	83	Contig55447	2.2538416	2.150301	3.5153723	3.4709325	2.843931	2.6655166	2.4668305	2.668238
1	83	Contig55768	-2.8955016	-0.8754216	0.8099438	1.1657184	0.19992274	-0.08031918	-0.45096245	-0.4153749
1	83	Contig56033	0.14588326	-0.20692967	1.328127	1.0658298	1.0820348	1.0588638	0.50951105	0.67956746
1	83	Contig57882	0.8676785	1.227087	2.82391	2.9542809	1.9278308	2.0317905	1.7298318	1.6486652
1	83	Contig59193	0.5033774	0.5558069	1.6070135	1.7032245	1.2416952	1.6377792	0.89184093	1.0331117
1	83	Contig61290	0.8018194	0.24724887	1.7113764	1.7918446	1.1015347	1.3241476	0.9072565	1.3463314
1	83	Contig64263	2.6757183	2.786949	4.3289275	4.2303076	3.3671389	3.2371438	3.1615665	3.2969813
1	83	Contig64267	0.1650802	0.541115	1.4503719	1.4295496	1.046256	1.0026782	0.79571444	0.9632931
1	83	Contig64689	3.521832	3.9431953	4.7393007	4.7892404	4.382055	4.431641	3.90661	3.9646783
1	83	Contig65289	-2.9832458	-3.5377305	-1.0481565	-1.7359889	-1.355388	-1.5563263	-1.8229266	-2.0059788
1	83	Contig65453	-0.53322744	0.14401112	1.1738163	0.93509537	0.9591463	0.67815876	0.16052702	0.44002393
1	83	Contig65632	1.1095514	1.062047	2.1893187	2.2668667	1.7904552	1.8019327	1.2144932	1.5119418
1	83	Contig68229	1.5051633	1.3834112	2.674073	2.7905984	2.3194084	2.011605	1.8701063	1.7543831
1	83	Contig68240	1.4079432	1.2039701	2.5216856	2.3111494	1.7952516	1.9300658	1.5840474	1.8451372
1	83	Contig68442	0.12642653	-1.5792372	2.4733214	3.2202144	2.0310593	2.647317	-0.31319377	1.0556525
1	83	Contig68648	-1.241583	-1.3678924	0.42383924	0.34926644	-0.21749507	0.060235046	-0.39931947	-0.21810716
1	83	Contig68779	0.98021513	1.3834112	3.401453	3.4179244	3.3550103	3.2475364	2.6149254	2.827275
1	83	Contig68790	3.1982307	2.8207612	4.5420017	4.430912	3.5140004	3.4746232	3.2688205	3.4035716
1	83	Contig68792	2.3740046	2.4086165	3.5211258	3.492724	3.0273309	3.10907	2.9158905	3.1581347
1	83	Contig68808	-0.15387408	0.08441034	1.6101024	1.2014613	0.7125718	0.7914898	0.4959741	0.92462546
1	83	Contig69153	-0.6630308	0.39351225	1.6315424	1.5999008	1.5420257	1.4006656	0.5881642	1.019416
1	83	Gypsy-23_Hg	-2.8955016	-1.5470332	-0.39731717	-0.5726298	-0.5423045	-0.4667222	-1.629348	-0.68868583
1	82	Contig391	-0.2146669	-0.18229605	1.0564029	1.1697339	0.72771466	0.67815876	0.2759713	0.35527396
1	82	Contig871	-0.9436557	-0.3782674	1.5210049	0.8016956	1.078103	1.018956	0.5027585	0.4053159
1	82	Contig1466	2.3903818	2.6585493	3.8227782	3.760282	3.0314014	2.84277	2.6489263	2.7506375
1	82	Contig2375	0.2211796	1.1026144	3.059037	3.1649864	3.0525851	2.9913619	2.25838	2.656494
1	82	Contig3425	1.6550416	1.6218235	2.6336696	2.6837845	2.1406412	2.136164	2.0240848	2.072072
1	82	Contig3535	1.8303534	1.7260898	2.82391	2.8228168	2.3506956	2.1820405	2.0381494	2.1432288
1	82	Contig3616	2.8794343	3.1698523	4.775855	4.8455215	4.693683	4.5146537	3.8359203	3.949119
1	82	Contig4352	-0.78716266	-0.8953818	2.456261	1.9565765	2.1101723	2.1249328	-0.41205674	1.1961854
1	82	Contig4420	1.6207436	1.5206943	2.8697271	2.694968	2.2857244	1.9766275	1.7697169	2.0542803
1	82	Contig4632	2.2782483	2.0293071	3.2709472	3.169002	2.6297488	2.5386696	2.3921468	2.5075595
1	82	Contig6182	1.022879	0.81587815	2.3677938	2.2817793	1.7832305	1.6111931	1.4676098	1.5054082
1	82	Contig6679	0.066424556	-0.170136	0.94823736	1.1372924	0.88455635	0.47476786	0.5559126	0.6679057
1	82	Contig6890	-0.71491516	-1.7897236	0.409712	0.6886638	0.6018647	0.5662661	0.03499793	0.4536761
1	82	Contig7082	1.1045948	2.4504538	2.94748	2.9830775	2.6902158	2.4469502	2.1886404	2.7955015
1	82	Contig7110	0.39379382	-0.72506243	2.6547608	3.4346998	2.1833425	2.8855424	-0.102555744	1.3572584
1	82	Contig7413	-1.5864294	-1.2089322	0.048503734	-0.48130333	-0.21749507	-0.045989156	-0.74147815	-0.47896725
1	82	Contig8098	-1.073454	-0.6053475	0.36647847	0.47800404	0.17802085	0.16647938	-0.34947306	-0.1338961
1	82	Contig8203	0.36918533	1.6218235	2.9450362	2.8253634	2.9775677	2.7556512	1.7753258	2.3901396
1	82	Contig8958	-0.45769966	0.28302547	1.328127	1.1935947	0.96767306	0.5937065	0.4475662	0.65023404
1	82	Contig8959	-0.71491516	-0.9156255	0.73830533	0.727335	0.22861585	0.14436443	-0.19849093	-0.07382886
1	82	Contig9164	-1.2935237	-0.93616104	1.3688222	1.2889701	1.0178005	1.2605519	0.48915756	1.0239956
1	82	Contig10488	-0.1420185	0.37705678	2.6666758	2.5653803	2.3310144	1.8774956	0.9673205	1.0778463
1	82	Contig10775	0.81401986	1.0096774	2.1020637	2.137576	1.5248002	1.5453119	1.2869765	1.4349555
1	82	Contig11063	0.69371796	0.5775674	1.8353336	1.7004522	1.6884407	1.9083939	1.13381	1.4486431
1	82	Contig11314	-0.107028075	0.15370871	1.7650189	1.6667614	1.8630642	1.7710433	1.1725918	1.4418156
1	82	Contig11604	-5.087512	-4.61998	0.32190567	0.4584271	0.49968892	0.17377608	-1.8579674	-1.4204199
1	82	Contig12076	0.0038080316	-0.03172323	1.1612328	1.0999011	1.1472856	0.66786915	0.80122644	0.86460584
1	82	Contig12418	-4.0651717	-2.889251	0.44477352	0.32784382	0.7819149	0.6045379	-0.67846113	-0.34261197
1	82	Contig12482	-0.1420185	0.6682384	2.1913822	2.3309999	1.2487077	1.2011704	0.8338628	1.1169536
1	82	Contig12593	-0.45769966	-0.3233351	0.5896402	0.64315796	0.38970295	0.6099232	0.3303951	0.46720004
1	82	Contig15779	0.32721218	0.043257687	1.2351367	1.2248068	1.369427	1.0784107	0.89184093	0.9632931
1	82	Contig15976	1.7341741	1.5131919	2.6472635	2.6837845	2.2212565	1.9952506	1.5549926	2.0248919
1	82	Contig17112	-6.603182	-4.060205	-1.6211356	-1.3620304	-2.2200978	-3.4509485	-3.3997324	-2.6860135
1	82	Contig18045	-0.08416603	0.2652484	1.1821446	1.1817137	0.75260425	0.7962206	0.4047372	0.67956746
1	82	Contig21507	-6.603182	-6.603182	-1.3537234	-0.7748921	-1.1365464	-1.0142307	-3.648839	-2.9659827
1	82	Contig24144	-2.5932822	-1.7897236	-0.64100915	-0.39545384	-0.3599778	-0.3363781	-0.85892886	-0.7820203
1	82	Contig26631	-3.077323	-3.687852	-0.43515995	-0.6558352	-1.5389416	-1.7114278	-2.175578	-1.637983
1	82	Contig28830	1.0281242	-0.1580781	5.457349	5.5354886	3.5835671	2.6987185	0.7846268	1.7433206
1	82	Contig29256	-1.7594652	-2.889251	-0.6708374	-0.5068075	-0.23700352	-0.99764216	-1.1924169	-0.6588819
1	82	Contig29446	0.6603155	0.48080057	1.8640801	1.5849465	1.828387	1.5025532	1.1683339	1.5409824
1	82	Contig29604	2.8560414	3.2476192	4.7154818	4.799314	4.6625295	4.4742975	3.8006084	3.9616992
1	82	Contig30513	1.962201	1.9565048	3.4182885	3.5706818	2.696638	2.5044131	1.9761873	2.326713
1	82	Contig30630	0.61221105	0.6060791	1.6131849	1.8704082	1.3401815	1.2118288	0.80671746	1.1466533
1	82	Contig30854	1.2819035	1.7486259	2.7090611	2.7616386	2.3144057	2.3360722	2.2198243	2.3901396
1	82	Contig31267	-5.087512	-6.603182	-1.3295717	-1.4342252	-1.1001464	-0.96503407	-3.2916803	-2.7506516
1	82	Contig31363	0.8018194	0.58474845	1.8846326	2.0224302	1.4168884	1.3629142	1.263218	1.2083068
1	82	Contig31741	-0.27814966	-0.36433575	0.74956125	0.8674682	0.4086276	0.55514187	-0.0029777524	0.38408208
1	82	Contig31748	0.7708582	0.38530803	1.7142501	1.4093169	1.3401815	1.2118288	1.2144932	1.086629
1	82	Contig32523	-6.603182	-4.304322	-2.3366961	-1.8980743	-2.3902006	-3.1805131	-5.151399	-3.0464072
1	82	Contig34960	1.658427	1.6218235	2.7600017	2.7184494	2.1024535	2.0297847	1.6798683	2.0808866
1	82	Contig35314	-3.8645725	-4.61998	-1.844139	-2.0052357	-2.3902006	-1.9172077	-4.1586256	-2.125916
1	82	Contig35401	-0.61296403	-0.47977698	0.72696084	0.49090895	0.45790944	0.4509548	0.24392183	0.10998801
1	82	Contig35469	-1.1670762	-1.5470332	-0.27793768	-0.14488673	-0.34931743	-0.5607124	-0.7096222	-0.2733644
1	82	Contig38339	-1.241583	-0.83632046	0.8470918	0.96775484	0.27749133	-0.020769583	-0.3866944	-0.03513589
1	82	Contig39616	-1.3751943	-0.39233583	0.39544463	1.1331854	0.402347	0.14436443	0.18605715	0.32587725
1	82	Contig40077	-3.2889833	-4.61998	-1.454684	-2.162387	-2.2200978	-2.1971111	-2.9327548	-2.6243615
1	82	Contig43716	-3.5433273	-2.889251	-0.08528744	-0.7141237	-0.8993824	-1.3516726	-1.8939122	-1.637983
1	82	Contig44015	1.665174	1.7422228	3.1177185	3.042289	2.8194225	2.753222	2.5864978	2.6161366
1	82	Contig44016	1.7017283	1.6528788	2.9376798	2.8985357	2.5638282	2.551309	2.4737456	2.5124543
1	82	Contig44474	2.8156846	2.8388755	4.300056	4.3215213	3.2842853	3.2578547	2.958416	3.162293
1	82	Contig44859	-3.5433273	-1.5792372	-0.31271958	-0.21662182	-0.47118476	-0.22648807	-1.0455178	-0.6588819
1	82	Contig45120	1.431881	0.8638784	2.365968	2.424672	1.9124618	1.7370209	1.4431498	1.6126441
1	82	Contig45161	-1.1914794	-1.6121964	-0.23283617	-0.24849822	-0.494501	-0.4000686	-0.74147815	-0.33083597
1	82	Contig46060	-1.0509818	-0.93616104	0.24440444	0.40488154	0.06320845	-0.08903146	-0.3866944	-0.26214138
1	82	Contig46515	-0.1420185	-0.36433575	1.4012845	1.3887961	0.80589294	0.64706665	0.6383097	0.87478435
1	82	Contig46635	1.6685356	1.4789398	2.8252394	2.7102056	2.2033265	2.0771723	1.7892532	1.9034432
1	82	Contig47019	2.5790145	2.2929199	3.9464371	3.9195154	2.964854	2.8404834	2.4908898	2.9025333
1	82	Contig48536	-4.308959	-3.687852	-1.128957	-2.0428793	-1.6405488	-2.3617887	-3.7955105	-2.16833
1	82	Contig49801	-5.087512	-5.084101	-1.5354499	-2.2046437	-1.778875	-1.4166462	-2.65146	-2.4026418
1	82	Contig50090	3.247381	3.358503	4.727618	4.727274	3.7266197	3.628331	3.3916507	3.5416484
1	82	Contig51009	-1.6876674	-1.7897236	-0.08528744	-0.3144581	-0.22721614	-0.30556345	-1.1924169	-0.70382416
1	82	Contig54833	0.035457324	-0.30992472	0.9962665	0.9996904	0.6343732	0.7579319	0.33800456	0.33328295
1	82	Contig55321	1.3998749	0.16334133	5.818238	5.850201	3.7372496	2.7916062	1.0713289	2.031727
1	82	Contig55758	0.7003065	0.8988575	2.0438647	1.9773375	1.426196	1.4283442	1.102908	1.267431
1	82	Contig55873	-0.13026002	-0.49488395	0.8365755	0.5781425	0.402347	0.65229553	0.14325157	0.29586738
1	82	Contig56393	-3.8645725	-3.4039512	-0.09533823	-0.6993272	-1.588827	-1.4166462	-2.8566256	-2.084769
1	82	Contig56454	1.9317513	1.7739573	2.9919598	2.8692172	2.42684	2.2764187	2.1823218	2.1641161
1	82	Contig58870	-2.8955016	-3.0712423	1.7760623	1.4756836	1.9981576	1.346888	-1.8229266	0.07505769
1	82	Contig60169	-4.308959	-1.3401277	-0.5275535	-0.41946185	-0.83829314	-0.42194372	-2.2209558	-0.9892824
1	82	Contig60541	0.44962823	0.39351225	1.7398579	1.5453231	1.2556862	1.0900129	1.1250483	0.93924767
1	82	Contig62062	-0.47248986	-0.29663858	0.9236088	1.1249361	1.0898665	1.1205032	0.10806515	0.86970407
1	82	Contig63881	1.6718895	0.5484797	5.909429	5.9132023	3.991874	3.080289	1.400228	2.180611
1	82	Contig63882	1.7180425	0.49611774	6.0546355	6.0408497	4.115891	3.08802	1.4466696	2.2948697
1	82	Contig64443	-0.42856964	-0.85573703	0.75515634	0.7163916	0.5230295	0.5937065	-0.17661107	0.118589565
1	82	Contig64598	2.5076203	2.7570956	4.72299	4.5618987	3.2688527	3.2178943	2.8992937	2.9951932
1	82	Contig64803	-3.5433273	-2.520755	-0.73242927	-0.97446615	-0.579235	-0.9331561	-1.6598092	-1.4204199
1	82	Contig64826	-0.47248986	-0.72506243	0.34436467	0.30609742	0.4518407	0.3321287	-0.31319377	0.13563979
1	82	Contig65919	-2.0001094	-1.9931642	-0.5550851	-0.33713657	-0.24685812	-0.7695346	-1.2373409	-0.75022614
1	82	Contig67036	-6.603182	-6.603182	-1.3782948	-1.5634257	-1.4672803	-1.0479997	-3.0135841	-1.6677082
1	82	Contig68101	2.6090622	2.6224034	3.978455	3.9824774	3.1400056	3.1465728	3.1454175	2.9776034
1	82	Contig68118	-3.5433273	-2.889251	-0.31271958	0.110825144	-0.7513009	-0.05449504	-1.3317035	-1.4717411
1	82	Contig68196	0.11659852	0.75989425	1.6940136	1.7224832	1.2168794	1.0627944	0.8445793	1.0778463
1	82	Contig68591	0.5258122	0.620126	2.1452866	2.119012	2.3277078	2.0437675	1.4882501	1.6895833
1	82	Contig68846	2.6504445	2.3081708	3.567142	3.519705	3.1257985	3.03301	2.5444207	2.679887
1	82	Contig69225	1.582049	1.4399024	3.2293768	2.9449432	2.6811762	2.7299385	2.4806278	2.7185228
1	82	Contig69499	-1.4323878	-1.135675	-0.23283617	-0.038937453	-0.13284726	-0.3157616	-0.7576766	-0.5455154
1	81	Contig187	3.801369	3.8913424	5.4822116	5.634647	4.2243195	4.244568	3.5505211	3.9634874
1	81	Contig270	0.7833227	0.9273717	2.0091882	1.9045324	1.4137723	1.2707818	1.1206473	1.4418156
1	81	Contig336	3.8954434	4.122718	5.3951535	5.3854523	4.3363123	4.2337184	4.1596446	4.2138734
1	81	Contig434	0.36088806	1.0773939	2.4767096	2.2517986	1.5305649	1.3660982	1.0107805	1.3353208
1	81	Contig1129	2.5057425	2.5546017	3.6459923	3.629422	2.8668914	2.8057408	2.6102262	2.7297745
1	81	Contig1383	-1.461878	-0.68982285	0.011531927	0.20786831	-0.31780374	-0.151544	-0.57445455	-0.35448548
1	81	Contig1640	3.0845733	2.9360354	4.124907	4.1308775	3.3229897	3.1957033	2.9645653	3.1201613
1	81	Contig1979	1.2418377	1.2633201	2.3841236	2.2308195	2.321072	2.4011357	1.5967752	1.9034432
1	81	Contig2300	0.5405769	0.70823574	2.3859265	2.3363664	1.3726401	1.394442	1.13381	1.5568668
1	81	Contig2384	0.5258122	-0.42089397	1.3054358	1.3922366	0.6713948	1.0706238	0.32274517	0.644295
1	81	Contig3364	0.9306582	0.33507544	2.9848394	2.9461136	1.5646774	1.6430382	1.2511903	1.8084569
1	81	Contig4401	-0.6630308	-0.7796077	0.39544463	0.34926644	0.08691625	0.0364095	-0.42490828	-0.016173363
1	81	Contig5246	-1.835152	-2.03769	-0.6708374	-0.9047902	-0.5182032	-0.63549197	-1.3317035	-0.952577
1	81	Contig5800	-0.48743442	-0.52558464	0.7439443	0.79650956	0.39603886	0.24477637	-0.08208017	0.24964507
1	81	Contig5884	-1.2163099	-1.4847556	-0.27793768	0.16016528	0.19265911	0.18825933	-0.42490828	0.07505769
1	81	Contig5927	-0.7687552	-0.8754216	0.43085122	0.23881331	0.030977154	0.18103594	-0.18750931	0.24179485
1	81	Contig6322	2.6923249	2.281927	4.1643076	4.076867	3.0605738	3.0597947	2.7746434	3.0148726
1	81	Contig6497	-5.087512	-4.61998	-1.8791152	-1.8980743	-2.5333738	-3.0275922	-4.702518	-2.6243615
1	81	Contig7001	5.5353575	5.6303606	6.865542	6.825918	6.716267	6.6524568	5.7850833	6.1785674
1	81	Contig7195	-4.624154	-4.060205	-1.744184	-1.9685881	-2.2200978	-2.600373	-2.8566256	-1.8606805
1	81	Contig7435	-0.61296403	-0.6053475	0.8523213	0.7381959	0.19992274	0.48066008	0.0066106776	0.1937719
1	81	Contig7456	2.1662002	2.327545	4.335473	4.234625	2.9095345	2.957999	2.5493388	2.6971862
1	81	Contig7947	-0.3582349	-0.053885322	2.365968	2.3889632	2.4528723	2.3713489	1.7065351	1.9808327
1	81	Contig7957	2.6281767	2.6636398	4.567645	4.599578	3.3037672	3.2475364	2.6955156	3.0601447
1	81	Contig8891	2.031716	1.6732169	3.9068024	3.726621	2.6927884	2.4825819	2.2321115	2.5605083
1	81	Contig10255	2.0754213	1.9200964	4.069893	4.2293463	2.7908933	2.6783772	2.2115743	2.549438
1	81	Contig10263	-6.603182	-5.084101	-2.7356472	-2.4899402	-2.4362643	-3.0275922	-4.702518	-3.6780934
1	81	Contig10475	-0.20230058	-0.510152	1.5373243	1.5172396	0.7476606	0.5882601	0.22762527	0.43314895
1	81	Contig10620	0.99100006	0.6816946	1.8692458	1.794447	1.3917701	1.5481179	1.2471586	1.267431
1	81	Contig11340	1.1194139	0.75989425	2.077727	2.031282	1.5044402	1.4374536	1.2103573	1.3681033
1	81	Contig11364	0.32721218	0.39351225	1.2785031	1.402509	1.3269907	0.96536654	0.7565283	0.8336316
1	81	Contig11516	-2.8955016	-2.889251	-0.3849218	-0.9392022	-0.86851066	-1.5320629	-1.9308106	-1.5524071
1	81	Contig12300	-2.8955016	-2.7294312	-0.7804313	-0.6275587	-0.18872087	-0.524739	-1.2603486	-0.8145387
1	81	Contig12691	-0.3720284	-0.46482775	0.87305164	0.79650956	1.0662426	0.8381129	0.12576601	0.46045396
1	81	Contig13050	-4.308959	-4.304322	-1.454684	-2.162387	-2.3902006	-2.8274019	-3.3997324	-2.6860135
1	81	Contig13908	0.44962823	0.34357026	1.5598656	1.4626524	1.0542839	0.9313697	0.8445793	1.019416
1	81	Contig17337	-0.61296403	-0.79826266	0.5770566	0.34216094	-0.001993709	0.3707233	-0.24327765	0.066190846
1	81	Contig17923	0.739217	0.40166998	1.7342064	1.794447	1.2381761	1.3629142	1.1294358	1.2322483
1	81	Contig22499	-6.603182	-6.603182	-2.6091065	-2.658819	-2.105083	-3.0275922	-4.3961267	-3.1321511
1	81	Contig25038	-6.603182	-5.084101	-1.4287589	-1.7985822	-1.3130002	-2.0853992	-4.1586256	-3.1321511
1	81	Contig29035	-4.308959	-3.0712423	-1.8100193	-1.0666496	-1.6942508	-2.3187222	-2.2209558	-2.0059788
1	81	Contig29846	1.316606	1.1076059	2.6457596	2.3309999	2.0432065	2.3602178	1.2103573	1.660475
1	81	Contig30327	-1.7967957	-1.5792372	-0.30103165	-0.55922097	-0.48279542	-0.90197587	-1.106624	-0.7660347
1	81	Contig31136	-0.2652264	0.9160336	2.187252	1.9864695	1.2346485	0.91406566	0.52958083	1.0511725
1	81	Contig31410	0.5258122	0.18241511	2.0642774	1.9955441	1.1472856	1.2153642	0.87102693	1.167499
1	81	Contig33167	0.68709916	1.1709704	2.3931165	2.3038626	1.6359305	1.6298548	1.55825	1.70392
1	81	Contig34232	2.3863049	2.6720843	3.572693	3.6503983	2.947726	2.7761354	2.47202	2.721344
1	81	Contig38149	-3.6932776	-2.7294312	-1.1927252	-1.1857935	-1.3770684	-2.0500865	-2.4192016	-1.7608663
1	81	Contig41323	2.8080857	2.4186883	3.986201	3.9692972	3.1633775	3.1138115	3.1551285	3.2381194
1	81	Contig43677	4.94207	4.147152	6.556053	6.5540204	4.949541	4.989397	4.6930237	4.941322
1	81	Contig44065	3.76022	3.6390843	4.844004	4.8604975	3.9724224	3.7642143	3.4741342	3.7740583
1	81	Contig44093	0.6670583	0.5990039	2.3043792	2.4297018	1.4926755	1.3692751	1.111805	1.1880473
1	81	Contig44239	1.5962402	0.4097817	5.7297916	5.7436724	3.8533134	2.933534	1.1978785	2.0018706
1	81	Contig44327	0.21198036	-0.9569969	2.3787007	3.1159046	1.9365402	2.6885839	-0.41205674	1.1508466
1	81	Contig44893	1.4824214	1.3751572	2.5525153	2.6865885	1.9644878	1.8019327	1.4984607	1.850302
1	81	Contig44960	0.5910925	1.950963	2.365968	2.470949	2.2788923	1.836771	1.6373811	2.227009
1	81	Contig45221	-1.2163099	-0.9156255	0.4991539	0.47150794	-0.001993709	-0.09779692	-0.12332751	-0.2960774
1	81	Contig45305	2.3822165	2.6101508	3.921172	3.9733212	2.9084282	2.8833225	2.5896842	2.7752817
1	81	Contig46391	-0.3043509	0.6950263	1.987975	2.174002	1.1769987	0.99446976	0.762192	0.86460584
1	81	Contig47228	0.34414864	0.33507544	2.2696428	2.4229915	1.3917701	1.5481179	1.2672051	1.2979996
1	81	Contig54682	-1.2673151	-0.81716466	0.11971082	0.2840172	-0.22721614	-0.1885269	-0.56019515	0.021016963
1	81	Contig54735	-1.5227765	-1.3401277	2.4180021	2.327411	2.077078	2.0317905	1.0894588	0.9048954
1	81	Contig55143	4.5599623	4.082107	6.1567683	6.7606425	4.459999	4.9766994	3.8170137	4.792671
1	81	Contig55443	0.9306582	0.66146284	2.0415788	1.9588981	1.547722	1.239872	0.9425974	1.3536253
1	81	Contig55448	2.0930395	1.9592677	3.2641015	3.1579318	2.588903	2.3886688	2.3114552	2.4576774
1	81	Contig55470	0.23032036	0.7974575	2.075494	2.0917687	1.9538027	1.6298548	1.1640633	1.1466533
1	81	Contig55652	1.3208858	1.783343	3.4410124	3.3174877	2.4391491	2.1784236	1.9907243	2.0041893
1	81	Contig55991	1.6819046	1.808077	3.3339443	3.453753	3.4816408	3.1204236	2.7247941	2.872392
1	81	Contig56181	1.7784058	1.770815	3.2273672	3.4018054	2.4391491	2.3586206	2.2623792	2.3919115
1	81	Contig56452	0.48822418	0.91033095	1.8113799	1.7629055	1.2522011	1.2011704	1.0343704	1.0953585
1	81	Contig56849	-0.08416603	0.34357026	1.1357315	1.1616918	1.2487077	1.2775615	0.70452714	0.92462546
1	81	Contig57494	-0.75058204	-0.9156255	1.0196937	0.8773257	0.1853586	0.08367205	-0.19849093	0.20188792
1	81	Contig57747	0.12642653	-0.21940687	0.9236088	1.1413878	0.84344655	0.42062354	0.48230857	0.6142266
1	81	Contig58130	-1.241583	-1.7523711	-0.08528744	0.12746072	-0.40343043	0.0040148823	-0.43787614	-0.31915593
1	81	Contig58930	-3.5433273	-2.520755	1.5502481	1.2889701	1.5190123	1.139237	-1.7887448	-0.17538412
1	81	Contig63766	3.7202938	3.5639396	4.8521786	4.8592553	3.9245303	3.757564	3.6553566	3.8552809
1	81	Contig63865	-0.16582839	0.2741644	1.0922002	1.2053785	0.9462608	0.9184112	0.4545821	0.5897114
1	81	Contig63984	0.2027219	-0.6725237	2.830545	3.4652288	2.2176883	3.0793195	-0.102555744	1.2123247
1	81	Contig64016	2.3000836	2.3124986	3.56873	3.5940177	2.9216468	2.6629307	2.5279047	2.6871204
1	81	Contig64386	-0.006898572	1.0150008	2.1173394	1.9819107	2.2477403	1.9724562	1.1768371	1.5942904
1	81	Contig64837	2.7757254	2.8283365	3.886569	3.925462	3.1918426	3.1241884	3.105906	3.1318707
1	81	Contig65405	0.95839995	0.70164615	1.987975	2.0023127	1.4292852	1.4938473	1.1768371	1.3966303
1	81	Contig68339	1.4437023	1.5793478	3.4358	3.243251	3.3378568	3.2942338	2.572071	2.9728763
1	81	Contig68373	1.4199618	1.6183313	2.8606794	2.7536385	2.8334782	2.7713418	2.2643745	2.3080668
1	80	Contig317	1.0437464	1.8592691	3.2932146	3.0672474	2.983883	2.8755262	1.8805522	2.2467258
1	80	Contig1349	-0.3720284	-0.57290685	1.2470939	1.2591311	1.3949339	0.64181876	0.79571444	1.019416
1	80	Contig1499	0.5033774	0.828029	1.7897485	1.5514904	1.4748466	1.3629142	0.9574821	1.0421704
1	80	Contig1515	-1.073454	-0.8953818	0.12836872	0.34216094	0.38970295	0.3707233	-0.02234875	-0.016173363
1	80	Contig1778	-1.073454	-0.97814226	1.5662417	1.2591311	1.1131094	0.7867434	-0.08208017	-0.044711854
1	80	Contig1781	-1.3202266	1.1125802	2.3214386	1.8900065	2.1741664	2.1136138	0.7451337	2.0271738
1	80	Contig1789	1.2282311	1.2132614	2.3604763	2.3434913	1.7139957	1.5950028	1.4848305	1.8242913
1	80	Contig1971	1.4039148	1.3957042	2.4716246	2.407778	1.9898136	1.7995799	1.7327176	1.8269137
1	80	Contig2122	0.63302433	0.44177902	2.0932615	2.302035	1.1321961	1.4555016	0.99162656	1.3055416
1	80	Contig2539	-1.6531032	-1.5470332	0.14552963	-0.33713657	-0.56681865	-0.47813904	-0.9869297	-0.84781563
1	80	Contig2592	-0.15387408	0.46531865	1.6616284	1.6496162	1.1988884	1.2605519	1.1768371	1.2401413
1	80	Contig3640	-0.47248986	-1.0213993	0.2283902	0.3703748	-0.001993709	0.16647938	-0.43787614	-0.054352086
1	80	Contig4846	-0.061662246	0.07423212	1.0564029	1.0131633	0.92013896	0.65750545	0.3680462	0.44002393
1	80	Contig5542	1.1772116	0.9827611	2.440732	2.5126302	1.7711085	1.692064	1.263218	1.5663141
1	80	Contig6090	2.3657458	2.1061091	3.9310842	3.731381	2.8623283	2.6128962	2.4529	2.6386964
1	80	Contig6309	2.5094957	1.3916181	4.1658826	4.847402	2.787287	3.1270056	2.4210556	2.844198
1	80	Contig6342	1.3795042	1.5244309	2.5002055	2.498338	2.3474338	2.102205	1.5517278	1.7433206
1	80	Contig6498	0.68709916	0.39351225	2.2179437	2.3924024	1.3401815	1.2843095	1.0012354	1.0910003
1	80	Contig6580	0.3014277	0.5558069	1.9124222	1.8099626	1.0937665	1.0976962	0.7565283	1.121234
1	80	Contig6692	-0.61296403	-0.18229605	2.6725967	2.2631145	2.104387	1.9724562	0.47542688	0.9632931
1	80	Contig7144	-0.7687552	-0.72506243	0.42383924	0.076965064	0.27749133	-0.24585204	-0.19849093	-0.044711854
1	80	Contig7657	1.8273488	1.7550005	3.3862214	3.4254975	2.6979194	2.716285	1.7975456	2.162041
1	80	Contig7848	1.3463004	1.9730036	3.692625	3.6059158	3.867613	3.537379	2.7788372	2.9986856
1	80	Contig8892	1.8541665	1.5281578	3.593127	3.464412	2.3781254	2.243911	2.086322	2.3304136
1	80	Contig8940	1.9205173	2.2025368	3.21322	3.1879256	2.5195954	2.363407	2.2723289	2.3578687
1	80	Contig9145	-2.2384984	-2.0836966	2.5716527	2.1899006	0.022805093	-0.21690322	-0.58885753	-0.6153097
1	80	Contig9447	1.2418377	1.166194	2.1622195	2.2817793	2.2634003	2.3425508	1.7327176	1.9059256
1	80	Contig10542	2.325857	2.2951086	3.3367436	3.3716323	2.613549	2.7187772	2.4476411	2.5901349
1	80	Contig10898	-1.6531032	-2.7294312	0.17089297	-0.0022692191	-0.3707181	-0.72798496	-0.74147815	-0.9708114
1	80	Contig12481	-4.624154	-5.084101	-0.06539444	0.033486415	0.25674772	-0.063051604	-2.3668737	-1.9314308
1	80	Contig12744	0.48822418	0.44177902	1.7171179	1.741488	1.6910167	1.7197038	1.2948098	1.701064
1	80	Contig13359	-1.5542428	-1.3678924	-0.09533823	-0.11520762	0.12558049	0.2654105	-0.56019515	-0.19658667
1	80	Contig13433	-0.11859706	-0.5890352	1.1271297	1.0914584	0.7476606	0.4021131	0.4475662	0.5070257
1	80	Contig15901	-3.077323	-2.340085	2.0254743	1.7918446	-0.5182032	-0.28538218	-0.7740609	-1.0854157
1	80	Contig16350	0.9693488	1.0875351	2.1474142	2.1518512	2.1216738	2.2949092	1.7697169	1.8321439
1	80	Contig16932	-1.6876674	-1.6805316	0.5770566	0.16016528	0.22861585	0.52694917	-0.07195083	-0.2733644
1	80	Contig16978	-2.4644322	-2.6562	-0.6708374	-0.58616555	-0.9962268	-1.1729414	-1.8939122	-1.4981196
1	80	Contig19345	-3.8645725	-6.603182	-2.241378	-1.9685881	-1.9989266	-2.45224	-2.784655	-2.6243615
1	80	Contig23498	-0.45769966	-0.76119345	0.972452	0.9860903	0.31810218	0.13691653	-0.012630603	0.29586738
1	80	Contig28823	2.575438	2.8875484	6.672802	6.8544064	4.455462	4.0400705	2.5295649	3.1910698
1	80	Contig30302	0.8381152	0.5703504	2.516757	2.5062957	1.6465867	1.3208694	1.1597801	1.3644974
1	80	Contig30554	0.23940341	0.3687579	1.1862909	1.2703933	1.3401815	1.26397	0.9525376	1.2712878
1	80	Contig30606	3.5457883	3.0138354	4.4720116	4.385905	3.5953007	3.4805093	3.3797357	3.4629283
1	80	Contig31387	1.2730957	2.1861207	3.5946867	3.451282	3.2233195	3.1502702	2.2177663	2.489469
1	80	Contig31427	2.095539	2.1036139	3.5252216	3.418768	2.5152419	2.5000732	2.2723289	2.4337952
1	80	Contig31617	-2.9832458	-2.7294312	0.6328365	-0.011348909	-0.85332185	-1.3306621	-1.6598092	-1.637983
1	80	Contig31618	-1.3202266	-1.0660131	1.6162608	1.1454715	0.27749133	-0.045989156	-0.6631318	-0.23995534
1	80	Contig31785	1.7564596	1.7613472	2.9872167	3.0672474	2.3009796	2.1729813	2.0240848	2.1867483
1	80	Contig32951	0.36088806	0.05365685	1.6101024	1.4160928	0.91132534	1.1687139	0.61345524	0.77505577
1	80	Contig33415	2.842714	2.687161	4.0115304	4.043353	3.167082	3.137288	3.0583987	3.087735
1	80	Contig33871	-0.9644832	-0.14612065	0.6923811	0.6021255	0.6018647	0.38336152	0.29954833	0.6323429
1	80	Contig34706	0.08670478	-0.39233583	1.1141301	0.9016785	0.93760604	0.95694226	0.72207034	0.93924767
1	80	Contig35990	0.7456011	0.6816946	2.0732577	2.066156	1.3434604	1.4130329	1.0713289	1.1508466
1	80	Contig36577	-0.42856964	-0.13426198	0.85753196	0.60805935	0.86186254	0.64706665	0.2759713	0.34065068
1	80	Contig38256	-0.5025366	-0.621848	1.3688222	1.3468571	0.44574627	0.19544663	0.04433708	0.50046414
1	80	Contig38287	-1.3202266	-1.6121964	0.17089297	0.08550515	-0.494501	-0.22648807	-1.065596	-0.5455154
1	80	Contig39300	-6.603182	-4.060205	-1.4287589	-2.2932749	-1.4214536	-2.4062617	-3.3997324	-2.8902247
1	80	Contig43689	1.134082	1.3585061	3.071414	3.0896642	2.0023115	1.997305	1.6496485	1.606552
1	80	Contig43998	-0.53322744	-1.135675	1.9974416	2.6753395	0.5963746	1.0706238	0.2520014	0.5265329
1	80	Contig44080	0.2211796	0.7535373	3.1699264	3.0822306	3.1409476	3.0831928	2.288107	2.641678
1	80	Contig44086	-0.7687552	0.5484797	1.2901074	1.0265115	1.4323678	0.7724097	0.23579663	1.1169536
1	80	Contig44311	-2.4043372	-3.8593519	2.7834456	2.812585	0.870983	-0.85644853	-1.9308106	-1.4458472
1	80	Contig44596	3.0693972	2.7411318	4.1674557	4.2845225	3.2215393	3.2925618	3.0709932	3.1890333
1	80	Contig45304	1.765906	1.9730036	3.6148136	3.6753151	2.5210435	2.5330164	2.3172338	2.461057
1	80	Contig45632	-1.4919981	-2.7294312	0.13697478	-0.057628646	-0.3282315	-0.85644853	-0.79063547	-0.7191246
1	80	Contig45741	-1.7967957	-1.4251145	1.262884	0.90650004	-0.096770845	-0.4000686	-0.89434236	-0.53195596
1	80	Contig46534	-0.5025366	-0.18229605	1.3243699	1.1777315	0.551683	0.57730514	0.062835254	0.38408208
1	80	Contig46555	1.8273488	1.7770926	2.8118894	2.8392901	2.1997135	2.1693416	2.0704427	2.323003
1	80	Contig46878	-1.4323878	0.6749822	2.2340493	1.7387884	2.065214	2.053673	0.522922	1.8809078
1	80	Contig47027	1.4862367	1.3203229	2.3750744	2.4380462	1.9365402	1.8206178	1.6678563	1.6126441
1	80	Contig47664	-0.98561996	-1.6805316	0.402596	0.6942522	-0.23700352	-0.28538218	-0.6329575	-0.4404741
1	80	Contig47673	1.2950151	1.142071	2.155893	2.407778	1.6702788	1.6638842	1.4325385	1.701064
1	80	Contig48001	0.5033774	0.24724887	1.6998245	1.7522365	1.0095661	1.0900129	0.89184093	1.0645711
1	80	Contig48481	0.24842946	-0.3233351	2.886381	2.694968	1.2900809	1.250249	1.0667607	1.3930951
1	80	Contig52992	-6.603182	-6.603182	-1.4810948	-1.5366197	-3.4372	-2.45224	-4.702518	-4.7241335
1	80	Contig54182	-2.5932822	-2.5867715	-1.0094157	-0.85468185	-1.2718455	-0.94900584	-2.1316504	-1.6088746
1	80	Contig54964	-3.077323	-3.687852	2.0438647	1.9355122	-0.7654364	-0.5486205	-1.106624	-1.4717411
1	80	Contig55060	4.359335	4.5397873	6.254739	6.512847	4.596068	4.9937763	4.123828	4.482668
1	80	Contig55222	-0.028554162	0.13424768	1.1862909	0.9996904	0.7023874	0.8743546	0.12576601	0.5772956
1	80	Contig55520	1.84825	2.3424358	4.0501313	4.0661407	3.2374835	2.7324073	2.7276895	2.708605
1	80	Contig55558	1.5997663	1.307367	2.782077	2.701914	2.770338	2.7975125	2.2900672	2.3560545
1	80	Contig56192	-0.29119045	-0.52558464	1.2707148	1.1576538	0.5963746	0.3255944	0.081098355	0.37693393
1	80	Contig56433	0.6535411	0.4097817	1.6881793	1.5698353	1.7490286	1.39132	0.97709215	1.3242255
1	80	Contig56916	3.836156	2.526935	5.0467887	5.8831153	3.7378726	4.0159574	3.4205675	3.5527778
1	80	Contig56983	3.4435613	3.1372886	4.287572	4.3179092	3.4875786	3.4334939	3.283652	3.5069184
1	80	Contig57210	-3.1787853	-1.9931642	-0.70130146	-1.010626	-1.1365464	-1.0651898	-1.9308106	-1.5250016
1	80	Contig57349	0.2211796	0.13424768	1.8379707	1.7279388	0.9719176	1.0229968	0.6566731	0.74207205
1	80	Contig57697	3.645518	3.6689236	5.944565	6.1978416	4.0376163	4.5951843	3.2895424	4.013829
1	80	Contig60105	-1.6876674	-2.5867715	0.19581665	-0.3144581	-0.9309378	-0.67440116	-1.4068512	-0.952577
1	80	Contig62607	-6.603182	-4.61998	-1.8791152	-2.3880548	-1.900329	-2.890797	-3.0997715	-2.9659827
1	80	Contig63821	0.39379382	-0.14612065	2.5444658	3.265926	1.323674	1.6818805	0.82847446	1.2440716
1	80	Contig63994	0.79568017	0.9442132	2.3233216	2.3165903	1.547722	1.5226651	0.8552167	1.3966303
1	80	Contig64345	2.1662002	2.0605204	3.3952007	3.464412	2.4932754	2.50874	2.2422714	2.3901396
1	80	Contig64488	0.9080737	1.1517687	3.027044	2.7892947	1.9473535	1.5676085	1.1640633	1.550534
1	80	Contig64719	0.48822418	1.4359399	2.8606794	2.6525745	2.5108752	2.4165695	1.4641408	1.7762564
1	80	Contig64974	2.7168815	2.9883654	4.397558	4.471309	4.511174	4.2988734	3.5232856	3.7740583
1	80	Contig65202	0.87351906	1.0925791	2.1601138	2.135525	2.0790458	2.0257645	1.835625	1.8554482
1	80	Contig65488	1.6752356	1.6932721	3.7035096	3.6345131	2.5985374	2.363407	2.2422714	2.3192835
1	80	Contig65700	-1.0509818	-0.57290685	1.6705331	1.339747	0.9462608	1.0745225	-0.3866944	0.18560982
1	80	Contig66602	0.8618142	0.4097817	1.7199801	1.6893091	1.2061118	1.128026	0.9425974	1.0239956
1	80	Contig68267	3.6266346	3.8247373	6.0486727	6.289222	4.097081	4.6604805	3.3870797	4.098181
1	80	Contig68341	1.431881	1.4239867	2.850269	2.7482803	1.9602232	1.9993566	1.5904254	1.811108
1	80	Contig68443	-0.107028075	-1.0660131	1.7978984	2.6250663	1.5102868	2.1784236	-0.67846113	0.7804803
1	80	Contig68658	2.3657458	2.2529469	3.625536	3.6582758	2.818245	2.5372584	2.445884	2.6623778
1	80	Contig69178	1.9456718	1.55398	2.900324	2.9727767	2.2407253	2.1286862	1.9810493	1.9546958
1	80	Contig69374	1.5568732	1.9172573	3.7271698	3.543873	3.8130944	3.365146	2.7774405	3.0888276
1	80	Contig69950	-2.5932822	-2.0836966	0.82065564	-0.5998306	-0.3599778	0.13691653	-0.6479651	-0.53195596
1	80	BEL-4_Hg_v4Feb2012	-1.4323878	-1.3401277	0.18755665	-0.41946185	0.19265911	0.09140021	-0.6479651	0.07505769
1	79	Contig451	1.3876871	1.1899197	2.5637095	2.659727	2.1796792	2.08878	1.7753258	1.6277623
1	79	Contig931	3.318637	3.2700431	4.2705946	4.4145155	3.705122	3.3467352	3.387995	3.4339852
1	79	Contig1037	1.8659272	1.6528788	3.1371171	3.1086054	3.1531405	3.238881	2.4806278	2.522194
1	79	Contig1174	5.427165	5.4123244	6.6549697	6.632457	6.571959	6.4601483	5.6178403	5.95848
1	79	Contig2751	-3.2889833	-2.977076	0.13697478	0.70536447	-1.1929587	-1.230049	-2.2209558	-1.8606805
1	79	Contig6465	1.4199618	2.057945	3.7476468	3.5384512	2.4829087	2.134298	1.8648549	2.1347883
1	79	Contig6654	0.08670478	-0.36433575	1.2027575	1.1657184	0.62361836	0.5495473	0.11694282	0.46720004
1	79	Contig7609	2.282642	1.8885547	3.518663	3.4103115	2.5596066	2.2965784	2.2115743	2.482834
1	79	Contig7797	0.83212906	0.043257687	1.4365166	1.5391295	1.0054312	1.0900129	0.89184093	0.9147942
1	79	Contig8154	-2.4043372	-2.977076	-0.93496156	-1.4844925	-1.7500943	-0.98124474	-2.3164828	-1.3467761
1	79	Contig8679	4.0118127	4.076393	5.3029804	5.2048397	5.0714197	4.8630195	4.5997076	4.799695
1	79	Contig9174	1.8061404	1.9838989	3.590002	3.836109	2.5833683	2.4424336	2.332531	2.450894
1	79	Contig10723	0.7133938	0.7912646	1.8379707	1.8303939	1.5702852	1.1796142	1.0249807	1.167499
1	79	Contig12118	0.2839777	0.37705678	1.7924703	1.7115097	1.1547714	0.8877136	0.56890005	0.7196557
1	79	Contig12215	-3.5433273	-3.687852	0.50580925	-0.34861177	-1.8082612	-1.3516726	-2.267886	-2.044813
1	79	Contig12405	0.1650802	0.08441034	1.6586479	1.54841	1.0820348	0.762774	0.59452873	0.5772956
1	79	Contig12898	-2.3467884	-2.1312895	-0.2894382	-0.5068075	-0.3387357	-0.5729073	-1.3317035	-1.2100811
1	79	Contig13436	-0.98561996	-0.93616104	0.4378292	0.356337	0.48787513	0.67815876	-0.25469625	-0.054352086
1	79	Contig13561	-1.2935237	-0.55695826	0.08454818	0.23113926	-0.018767279	-0.2954373	-0.41205674	-0.16489916
1	79	Contig15076	-1.5542428	-1.6459479	-0.0073169456	0.08550515	0.27060997	0.45694512	-0.43787614	-0.12370877
1	79	Contig16308	-2.8955016	-3.1728039	-0.91694075	-0.5998306	-1.514647	-1.484756	-2.5303354	-1.7608663
1	79	Contig16689	-3.1787853	-2.340085	-0.899145	-0.5068075	-0.96320814	-0.90197587	-1.629348	-1.6677082
1	79	Contig17789	-0.07287006	-0.6385411	0.5386321	1.0571847	0.33798566	0.72853225	0.04433708	0.31095058
1	79	Contig23187	-0.9644832	-1.2599612	0.41679296	0.47150794	-0.27683473	-0.09779692	-0.61810595	-0.34261197
1	79	Contig26286	-5.087512	-6.603182	0.42383924	-0.41946185	-2.638026	-1.031015	-1.9687157	-2.352453
1	79	Contig31674	0.0038080316	0.09451699	1.0518651	1.2889701	0.76244086	0.5662661	0.4047372	0.57104725
1	79	Contig33339	-5.087512	-4.61998	-1.6211356	-2.162387	-2.638026	-3.354216	-3.2916803	-2.6243615
1	79	Contig34428	0.41798857	0.022230841	1.3688222	1.3956689	0.963416	0.909707	0.81218755	1.0822443
1	79	Contig35134	0.045854054	-0.42089397	0.6328365	0.84754837	0.76244086	0.96536654	0.30732223	0.4468662
1	79	Contig35743	-0.5177998	-0.93616104	0.32190567	0.38427693	0.5573459	0.6099232	-0.07195083	0.29586738
1	79	Contig36890	-2.6626534	-2.7294312	2.1893187	2.0875313	-0.2567809	-0.51294607	-0.7576766	-1.3230569
1	79	Contig37676	-2.8955016	-2.977076	-1.0679301	-2.2046437	-1.2718455	-1.3946546	-1.9308106	-1.4204199
1	79	Contig39970	4.0618725	4.8577604	5.9113083	5.987277	5.2001634	4.993262	5.199915	5.008108
1	79	Contig41577	-1.073454	-1.6459479	-0.16773555	-0.25928304	-0.5545091	-0.045989156	-0.67846113	-0.4404741
1	79	Contig42857	-1.9151851	-1.4546198	0.14552963	-0.55922097	-0.061578605	-0.4330078	-1.3317035	-0.7345907
1	79	Contig43615	3.1279457	3.2133155	4.4888864	4.5808616	4.5665693	4.453501	3.8012958	3.9527247
1	79	Contig43697	-1.0070753	-1.0888563	0.51243395	0.522674	-0.061578605	-0.3572954	-0.69395673	-0.31915593
1	79	Contig44940	0.44962823	0.30058554	1.5144252	1.367979	1.5044402	1.586839	1.0621778	1.2942139
1	79	Contig46390	-0.90289265	-0.27042994	1.2431192	1.402509	0.5573459	0.21679546	-0.05190399	0.17740116
1	79	Contig47090	-0.2146669	-0.8953818	0.8781879	0.83748424	0.7426999	0.71360433	-0.19849093	0.20188792
1	79	Contig47668	0.34414864	0.59189385	2.3512769	2.2036695	2.5035682	2.3376946	1.6465914	1.9713831
1	79	Contig47966	-2.0001094	-1.9500247	0.057599947	0.4116847	-0.579235	-0.7836576	-1.5417392	-0.8992339
1	79	Contig51329	-2.7358227	-6.603182	-1.6211356	-1.4591348	-1.9989266	-1.9820557	-2.716393	-2.2120936
1	79	Contig54080	-3.5433273	-3.687852	-1.844139	-1.3158717	-1.4441808	-0.94900584	-2.716393	-1.9682041
1	79	Contig55144	2.338573	1.6322497	4.1893015	4.8595657	2.5397396	2.9799802	2.0772696	2.7630122
1	79	Contig55554	2.3944473	2.2416437	3.5519657	3.5523527	2.5596066	2.6368132	2.313384	2.5699298
1	79	Contig55658	2.6195197	2.7713137	4.432869	4.666792	3.231304	3.4051502	3.4007497	3.3361566
1	79	Contig55703	0.8618142	1.2855117	2.9632647	2.8455765	1.8902178	1.4434948	1.1206473	1.5537039
1	79	Contig56010	3.0668523	2.6154146	3.9310842	3.8586607	3.0754347	2.9903307	2.846995	2.9173713
1	79	Contig56030	-1.7967957	-1.51555	-0.44799966	-0.23779386	-0.5182032	-0.8123299	-1.4862254	-0.7660347
1	79	Contig56294	-0.48743442	0.05365685	1.4978429	1.5606921	1.7291142	1.5396835	1.0713289	1.3390003
1	79	Contig56760	-6.603182	-2.520755	-1.2146345	-0.6275587	-1.3770684	-1.3306621	-2.2209558	-1.0854157
1	79	Contig57618	0.44962823	-0.06509593	1.2668047	1.3503989	1.2866781	1.2707818	0.4545821	0.8388404
1	79	Contig58728	-1.1194937	-0.9569969	0.16248813	0.110825144	-0.18872087	-0.41096443	-0.61810595	-0.30757025
1	79	Contig59370	1.7627641	1.6732169	3.0522408	3.2153683	2.891733	3.025984	2.5688455	2.8298914
1	79	Contig61583	0.26631337	-0.23199354	1.628499	1.5235279	0.80112916	0.95694226	0.6505779	0.75315076
1	79	Contig62453	-0.3043509	-0.18229605	1.8060024	1.9236755	0.5742022	0.6832761	0.025597686	1.0285609
1	79	Contig63920	3.2938237	3.2622344	5.2713866	5.2412915	3.7453258	3.902163	2.8720734	3.4417033
1	79	Contig64954	0.68044984	0.9989711	2.6291099	2.701914	2.7788374	2.655145	2.0497658	2.3919115
1	79	Contig65558	-2.5273192	-2.8069289	-0.5412531	-0.39545384	-0.9796217	-1.3946546	-2.0477843	-1.5803573
1	79	Contig65917	-0.48743442	0.3687579	1.2068448	1.095686	1.2311121	1.3975571	0.16908753	1.0376481
1	79	Contig66230	1.648247	1.3160172	2.7655523	2.7996924	1.9278308	1.9849341	1.5840474	1.8321439
1	79	Contig67778	-2.8132532	-2.03769	-0.06539444	-0.27014956	-1.0822903	-0.84159017	-1.0859619	-1.0269597
1	79	Contig69196	1.8061404	1.939815	3.0903356	2.9773638	2.831145	2.7050169	2.6881022	2.6236959
1	79	Contig69693	3.6825595	3.4740796	4.6813874	4.732032	3.6897519	3.6584992	3.489568	3.6829324
1	79	Gypsy-1_Hg_v5Oct2011	4.0045176	3.5103211	9.583262	9.517974	9.095659	9.090456	7.731194	7.853439
1	78	Contig26	1.7564596	1.5649066	3.346035	3.3803177	2.2959125	2.063511	1.8383069	1.9737513
1	78	Contig261	1.5201278	1.2086232	2.6814325	2.5094664	1.8330591	1.6534989	1.4984607	1.7349678
1	78	Contig444	-1.0509818	-0.7796077	0.057599947	0.3703748	0.52880603	0.19544663	-0.58885753	0.048291333
1	78	Contig1831	-0.3043509	1.1565931	2.9860287	2.9554436	3.0852575	3.152115	1.9786203	2.0565162
1	78	Contig3222	2.7201245	2.4872885	3.685323	3.725258	2.8462434	2.7507887	2.5704594	2.6957526
1	78	Contig4694	-0.5805342	-0.76119345	0.2602423	0.42519528	0.5908634	0.5155157	-0.1444042	0.25745267
1	78	Contig5296	-0.3582349	0.16334133	1.0196937	0.84754837	0.7426999	0.3321287	0.23579663	0.92462546
1	78	Contig6694	-1.4323878	-1.6805316	-0.15716685	-0.011348909	0.1331901	0.3124361	-0.46416944	-0.33083597
1	78	Contig6702	1.1292092	1.0875351	2.2559052	2.2854834	1.7063767	1.4614677	1.5484556	1.5216872
1	78	Contig6877	1.022879	0.71479523	2.0438647	2.1659863	2.2283664	2.2456403	1.6465914	1.8477219
1	78	Contig6983	-0.16582839	-0.52558464	1.1314371	1.1454715	0.4148809	0.29247022	-0.02234875	0.3479809
1	78	Contig7079	0.08670478	-0.45003292	1.5977063	1.6438556	0.7023874	0.8381129	-0.16579495	0.46720004
1	78	Contig8382	0.7003065	1.894341	3.2393837	2.9624019	2.8194225	2.6974556	1.862222	2.0111232
1	78	Contig8696	2.8648582	2.2484362	4.650598	4.8854218	3.177221	3.581177	2.4030554	2.6176517
1	78	Contig8949	1.7969546	1.2362311	2.5233247	2.5638561	1.9898136	2.02375	1.4571776	1.7377574
1	78	Contig9077	0.59816647	0.39351225	1.7510948	1.5514904	1.1988884	1.3109902	1.13381	1.3644974
1	78	Contig9132	-0.31763324	-0.170136	1.2901074	1.1041039	0.38970295	0.4144798	-0.0029777524	0.3479809
1	78	Contig9140	-2.3467884	-2.231716	-0.5275535	-0.5327743	-0.85332185	-0.98124474	-1.8939122	-1.3230569
1	78	Contig9374	-0.9644832	-0.7430137	0.9384364	0.6198542	0.20714986	0.3707233	-0.51825017	-0.20730656
1	78	Contig9418	-0.88294023	-1.0660131	0.102237016	0.47150794	0.24976617	0.3515554	-0.07195083	-0.22898966
1	78	Contig9923	1.8061404	1.2588404	2.8774374	2.9177556	2.6550324	2.5400796	2.3249025	2.7752817
1	78	Contig10598	-1.1670762	-1.4546198	0.14552963	0.110825144	-0.3387357	-0.53663	-0.82437354	-0.6153097
1	78	Contig12410	-0.11859706	-0.23199354	0.7991518	1.0872185	0.4819317	0.8009359	-0.13382718	0.31095058
1	78	Contig15451	-0.061662246	-0.3782674	0.9335108	0.9208687	0.551683	0.47476786	0.04433708	0.2729419
1	78	Contig15578	0.6467346	0.541115	2.034699	1.741488	1.9580863	1.997305	1.2390615	1.4988447
1	78	Contig16538	0.34414864	-0.170136	1.3688222	1.3361788	1.0178005	0.77720344	0.83923095	1.0239956
1	78	Contig20304	-2.5273192	-3.0712423	-1.0481565	-0.97446615	-1.3770684	-1.484756	-1.5703397	-1.6980773
1	78	Contig22423	-3.077323	-2.520755	-0.76425064	-0.7748921	-0.6961179	-1.8552508	-1.4592679	-1.395443
1	78	Contig22492	-3.6932776	-3.4039512	-1.2824714	-0.9218923	-1.778875	-2.45224	-2.4736278	-1.7933509
1	78	Contig28207	0.024984825	0.15370871	1.3760995	1.4593761	0.777071	0.69852006	0.46156394	0.51355755
1	78	Contig28620	-5.087512	-5.084101	-1.5354499	-2.543912	-1.778875	-2.0500865	-2.589533	-2.0059788
1	78	Contig30840	1.5422872	1.3543131	2.6562555	2.7361512	2.6417806	2.4348745	2.19911	2.6856766
1	78	Contig31113	-0.41422382	-0.79826266	0.39544463	0.66039157	0.31141284	0.42062354	-0.0029777524	-0.0836672
1	78	Contig31137	-1.073454	0.3687579	1.7027211	1.4528011	0.8935347	0.43283284	0.10806515	0.39827272
1	78	Contig31202	0.21198036	0.2562768	1.5534612	1.6380718	0.9462608	0.8653793	0.29954833	0.7196557
1	78	Contig31545	1.2642338	0.71479523	2.0068467	2.1477869	1.7291142	1.9577608	1.6618125	1.8031398
1	78	Contig32143	-0.3310398	0.032782722	1.3467674	1.0615137	0.7722108	0.92706317	0.3303951	0.31843328
1	78	Contig34934	-3.8645725	-2.6562	-1.3537234	-1.24934	-1.2318532	-2.3187222	-2.1316504	-1.7933509
1	78	Contig35315	0.066424556	0.4258693	1.2939547	1.2014613	1.0341294	0.6045379	0.42631102	0.69688493
1	78	Contig36154	-3.1787853	-3.1728039	-0.8470533	-0.956725	-1.3340353	-1.7114278	-2.2209558	-2.16833
1	78	Contig39351	-2.5273192	-2.3976772	-0.06539444	-0.41946185	-0.5182032	-0.53663	-1.432816	-1.395443
1	78	Contig39715	-3.077323	-2.520755	-0.70130146	-0.6558352	-1.588827	-1.5563263	-2.175578	-1.5803573
1	78	Contig40249	-2.3467884	-2.7294312	-0.8642066	-0.9047902	-1.1001464	-1.5320629	-1.7887448	-1.7291195
1	78	Contig43662	0.98021513	1.0773939	2.6829	2.3523479	1.828387	2.0297847	1.0529681	1.3752881
1	78	Contig44892	1.431881	1.2633201	2.6814325	2.6568704	1.8630642	1.9407808	1.4882501	1.692462
1	78	Contig45083	-3.2889833	-3.4039512	-1.0094157	-0.5998306	-1.900329	-2.1588576	-2.5303354	-1.9314308
1	78	Contig45164	1.3712747	1.1757312	3.1876068	3.343482	2.1906414	2.1098208	2.1928375	2.0520406
1	78	Contig45317	0.80793256	0.8579651	1.8484713	2.0157554	1.262631	1.3850558	1.2062097	1.3717002
1	78	Contig45356	2.6690218	2.6276228	3.6991656	3.605175	2.9444919	2.7844865	2.7718408	2.8570817
1	78	Contig45589	1.158202	1.9115622	3.0770051	2.950786	2.9084282	2.5776339	1.7442034	2.0565162
1	78	Contig45771	-0.107028075	-0.0098978635	1.1862909	1.1817137	0.551683	0.7819813	0.23579663	0.38408208
1	78	Contig46212	1.9006448	2.1695154	3.111194	3.239437	2.657668	2.6128962	2.2683573	2.1765049
1	78	Contig46943	-1.1670762	-0.46482775	0.8884059	1.0615137	0.19265911	0.08367205	-0.02234875	0.066190846
1	78	Contig47029	2.6606073	2.9569194	3.871849	3.7944758	2.993304	2.9527156	2.834962	2.9893537
1	78	Contig47176	0.43389535	0.7662232	1.8666652	1.7087533	1.1321961	1.2294196	1.1073633	1.1508466
1	78	Contig47659	0.99636245	1.0517242	2.0161905	2.119012	1.486757	1.5368611	1.400228	1.4418156
1	78	Contig47731	1.0176145	1.2224932	2.221987	2.390684	2.0888453	2.2124236	1.9215951	2.1326704
1	78	Contig48937	-0.4430606	-0.170136	0.7439443	0.8674682	0.7176371	0.42062354	0.15191524	0.15249017
1	78	Contig49822	-1.7231059	-1.7897236	-0.5139837	-0.6701859	-0.42566106	-0.51294607	-1.2373409	-0.86474985
1	78	Contig54947	-4.624154	-6.603182	-1.6508999	-2.0428793	-2.302503	-3.2643964	-3.648839	-4.184477
1	78	Contig55653	2.0855153	2.473827	3.9856067	3.9129455	2.9172542	2.6783772	2.6519778	2.671159
1	78	Contig56151	-0.107028075	-0.06509593	1.8194088	1.9378679	0.81537354	1.035052	0.8499078	0.7196557
1	78	Contig56980	-0.22714072	-0.45003292	1.2068448	1.5637462	0.51722974	0.52694917	-0.032133088	0.426241
1	78	Contig57604	0.5183727	0.8638784	1.8379707	1.8303939	1.379045	1.0667144	0.8499078	1.0690098
1	78	Contig58250	1.5275521	1.4359399	2.6029944	2.5790267	2.661613	2.6155734	2.1285627	2.520575
1	78	Contig58293	2.4325078	2.4872885	3.7891119	3.5812674	3.24539	2.9695547	3.0766816	3.2884462
1	78	Contig58552	0.40190402	-0.12250046	1.2901074	1.5453231	0.75260425	0.90533507	0.18605715	0.644295
1	78	Contig58828	0.40996876	0.14401112	1.2230796	1.3073107	0.870983	0.7579319	0.60086524	0.7196557
1	78	Contig61745	-1.6193705	-1.3401277	0.4378292	0.291415	-0.3599778	-0.47813904	-0.57445455	-0.40298828
1	78	Contig63767	3.10828	2.8670995	4.129757	4.0656023	3.2602072	2.983093	2.9670177	3.1497822
1	78	Contig63876	4.224264	4.3225994	5.332729	5.249374	5.315018	5.1317725	4.4243207	4.6611185
1	78	Contig64169	2.3343468	2.646601	4.187752	4.077935	3.1085632	2.817415	2.789961	2.8377125
1	78	Contig64261	-2.8132532	-1.5470332	0.17089297	0.4452263	-0.83829314	-0.99764216	-1.1924169	-1.1463803
1	78	Contig64373	-0.48743442	-0.57290685	1.169634	1.1166393	1.5161097	0.9985798	-0.102555744	0.89492816
1	78	Contig64747	1.8512113	1.6562885	3.6801894	3.7060406	2.3781254	2.3586206	1.7182305	2.1847053
1	78	Contig65056	1.0540679	1.2407814	2.1996071	2.2517986	1.7514987	1.7492641	1.2309184	1.4246038
1	78	Contig65265	-0.88294023	-0.0098978635	1.0788801	0.96775484	0.25674772	0.28575286	0.081098355	0.36253023
1	78	Contig65529	-2.5932822	-1.8675687	0.9384364	0.40488154	-0.6961179	-0.7009419	-1.3813553	-1.2100811
1	78	Contig66517	-3.2889833	-3.8593519	-1.1498963	-1.9328839	-1.8689587	-2.0156534	-2.3668737	-2.565421
1	78	Contig68012	-1.9569978	-2.03769	0.08454818	1.1495438	-0.94698155	-0.26548094	-1.5703397	-0.86474985
1	78	Contig68125	3.3865385	3.5419939	4.8512	4.8694706	3.8533134	3.686777	3.6958382	3.6691184
1	78	Contig68809	0.5183727	0.34357026	1.6162608	1.5235279	0.9068982	0.9611606	0.6321362	0.9916277
1	78	Contig68830	3.6361072	3.5290363	4.588541	4.6724606	4.38046	4.3096585	4.138044	4.2288194
1	78	Contig69234	-0.03950562	0.17290986	1.4606767	1.3326018	0.99295473	0.72853225	0.90213627	0.8178911
1	78	Contig69657	-0.1420185	-0.6554314	0.8781879	0.90650004	0.3510903	0.5382926	0.32274517	0.32587725
1	77	Contig320	3.318637	2.6938114	4.1351266	4.070977	3.2366023	3.129817	3.0583987	3.139273
1	77	Contig1801	-4.624154	-3.4039512	-1.454684	-1.7985822	-1.9324231	-3.0275922	-3.0997715	-2.6243615
1	77	Contig2004	1.0437464	0.17290986	1.7256875	1.7996373	1.5980015	1.8930275	1.2349957	1.3681033
1	77	Contig3282	-0.71491516	-0.6554314	0.44477352	0.4319033	0.047183163	-0.1885269	-0.42490828	-0.19658667
1	77	Contig3289	-0.5805342	-0.43538934	0.85753196	0.81201196	0.08691625	0.4388989	-0.09228146	0.048291333
1	77	Contig3993	2.2738414	2.3862078	3.4996386	3.4684908	2.4769511	2.8810992	2.3793147	2.397214
1	77	Contig4474	-0.05054121	0.16334133	1.2746142	1.3468571	1.4688543	1.3660982	0.9624097	1.3017756
1	77	Contig6044	-0.16582839	-0.72506243	1.2589527	1.4789231	0.43962592	0.15177393	-0.22070956	0.37693393
1	77	Contig6096	-0.5966572	0.41784796	2.3438752	2.378596	1.266091	0.84725916	-0.09228146	0.3911949
1	77	Contig6355	-0.6461463	-0.170136	0.85753196	0.9815282	0.22861585	0.14436443	-0.102555744	0.16084187
1	77	Contig8340	1.5422872	1.5971984	5.4612017	5.729467	3.2401237	2.8496084	1.4146777	2.1070108
1	77	Contig8368	-1.1430856	-0.35053816	0.9962665	1.0829661	1.2452056	1.035052	0.6927119	0.6679057
1	77	Contig8638	2.3985012	2.6101508	3.7178953	3.7807643	3.423204	3.4304564	3.2538345	3.529628
1	77	Contig8639	2.9584458	3.1336248	4.2995777	4.397503	4.0069385	4.0559254	3.8176932	4.0490623
1	77	Contig8742	1.8600589	1.8592691	3.0579064	2.8985357	2.0907972	2.0576162	1.7781221	2.1026895
1	77	Contig9690	2.0291035	1.6528788	3.0060961	3.030198	2.470969	2.3570216	1.9341851	2.0018706
1	77	Contig10044	1.4079432	1.3160172	3.8280928	3.8679543	3.7868495	3.5660331	3.1711698	3.1961486
1	77	Contig12554	-0.8058107	-0.7430137	1.328127	1.1495438	0.20714986	0.10673301	-0.7576766	-0.03513589
1	77	Contig12766	-0.16582839	-0.42089397	1.5662417	1.5849465	0.54028994	0.27900398	-0.09228146	0.23390156
1	77	Contig13580	0.43389535	0.7278254	1.7454873	1.7252135	1.7711085	1.5813707	1.4254208	1.5725781
1	77	Contig14203	0.5033774	-0.042761534	1.696922	1.7170069	0.7722108	0.9779114	0.64445686	0.8336316
1	77	Contig14297	-0.3720284	-0.8953818	0.70977473	0.8525542	0.36407664	0.23085396	-0.2895077	-0.07382886
1	77	Contig16101	-0.53322744	-0.83632046	0.95311296	0.9631342	0.79155403	0.7914898	-0.02234875	-0.0067851422
1	77	Contig16914	0.0038080316	-0.83632046	0.74956125	0.9815282	0.35759813	0.762774	0.3150544	0.37693393
1	77	Contig18867	-0.7326372	-1.1840905	0.65095985	0.6774214	-0.001993709	-0.063051604	-0.102555744	0.0025421288
1	77	Contig19740	0.8559259	0.46531865	1.8113799	1.8150977	1.085956	1.2571259	0.8762587	1.0376481
1	77	Contig21500	-1.3751943	0.11451959	0.82065564	0.8871163	0.52880603	0.08367205	0.24392183	0.2806244
1	77	Contig26759	-2.044606	-2.6562	-0.42243433	-0.46871957	-1.355388	-1.031015	-1.8229266	-1.2767795
1	77	Contig27160	1.4358321	1.2811006	2.3308296	2.371643	1.7089208	1.7419306	1.6125284	1.709615
1	77	Contig28271	-5.087512	-6.603182	-1.3295717	-1.8980743	-3.6573908	-3.939161	-5.151399	-3.8238375
1	77	Contig30032	-2.044606	-2.3976772	-0.5831569	-0.75945586	-1.2318532	-0.84159017	-1.2603486	-1.2997291
1	77	Contig31179	1.8804946	1.9172573	3.413877	3.5515838	3.6245604	3.2108302	2.8941483	3.1201613
1	77	Contig32395	-1.5542428	-1.51555	-0.16773555	0.18421459	-0.47118476	-0.4000686	-0.85892886	-0.8992339
1	77	Contig32633	-0.061662246	-0.18229605	1.0788801	1.0265115	0.551683	0.37705627	0.32274517	0.51355755
1	77	Contig32783	-0.5177998	-0.20692967	1.1314371	1.2286612	0.7125718	0.5991324	-0.041984525	0.20188792
1	77	Contig33436	-1.461878	-1.7523711	0.066638954	-0.14488673	-0.66930556	-0.41096443	-0.74147815	-0.8145387
1	77	Contig33633	0.377435	-0.49488395	1.2785031	1.2439766	1.0054312	1.3660982	0.73940235	0.77505577
1	77	Contig37201	-1.835152	-1.7159904	-0.65584546	-0.12503265	0.014586291	-0.124418974	-0.7576766	-0.26214138
1	77	Contig37288	-0.05054121	0.24724887	1.2271099	1.2248068	0.73772216	0.7481985	0.16908753	0.5647717
1	77	Contig37411	-0.38595596	-0.621848	0.53212714	0.51005197	0.26369554	0.08367205	-0.25469625	-0.016173363
1	77	Contig43839	2.2935677	1.9565048	3.1604779	3.2240794	2.464962	2.4619038	2.4174733	2.4217043
1	77	Contig43941	2.1398034	2.5287962	3.4453418	3.3532207	2.9488025	2.3649988	2.345784	2.384811
1	77	Contig44455	0.63302433	0.21055965	1.4154809	1.6293523	0.82009053	1.047007	0.61345524	0.8899185
1	77	Contig44458	1.0437464	1.8885547	2.9041035	2.9081776	2.6012785	2.5315998	1.9810493	1.9133471
1	77	Contig44740	1.1292092	0.9386212	2.1727026	1.9955441	1.9708611	1.6272036	1.0202628	1.3608824
1	77	Contig45087	1.059201	0.53371245	1.7815524	2.0488243	1.4354439	1.5025532	1.329542	1.6397439
1	77	Contig45180	-0.34457287	-0.25750303	0.8934879	0.74897546	0.9505688	0.6259593	0.5493747	0.5647717
1	77	Contig48017	-0.38595596	-0.7796077	0.38103443	0.522674	0.014586291	0.3515554	-0.16579495	-0.054352086
1	77	Contig48261	-2.4043372	-2.231716	-0.2217789	-0.30325198	-1.355388	-1.3730001	-2.1316504	-1.1463803
1	77	Contig49576	-1.6531032	-1.286182	0.27590773	0.033486415	-0.41450265	-0.7836576	-0.9869297	-0.6588819
1	77	Contig51089	-1.9151851	-1.6805316	-0.26652867	-0.83836293	-0.70971507	-0.6483444	-0.9123847	-1.0854157
1	77	Contig51213	-2.1874044	-2.4578185	0.32943103	0.19214247	-0.86851066	-1.0142307	-1.214701	-1.3709
1	77	Contig51644	-0.8438541	-0.29663858	1.2901074	0.8525542	1.143528	1.2153642	0.58177143	0.62632936
1	77	Contig55377	0.0038080316	-0.52558464	1.8795218	2.5392463	1.547722	2.0868518	-0.39931947	0.74207205
1	77	Contig55617	0.88512963	0.3687579	1.6793832	1.7787625	1.1015347	1.2294196	0.6566731	1.0148216
1	77	Contig57036	-2.0001094	-1.9931642	-0.17838264	-0.28109902	0.039103	-0.4000686	-0.5460765	-0.39070785
1	77	Contig58091	-1.8745935	-2.2848272	0.5707233	1.3784251	-0.8087026	-0.67440116	-1.2837361	-0.79818684
1	77	Contig58834	-0.54882324	-0.5890352	0.44477352	0.19214247	0.5573459	0.4144798	-0.30130184	0.15249017
1	77	Contig63509	0.40996876	0.043257687	2.6321514	2.6482658	1.1397606	1.2011704	0.9123586	1.6367579
1	77	Contig64827	-0.5966572	-0.57290685	0.4722205	0.37734264	0.7074886	0.48066008	0.03499793	0.48059806
1	77	Contig66632	-1.6531032	-2.03769	-0.59740204	-0.23779386	-0.9962268	-0.84159017	-1.1488724	-0.9345731
1	77	Contig69080	1.2950151	0.8697676	2.4733214	2.4413705	1.5618653	1.5453119	1.2869765	1.4141772
1	77	Contig69314	1.5164012	1.823323	3.4288208	3.3549845	2.4237463	2.0457542	2.0098817	1.9925584
1	77	Contig69967	-2.6626534	-2.5867715	-0.3245036	-0.55922097	-0.010356015	-0.08031918	-1.599534	-1.1463803
1	76	Contig1589	-3.1787853	-3.5377305	-0.115653366	0.12746072	-1.6942508	-1.4389861	-2.3164828	-2.4026418
1	76	Contig1891	1.0946301	1.1076059	2.5184016	2.2153678	1.7366143	1.873027	0.87102693	1.410685
1	76	Contig2741	2.8307636	2.458287	3.7609067	3.7115576	2.8194225	2.7761354	2.6701531	2.7000494
1	76	Contig3409	-0.5177998	-0.5890352	0.75515634	0.6489254	0.26369554	0.04439532	-0.45096245	-0.0935734
1	76	Contig3571	7.4302263	7.917942	9.1245775	9.127912	7.363226	7.263551	6.704009	6.875129
1	76	Contig3618	-3.2889833	-3.1728039	1.1485386	0.916095	-1.355388	-1.3946546	-1.8579674	-2.084769
1	76	Contig4522	1.7115389	1.482786	2.9103806	3.0928385	2.8600414	2.7797203	2.596036	2.7000494
1	76	Contig4541	-2.3467884	-2.8069289	-0.9532133	-0.9218923	-0.7513009	-1.6843569	-1.432816	-0.9345731
1	76	Contig6074	1.0795528	1.4789398	2.1643224	2.694968	2.0126445	2.1417468	1.5253402	1.5054082
1	76	Contig7113	2.5967653	2.0707765	3.3515813	3.3777175	2.853159	2.7075286	2.7746434	2.9271789
1	76	Contig7307	1.2327809	1.3030224	3.7609067	3.7122457	1.346732	3.1335576	0.5428069	1.129757
1	76	Contig7618	1.3998749	1.865174	2.8825548	2.921331	2.443738	1.9192705	1.4466696	1.7653612
1	76	Contig8962	-0.75058204	-0.8754216	0.33691722	0.63736725	0.21434085	-0.004199192	0.15191524	-0.064057454
1	76	Contig9300	0.77710396	0.82196635	1.9347676	1.8530384	1.3854216	1.2741756	0.8866656	1.0822443
1	76	Contig10161	2.404561	2.4106364	4.0015697	3.3029428	2.9260263	2.1729813	1.9416867	3.2789035
1	76	Contig10750	0.36918533	-0.36433575	1.4048467	1.446196	0.6661639	0.7481985	0.43343103	0.51355755
1	76	Contig10783	-1.5227765	-1.9931642	-0.5550851	-0.68468225	-0.42566106	-0.524739	-1.127591	-0.952577
1	76	Contig10829	1.9091951	1.6253073	2.81323	2.8202658	2.2442372	1.8797247	1.8463228	1.925632
1	76	Contig10918	-0.3310398	0.39351225	1.7370349	1.5819368	0.91132534	0.7675999	0.76783353	1.1880473
1	76	Contig11176	-0.6630308	-0.621848	1.7650189	0.9769517	1.3170177	0.8242837	-0.3617731	0.066190846
1	76	Contig12155	0.2211796	0.6682384	1.7538904	1.5969224	1.1169469	0.7530734	0.7451337	0.74207205
1	76	Contig12417	-0.54882324	0.82196635	2.0161905	1.566794	1.2381761	0.5155157	0.5493747	0.9197182
1	76	Contig12658	-3.077323	-2.889251	-0.71678054	-1.1652287	-1.4672803	-2.121639	-2.175578	-1.9314308
1	76	Contig12963	-0.86326325	-0.81716466	0.38825756	0.53518635	-0.26677278	0.0364095	-0.60340697	-0.18594624
1	76	Contig13730	-1.6876674	-2.4578185	-0.34836617	-0.11520762	-1.1001464	-0.94900584	-1.6598092	-1.1257666
1	76	Contig14696	0.5768394	0.6883759	1.8432306	1.794447	1.3368951	1.01084	0.98679805	1.0009501
1	76	Contig15313	-0.71491516	-1.3962137	0.21219565	0.042288013	-0.28696778	-0.3260328	-0.8074048	-0.25100547
1	76	Contig15401	-2.7358227	-2.3976772	-1.128957	-1.24934	-0.7941343	-0.82688504	-1.599534	-1.1885281
1	76	Contig16737	-2.2915714	-2.520755	-0.8301039	-0.75945586	-1.4214536	-1.2895548	-1.8579674	-1.3467761
1	76	Contig18929	-0.5177998	-0.97814226	0.88330597	1.1082945	-0.018767279	0.068089925	-0.33727768	-0.025623338
1	76	Contig19104	-2.5273192	-2.977076	1.0833338	1.0441189	-1.1929587	-1.7114278	-2.716393	-1.9682041
1	76	Contig20525	-0.7687552	-1.1596762	0.58336216	0.3703748	-0.3282315	0.02030348	-0.45096245	-0.23995534
1	76	Contig20778	-2.1874044	-2.2848272	-0.06539444	-0.5998306	-0.31780374	-0.9331561	-1.4862254	-1.395443
1	76	Contig21042	-6.603182	-0.45003292	0.33691722	-0.68468225	-0.94698155	-1.1002065	-2.007686	-0.9345731
1	76	Contig23071	1.3671422	0.9663667	3.0499682	2.9750721	2.3043478	2.473756	2.201195	2.655019
1	76	Contig24342	1.0795528	0.74715227	2.2774346	2.1002061	2.2737467	2.413496	1.6708688	2.1908252
1	76	Contig25856	-5.087512	-6.603182	-1.9149929	-1.4342252	-2.2606804	-3.939161	-4.1586256	-4.7241335
1	76	Contig29055	3.7546964	3.5756888	4.9040546	5.040865	3.9665885	4.1350193	3.3509195	3.4704936
1	76	Contig29283	2.4753587	2.3124986	3.6984403	3.563073	2.9743998	2.9075549	2.939809	3.1560512
1	76	Contig30027	-0.16582839	-0.3233351	0.9384364	1.0872185	0.22861585	0.53263205	-0.24327765	0.2729419
1	76	Contig30059	2.9321206	3.1626792	4.307209	4.3957906	3.9850695	4.0957747	3.8197298	4.0212884
1	76	Contig30106	-0.90289265	-1.234217	0.16248813	0.102434605	-0.23700352	-0.37852246	-0.46416944	-0.36645818
1	76	Contig30341	-0.53322744	-0.20692967	1.0788801	0.9445024	0.22861585	0.43283284	-0.02234875	-0.025623338
1	76	Contig31196	-0.7326372	-0.27042994	0.867897	0.84754837	0.8890525	0.38963923	0.53620905	0.86970407
1	76	Contig31604	0.5332135	0.21982007	1.6101024	1.7549112	0.85268396	0.9527116	0.6627425	0.93924767
1	76	Contig32320	0.07660044	-0.1580781	2.4528246	2.5423458	2.2616687	2.6538434	1.6888121	2.3614902
1	76	Contig32630	-1.7594652	-0.68982285	3.5276735	2.5126302	1.9343678	2.4942663	1.0107805	0.039257273
1	76	Contig32699	1.2098868	1.6965877	3.4565375	3.4162362	2.750721	2.7653272	1.8275495	1.8084569
1	76	Contig34010	-2.9832458	-2.520755	-1.3058256	-1.4342252	-0.883863	-1.2496078	-2.007686	-1.2767795
1	76	Contig34367	-1.9569978	-1.234217	0.09341981	0.40488154	-0.16051222	0.060235046	-0.15505974	-0.51852375
1	76	Contig34771	0.045854054	-0.25750303	1.1986583	1.2852739	0.66091394	0.46885145	0.53620905	0.53939235
1	76	Contig35178	0.27517265	-0.21940687	1.1314371	1.1166393	0.51722974	0.7724097	0.41196448	0.6323429
1	76	Contig37055	-2.3467884	-2.2848272	-0.5412531	-0.7904971	-0.41450265	-0.67440116	-2.007686	-1.2997291
1	76	Contig39260	-3.4096942	-2.3976772	-1.4033014	-1.5366197	-1.2318532	-1.0142307	-2.784655	-1.5250016
1	76	Contig43695	-2.9832458	-2.6562	-0.7804313	-0.057628646	-1.6671427	-1.6317352	-2.007686	-1.4717411
1	76	Contig44075	2.5132394	2.3254051	3.7788568	3.702582	2.8170664	2.6847649	2.836304	2.79148
1	76	Contig44389	-5.087512	-6.603182	-2.493481	-2.3880548	-2.9424636	-3.4509485	-3.5180078	-2.6243615
1	76	Contig45486	0.69371796	0.74715227	2.6427464	2.4676921	1.2556862	1.3533198	0.9425974	1.1880473
1	76	Contig45601	-0.2652264	-0.97814226	1.0609264	0.9860903	0.1331901	0.46885145	0.13453537	0.0025421288
1	76	Contig45720	-0.40002018	-0.27042994	0.6328365	0.8324257	0.4639527	0.0759021	0.0066106776	-0.016173363
1	76	Contig45971	-2.9832458	-1.6805316	-1.2594962	-0.36017957	-0.94698155	-0.7979217	-2.007686	-1.2767795
1	76	Contig46211	1.4437023	1.6596901	2.719108	2.8704507	2.3392475	2.3360722	1.7094679	1.7488625
1	76	Contig47410	1.5201278	1.2543468	2.389526	2.4578776	1.7711085	1.8229364	1.4916617	1.518446
1	76	Contig51899	-1.0070753	-0.47977698	1.6998245	3.7191088	2.5210435	2.6961915	-0.67846113	1.1466533
1	76	Contig53006	-1.3474433	-1.7159904	-0.016834931	-0.5726298	-0.5063031	-0.8123299	-0.7576766	-0.70382416
1	76	Contig55952	2.3595204	1.9115622	3.3236341	3.28825	2.3392475	2.3032362	2.0358148	2.3099425
1	76	Contig56153	0.8676785	0.50371563	1.7788099	1.9704503	1.4446329	1.3043661	0.8499078	0.9869438
1	76	Contig56214	-2.4644322	-2.1805859	-0.899145	-1.1249723	-0.8993824	-0.5976136	-1.3075166	-1.254196
1	76	Contig57464	-1.1670762	-1.234217	0.6569506	0.49090895	-0.12374282	-0.045989156	-0.26620644	0.23390156
1	76	Contig57880	-1.5227765	-2.03769	0.88330597	1.0744234	-0.47118476	-0.24585204	-1.3563113	-0.9892824
1	76	Contig58538	-1.7231059	-1.8281031	-0.5275535	-0.49399865	-0.6560857	-0.9331561	-1.5417392	-1.0854157
1	76	Contig60195	1.0017049	1.1175375	2.1810346	2.2947023	1.68586	1.7758387	1.7555985	1.518446
1	76	Contig65118	-0.29119045	-0.1108345	1.0473129	1.4495023	0.43347943	0.61528844	0.0066106776	0.18560982
1	76	Contig65338	0.91375315	0.34357026	1.7313724	1.840502	1.0012844	1.3533198	0.8866656	1.121234
1	76	Contig65572	0.8618142	0.66146284	2.027786	2.1477869	1.2832673	1.2775615	1.1978785	1.3242255
1	76	Contig65620	0.066424556	0.0639813	1.0564029	1.0353421	0.6556448	0.762774	0.29954833	0.39827272
1	76	Contig66117	0.0967386	-0.23199354	1.1654395	1.0571847	0.92889893	1.0938597	0.86577606	0.9822446
1	76	Contig67631	-1.9569978	-2.231716	-0.44799966	-0.29213274	-1.1739043	-1.1544054	-1.7553798	-1.1463803
1	76	Contig68665	1.8423091	1.686618	2.748836	2.8342416	2.1159346	1.9062086	1.7947867	1.8190325
1	76	Contig70133	-1.9151851	-1.51555	-0.56905216	-0.34861177	-0.03573901	-0.50124943	-0.85892886	-0.45319054
1	75	Contig422	1.022879	1.0568949	2.1388853	2.0917687	1.547722	1.4996572	1.545176	1.5756999
1	75	Contig448	6.050079	6.114622	7.177034	7.180907	6.8321404	6.6542478	6.4894304	6.6207438
1	75	Contig1050	-2.5273192	-2.4578185	-1.128957	-0.887891	-0.6171442	-1.6061465	-1.3317035	-1.0656621
1	75	Contig1275	-0.61296403	-1.0660131	0.33691722	0.43858021	0.10250696	0.20971434	-0.25469625	-0.31915593
1	75	Contig6661	-0.6461463	-0.6554314	0.29140437	0.42519528	-0.12374282	0.04439532	-0.51825017	-0.22898966
1	75	Contig12768	-0.08416603	-0.12250046	1.8086936	1.8150977	0.80112916	0.38336152	0.28387332	0.25745267
1	75	Contig14825	-1.3751943	-1.5470332	-0.4098207	-0.086129576	-0.044300664	-0.7836576	-0.8074048	-0.8145387
1	75	Contig17256	-0.27814966	-0.09926256	0.95311296	0.727335	0.5629866	0.3255944	0.07199581	0.14408965
1	75	Contig18806	-1.0070753	-1.2089322	1.0243338	1.2170669	-0.2567809	-0.17919146	-0.7740609	-0.5052165
1	75	Contig21437	-3.8645725	-3.687852	-0.6263252	-0.21662182	-0.56681865	-0.62275404	-0.9123847	-0.53195596
1	75	Contig30987	1.753297	1.4399024	2.7205377	2.6410558	1.8024164	1.850474	1.4779669	1.7843742
1	75	Contig31540	0.035457324	-0.45003292	0.8470918	1.0829661	1.2346485	1.01084	0.53620905	0.82840383
1	75	Contig35365	1.0946301	0.8697676	2.5444658	2.4595182	1.4415764	1.4006656	1.1554841	1.3426706
1	75	Contig36870	-0.08416603	-0.6385411	0.7155262	0.8273493	0.15578018	0.38336152	-0.13382718	0.24964507
1	75	Contig37210	-2.1381423	-3.0712423	0.030136732	0.6489254	-1.514647	-0.98124474	-2.589533	-1.637983
1	75	Contig43599	1.7907982	1.792668	3.3835168	3.451282	2.2908275	1.773443	1.5549926	1.6692693
1	75	Contig43613	4.2254057	4.873223	5.737579	5.8942256	5.2261434	4.986039	5.2252326	4.967102
1	75	Contig43799	-0.23972394	-1.1596762	0.5896402	0.6257156	0.15578018	0.14436443	-0.41205674	-0.17538412
1	75	Contig44611	1.316606	1.5576314	2.5525153	2.4774404	1.8213503	1.76382	1.7182305	1.7321727
1	75	Contig44827	0.71989316	0.74073875	1.874393	1.7682105	1.143528	1.146663	0.99162656	1.1126604
1	75	Contig45165	1.0437464	0.5775674	2.6577487	2.7682717	1.6412684	1.573129	1.7182305	1.6126441
1	75	Contig46455	-0.8438541	-0.8754216	0.45856243	0.34926644	0.7819149	0.52694917	0.03499793	0.2806244
1	75	Contig46679	-0.23972394	-0.52558464	1.3504667	1.339747	0.29115605	0.15914546	-0.20955725	0.1937719
1	75	Contig46749	-1.1194937	-1.234217	-0.09533823	-0.086129576	-0.5063031	-0.09779692	-0.46416944	-0.37853172
1	75	Contig47804	-0.15387408	-0.08778313	0.95311296	1.0131633	0.7125718	0.25168735	0.21114191	0.092628956
1	75	Contig49056	-0.9644832	-1.6121964	0.24440444	0.34926644	-0.3282315	-0.38925505	-1.127591	-0.6153097
1	75	Contig49430	-3.2889833	-3.8593519	-1.5354499	-1.24934	-1.4214536	-1.1729414	-1.5703397	-1.7291195
1	75	Contig55442	0.29272914	0.05365685	1.3206029	1.1454715	0.7722108	0.61528844	0.4959741	0.4468662
1	75	Contig56342	-0.40002018	-0.6554314	1.1654395	1.1856849	1.4837887	1.161401	0.81218755	1.0778463
1	75	Contig57478	2.9404857	2.843369	4.38364	4.51021	3.190933	3.1109684	2.4942944	2.8988
1	75	Contig62143	-0.1778831	0.09451699	2.8092046	2.754975	2.74825	2.8450532	2.0635831	2.4861553
1	75	Contig64675	-1.4919981	-1.135675	0.14552963	0.37734264	-0.737304	-0.02912701	-0.85892886	-0.83108014
1	75	Contig67018	-1.7967957	-2.1805859	-0.4098207	-0.39545384	-1.1182297	-1.0651898	-1.3813553	-1.1463803
1	75	Contig68887	1.6918505	1.8202868	3.3708272	3.5607824	2.3326647	2.08878	2.0908272	2.1284254
1	75	Contig69271	1.4079432	1.1946185	2.4750166	2.4903362	1.8000321	1.7662318	1.3218958	1.4789734
1	75	Contig69313	0.5183727	1.062047	2.6902146	2.5653803	1.4718536	1.2943728	1.2390615	1.1466533
1	75	Contig69912	-0.11859706	-0.5411855	1.0150387	1.0041953	0.29115605	0.28575286	-0.16579495	0.16084187
1	75	Gypsy-28_Hg_v15Dec2011	1.7969546	1.6899489	4.0248985	3.9646842	2.4345455	2.1784236	2.184431	1.978476
1	74	Contig18	6.224616	6.357254	7.9454694	7.9121037	6.1718874	6.1427264	5.449174	5.668105
1	74	Contig125	0.5258122	2.2752907	2.8658564	3.364646	1.9538027	1.6111931	1.325724	1.9450728
1	74	Contig367	0.07660044	1.786458	2.7544296	3.1231673	1.6518853	1.204732	1.0849476	1.6838084
1	74	Contig392	3.5684538	3.175803	4.507224	4.3742127	3.440143	3.1858299	3.1399941	3.2430356
1	74	Contig900	-0.19003992	-0.43538934	1.4469205	1.2014613	0.37052613	0.15177393	-0.061892435	0.39827272
1	74	Contig1520	0.6670583	0.70164615	1.8769597	1.5606921	1.7341186	1.1904325	0.48915756	1.0601187
1	74	Contig4459	-1.3474433	-1.6459479	-0.4098207	-0.24849822	-0.70971507	-0.37852246	-0.69395673	-0.6153097
1	74	Contig5741	1.9812486	1.6596901	2.9278123	2.8266351	2.133084	1.9171017	1.8542943	1.9878795
1	74	Contig6323	-0.29119045	-0.72506243	1.316826	1.5297887	0.38333905	-0.004199192	-0.102555744	0.16914535
1	74	Contig6446	1.928951	2.3189662	3.419169	3.8480551	2.3376045	2.5967283	2.429972	2.4944253
1	74	Contig6739	2.909573	2.530655	3.9962683	3.7892678	3.0862362	3.1777012	3.1849294	3.2321978
1	74	Contig7930	0.67376965	0.4496684	1.8562968	1.6837052	1.0622674	1.1015224	0.76783353	0.79126865
1	74	Contig8182	-0.38595596	1.1517687	1.6436522	1.1536044	1.6412684	1.697129	0.6566731	1.5631719
1	74	Contig10589	0.706865	1.0773939	2.1452866	2.1044066	1.3401815	1.1832293	0.996439	1.1424478
1	74	Contig11060	-0.42856964	-0.68982285	0.4991539	0.4116847	-0.044300664	0.0364095	-0.31319377	0.07505769
1	74	Contig11634	-0.8247056	-0.93616104	0.46540767	0.49090895	0.22149606	-0.5486205	-0.39931947	-0.23995534
1	74	Contig12331	-2.4644322	-3.1728039	-0.8301039	-1.0290563	-1.778875	-1.2895548	-1.9687157	-1.9314308
1	74	Contig12409	-0.15387408	-0.43538934	1.0744126	1.1041039	0.5345594	0.40830976	0.025597686	0.10133469
1	74	Contig14916	-0.3720284	-0.042761534	2.2199667	1.8924377	0.68179995	0.33863345	0.2194072	0.5200598
1	74	Contig17029	-4.624154	-3.4039512	-0.48722416	-1.8641148	-0.5423045	-1.6317352	-3.3997324	-1.5803573
1	74	Contig18820	-1.073454	-0.9156255	1.1904252	1.2553574	-0.07029615	-0.444158	-0.6631318	0.03016606
1	74	Contig21323	-0.028554162	0.15370871	1.1228095	1.1413878	0.47596362	0.84269327	0.4475662	0.41929972
1	74	Contig22474	-2.1874044	-2.2848272	-0.79679745	-0.5998306	-1.1551025	-1.4389861	-1.5703397	-1.4717411
1	74	Contig24031	-3.4096942	-3.687852	-1.2824714	-1.8309635	-1.6144497	-1.767193	-2.716393	-2.508955
1	74	Contig24123	-3.2889833	-3.687852	-1.454684	-1.8641148	-1.8689587	-2.276973	-3.1921299	-2.565421
1	74	Contig25776	-3.8645725	-3.8593519	-1.5634354	-2.2046437	-2.302503	-2.1971111	-2.589533	-2.8902247
1	74	Contig29998	0.3014277	8.9172955E-4	1.1485386	1.1817137	0.6661639	0.8608706	0.7103987	0.6620392
1	74	Contig31075	-0.29119045	-0.33687213	0.644944	0.68305355	0.19992274	0.36436233	0.10806515	-0.0067851422
1	74	Contig32241	-0.8247056	-0.510152	0.85753196	0.8575427	0.06320845	-0.13340382	-0.31319377	-0.054352086
1	74	Contig34390	1.3753953	0.8988575	2.1410222	2.1899006	1.4778335	1.4006656	1.2103573	1.5631719
1	74	Contig36930	-4.308959	-2.0836966	-0.70130146	-1.7669351	-0.8087026	-0.9331561	-2.1316504	-0.53195596
1	74	Contig38766	-0.061662246	-0.13426198	1.0009825	0.9398066	0.35759813	0.4144798	0.09014362	0.35527396
1	74	Contig42515	0.23032036	0.08441034	1.2311289	1.0441189	1.0741603	0.8563477	0.8552167	1.1169536
1	74	Contig42954	-6.603182	-5.084101	-0.3726327	-0.72907513	-0.18872087	-2.45224	-3.7955105	-3.4304705
1	74	Contig44262	1.8891649	1.3751572	2.8159075	3.0521069	2.8906128	2.796333	2.5752895	2.61462
1	74	Contig44447	-1.1430856	-0.93616104	0.7882782	0.50369924	0.4819317	-0.26548094	-0.42490828	-0.70382416
1	74	Contig45590	-1.2673151	-1.51555	-0.06539444	-0.2061518	-0.5545091	-0.45539567	-0.56019515	-0.5592045
1	74	Contig47751	1.5275521	1.0043342	2.2948139	2.2947023	1.7465543	1.6058165	1.6648376	1.5912086
1	74	Contig49703	-1.1430856	-0.57290685	0.31434077	0.23113926	-0.28696778	-0.004199192	-0.61810595	-0.2733644
1	74	Contig50594	-0.8247056	-0.6725237	0.409712	0.4584271	-0.21749507	0.10673301	-0.26620644	-0.28467596
1	74	Contig50707	-6.603182	-4.304322	-1.50801	-1.7359889	-1.8082612	-1.8252764	-4.702518	-3.4304705
1	74	Contig51139	-1.6193705	-1.3678924	0.409712	0.24644664	-0.737304	-0.48964763	-0.94916946	-0.84781563
1	74	Contig54723	-2.9832458	-2.340085	0.13697478	0.590184	-1.3990866	-1.1917229	-1.599534	-1.4204199
1	74	Contig56652	0.9080737	1.4239867	2.3327005	2.3002055	1.5448767	1.5537136	1.0804224	1.3242255
1	74	Contig57208	-1.6876674	-2.7294312	-0.68598825	-0.75945586	-0.53020316	-0.36786965	-0.84154654	-0.8818876
1	74	Contig57826	-2.1874044	-0.83632046	-0.08528744	0.16016528	0.10250696	-0.23613739	-0.20955725	-0.025623338
1	74	Contig64919	1.4554276	1.4595532	2.7205377	2.654008	1.6728874	1.6945988	1.4848305	1.7951273
1	74	Contig66183	-0.71491516	-1.0213993	0.402596	0.47800404	-0.10570533	-0.124418974	-0.15505974	-0.103548415
1	74	Contig66555	0.056176107	-0.2446916	0.8045579	0.95849884	0.85268396	0.7334741	0.7451337	0.7804803
1	74	Contig67515	2.031716	2.147881	3.2503119	3.1365588	2.1197631	2.134298	1.7211396	2.1744475
1	73	Contig1152	-0.05054121	-0.25750303	1.1053982	0.7702956	0.4518407	0.3515554	0.11694282	0.17740116
1	73	Contig3839	-1.5864294	-2.340085	-0.43515995	-0.3144581	-0.9962268	-1.0825903	-1.599534	-1.2100811
1	73	Contig3899	-2.5273192	-3.1728039	-1.0879825	-0.68468225	-1.8082612	-1.7114278	-2.175578	-1.9314308
1	73	Contig4136	-0.27814966	-0.042761534	0.972452	1.0041953	0.38970295	0.3515554	0.09014362	0.1937719
1	73	Contig4340	-1.7967957	-1.0660131	1.0427463	0.59616715	-0.19824831	0.08367205	-1.0455178	-0.8818876
1	73	Contig5557	-0.5645909	1.2633201	2.432032	2.1599455	2.5916622	2.4544463	1.1250483	2.0018706
1	73	Contig6361	1.4079432	2.0935895	3.5194843	3.4717455	1.991904	1.9890696	1.7555985	1.890967
1	73	Contig6544	-3.077323	-4.61998	1.2901074	1.0872185	-1.900329	-1.7959327	-3.648839	-2.8185966
1	73	Contig6594	-3.1787853	-2.8069289	-1.0679301	-0.7441847	-1.778875	-1.9492531	-2.0890806	-2.084769
1	73	Contig6856	-0.5645909	-0.39233583	1.5275549	1.6409665	-0.02722808	0.31903028	-0.26620644	0.16914535
1	73	Contig7099	0.6603155	0.94978356	2.9141338	2.5577428	1.8699007	2.0317905	1.1425188	1.0822443
1	73	Contig7467	1.4239458	1.2498392	2.440732	2.49194	1.9666153	1.9450445	1.3371481	1.5537039
1	73	Contig7796	-0.028554162	0.07423212	1.2470939	1.3073107	0.5230295	0.5991324	0.44051597	0.41232482
1	73	Contig8048	-2.1874044	-0.83632046	0.16248813	0.110825144	0.17802085	-0.22648807	-1.025719	-0.7191246
1	73	Contig8547	2.7426226	4.4454103	4.8955374	4.7989902	4.899758	4.8305526	3.9021318	4.3366957
1	73	Contig8548	2.7537415	4.4305563	4.9053125	4.7934732	4.9567823	4.789062	3.8592107	4.2582545
1	73	Contig8944	-0.9436557	0.19185796	1.5945907	1.2515738	0.7074886	0.4021131	-0.25469625	0.12713996
1	73	Contig13734	-0.54882324	-0.5890352	0.21219565	0.38427693	0.54028994	0.27900398	-0.0029777524	0.011809239
1	73	Contig15989	-3.6932776	-4.060205	-1.6508999	-1.6760769	-2.180681	-2.4062617	-3.0135841	-2.9659827
1	73	Contig17820	1.9539601	1.4319665	2.850269	2.9260845	1.8879744	1.9724562	1.7947867	1.9855344
1	73	Contig18190	-1.1430856	-2.231716	0.6021148	0.83748424	-0.59176016	-0.67440116	-1.0061922	-0.9708114
1	73	Contig19715	-0.15387408	-0.68982285	0.73830533	0.6257156	0.4273066	0.25168735	-0.112904064	-0.054352086
1	73	Contig28822	-1.835152	-1.0213993	2.1955006	2.3941188	0.15578018	-0.151544	-1.432816	-0.86474985
1	73	Contig29166	0.32721218	-0.40654376	1.0654359	1.6322647	1.2204508	1.128026	1.0483412	1.1591969
1	73	Contig29594	3.4841814	3.3246245	4.518362	4.4709024	3.5110884	3.3801794	3.5039945	3.4140716
1	73	Contig30355	-1.8745935	-0.76119345	0.68066746	0.33502018	0.014586291	0.29247022	-0.51825017	-0.7191246
1	73	Contig30496	-0.42856964	-0.29663858	1.3054358	0.8016956	0.1331901	0.22384189	-0.19849093	-0.044711854
1	73	Contig31733	-1.7594652	-3.0712423	-0.5550851	-0.39545384	-0.83829314	-0.4000686	-0.7740609	-1.0656621
1	73	Contig32810	-1.5227765	-1.7897236	-0.6117905	-0.58616555	-0.34931743	-0.3363781	-0.57445455	-0.7191246
1	73	Contig38123	-0.9231284	-1.3401277	0.11971082	0.37734264	-0.16985364	-0.41096443	-0.89434236	-0.60107577
1	73	Contig39216	-2.090582	-3.5377305	-1.0879825	-0.9924312	-1.588827	-1.3946546	-2.007686	-1.8606805
1	73	Contig40153	0.18402421	-0.510152	0.972452	1.1697339	0.551683	0.44493946	0.21114191	0.2806244
1	73	Contig43592	-1.5542428	-0.49488395	2.6666758	2.630901	2.6759853	2.6407611	1.9858949	2.0742807
1	73	Contig43696	1.6311189	2.2752907	4.0603285	4.4267254	2.311061	2.7868636	2.3249025	3.0623715
1	73	Contig44017	1.7341741	1.7130523	2.8851068	2.9449432	2.657668	2.7025008	2.607085	2.5777345
1	73	Contig45173	0.32721218	-0.18229605	1.2311289	1.1249361	0.82947844	0.94421273	0.77345306	0.9632931
1	73	Contig46667	-0.38595596	0.022230841	2.3823183	1.5391295	1.7976438	1.7246728	0.6259361	0.426241
1	73	Contig47157	-1.3751943	-0.93616104	0.402596	0.042288013	0.4086276	0.65229553	-0.15505974	0.36253023
1	73	Contig48997	-0.061662246	-0.35053816	1.2470939	1.3036612	0.3445529	0.48066008	0.29173216	0.57104725
1	73	Contig55265	1.0896219	1.0568949	2.2300398	2.1477869	1.659797	1.5786287	1.2791004	1.224312
1	73	Contig55587	0.94736725	0.73429656	2.0068467	2.004562	1.2934756	1.2843095	1.1852906	1.0601187
1	73	Contig56603	-4.0651717	-4.060205	-1.6813095	-2.3398414	-2.302503	-1.8252764	-2.65146	-1.7291195
1	73	Contig57371	0.6052059	0.30928585	2.011526	1.8654667	0.92013896	0.7724097	0.5881642	0.93439007
1	73	Contig58554	0.7003065	0.0116008995	1.5757535	1.4918088	1.426196	1.3404272	1.0107805	0.73650056
1	73	Contig59204	-1.8745935	-2.03769	-0.3849218	-0.46871957	-1.1551025	-0.5976136	-1.1924169	-0.84781563
1	73	Contig59560	-0.9231284	-0.8754216	0.45856243	0.05103603	-0.18872087	-0.1885269	-0.34947306	-0.42786953
1	73	Contig64489	0.056176107	0.12441748	1.9519111	1.5758988	0.5345594	0.4144798	0.19446746	0.43314895
1	73	Contig64688	-2.0001094	-1.5792372	-0.48722416	-0.48130333	-1.0130279	-1.0825903	-1.3563113	-1.1463803
1	73	Contig65343	-0.68011713	-1.135675	0.65095985	0.6198542	-0.24685812	-0.07165944	-0.3866944	-0.37853172
1	73	Contig65639	-2.8955016	-2.5867715	0.0021384	-0.24849822	-1.2122725	-1.7114278	-2.65146	-2.16833
1	73	Contig68684	1.582049	1.4750832	2.7347562	2.6511397	2.6927884	2.7856755	2.3114552	2.4811704
1	73	Contig69165	-0.48743442	-0.30992472	1.0103685	1.1124729	-0.018767279	0.3515554	-0.08208017	0.03016606
1	73	Contig69978	1.0946301	1.3997786	2.3877275	2.2555804	1.4292852	1.3692751	1.0758828	1.3930951
1	73	Gypsy-10_Hg_v20Nov2011	1.4862367	0.81587815	3.5004709	3.6682398	2.0927465	1.9766275	1.1852906	1.3055416
1	72	Contig936	2.9788947	2.891893	4.2568674	4.2775655	4.1062756	4.189935	3.7923353	3.9871209
1	72	Contig1265	0.36088806	0.48080057	1.8484713	1.7387884	1.1510334	0.7481985	0.93760145	1.0285609
1	72	Contig3577	2.8779833	2.9275963	4.008608	3.881477	2.9765124	2.9097378	2.9670177	3.0274646
1	72	Contig5358	0.6467346	0.21982007	1.4503719	1.5109237	0.7476606	1.161401	0.6927119	0.76961064
1	72	Contig5835	0.14588326	-0.0098978635	1.3054358	1.2325053	1.5161097	1.5226651	0.8338628	1.129757
1	72	Contig5857	1.478596	1.1899197	2.4002705	2.4806752	1.9124618	2.0337934	1.966414	2.018024
1	72	Contig6183	4.3608937	3.8056767	5.8442073	6.337074	3.695535	4.486779	2.7392135	4.447323
1	72	Contig6854	0.9250452	0.7662232	1.7733094	2.042271	1.9234563	2.147308	1.2948098	1.550534
1	72	Contig8641	2.693975	2.7266116	3.978455	4.0466304	3.7247357	3.849693	3.5398533	3.7214859
1	72	Contig9780	2.0080304	2.2797184	3.4218078	3.4396944	2.4679687	2.3425508	2.5044599	2.348775
1	72	Contig10787	-0.19003992	-0.49488395	1.219038	1.1249361	1.5015081	1.4006656	0.6627425	1.0466784
1	72	Contig12715	0.23032036	1.0255891	2.7738383	2.412867	2.0432065	1.7296247	0.7846268	0.93924767
1	72	Contig12988	0.61221105	0.2012392	1.5534612	1.4982086	1.2832673	1.2118288	0.6867677	0.7083153
1	72	Contig13880	-0.42856964	-0.29663858	0.70977473	0.68305355	0.11793038	0.10673301	-0.07195083	0.048291333
1	72	Contig14165	-0.75058204	-0.3233351	0.9035983	0.4452263	0.5963746	0.3707233	0.3605944	0.057268955
1	72	Contig15738	-1.0288591	-1.1596762	0.057599947	0.076965064	-0.5182032	-0.36786965	-0.61810595	-0.5052165
1	72	Contig15790	1.3958237	1.4359399	2.7779634	2.8342416	1.5842099	1.6793232	1.4710704	1.7321727
1	72	Contig16580	-4.624154	-3.687852	-2.3366961	-2.3398414	-1.6942508	-1.767193	-2.716393	-2.4547555
1	72	Contig17771	-6.603182	-5.084101	-2.3869739	-3.706984	-2.105083	-2.7090573	-4.1586256	-2.508955
1	72	Contig18911	-1.4035015	-1.3962137	-0.0753065	-0.3144581	-0.010356015	0.052337006	-0.32518515	-0.054352086
1	72	Contig21279	-2.2915714	-2.340085	-0.8133535	-0.7141237	-1.3990866	-1.1544054	-1.8579674	-1.7608663
1	72	Contig28694	1.8152679	1.7130523	3.3330102	3.370761	2.0290248	1.9492958	1.3671768	1.7708192
1	72	Contig29750	-1.3474433	-3.4039512	0.0021384	-0.048252646	-0.3387357	-0.94900584	-0.6329575	-0.68868583
1	72	Contig30612	0.21198036	-0.33687213	1.2027575	1.1576538	0.5345594	0.53263205	-0.07195083	0.3479809
1	72	Contig31232	1.7309623	1.9974033	3.0579064	3.5283272	1.9793152	2.2965784	2.0334764	2.1495268
1	72	Contig31649	1.6276687	1.4438541	2.6199465	2.5314689	1.7564262	1.6844331	1.5712063	1.7433206
1	72	Contig31678	3.2496266	3.0926945	4.2778955	4.2503448	3.2497637	3.2037313	3.2875817	3.320428
1	72	Contig33065	-3.8645725	-3.687852	-1.3058256	-0.36017957	-1.9324231	-2.121639	-3.0135841	-2.8902247
1	72	Contig34626	0.10670286	-0.03172323	1.328127	1.310951	0.607334	0.5155157	0.50951105	0.60813683
1	72	Contig35216	-6.603182	-6.603182	-1.9896533	-2.7845387	-2.0334144	-1.8858845	-2.8566256	-2.16833
1	72	Contig35497	-0.4430606	-0.3782674	0.6267444	0.51005197	0.72771466	0.8009359	0.41915563	0.6737484
1	72	Contig36279	0.8381152	1.1899197	1.9149222	1.9495891	2.1593626	2.053673	1.5052276	1.834752
1	72	Contig38681	-6.603182	-2.4578185	-0.8815688	-0.85468185	-1.7500943	-2.9574056	-2.784655	-2.3040476
1	72	Contig40996	-2.2384984	-2.340085	-0.026416399	-0.057628646	-1.3340353	-1.3516726	-1.629348	-1.4458472
1	72	Contig41413	-3.4096942	-3.687852	-1.744184	-1.4097477	-2.4839475	-2.4062617	-2.65146	-2.2572987
1	72	Contig43670	0.26631337	0.48847952	1.169634	1.62351	0.7327271	0.61528844	0.47542688	0.86970407
1	72	Contig44237	-6.603182	-5.084101	-2.196097	-2.6001365	-3.6573908	-3.6705456	-5.151399	-4.420211
1	72	Contig44420	2.2804468	1.7422228	3.8530724	3.976189	3.9107862	3.7287996	3.3490405	3.6764054
1	72	Contig44689	2.8736215	3.103973	4.542406	4.7751493	3.349315	3.5146127	3.6323662	3.4746792
1	72	Contig45359	-0.53322744	-0.707334	1.1945477	1.2248068	0.27749133	-0.08903146	-0.0029777524	0.057268955
1	72	Contig47593	-2.044606	-1.6805316	-0.5275535	-0.37184146	-1.1551025	-1.1544054	-1.4592679	-0.8992339
1	72	Contig47852	-0.9436557	-1.2599612	0.91863215	0.90650004	-0.43690708	-0.3572954	-0.79063547	-0.5730259
1	72	Contig49806	-3.6932776	-3.1728039	-0.5275535	-0.19575763	-2.302503	-2.2364604	-2.589533	-2.125916
1	72	Contig54862	-2.5932822	-1.6121964	1.0335695	1.4560924	-0.7797132	-0.6876099	-1.9687157	-1.4458472
1	72	Contig55053	3.4406157	4.0871673	4.809157	4.7582564	4.8983655	4.6890373	4.081452	4.341746
1	72	Contig55239	0.39379382	2.7491357	3.284542	3.677431	2.4888415	1.8996332	1.7240428	2.1867483
1	72	Contig55820	-0.5966572	0.81587815	1.8300449	1.5939378	1.5980015	1.4161083	0.58177143	0.65614873
1	72	Contig57925	-2.8132532	-2.231716	0.73264426	0.8822293	1.4956257	1.5813707	-0.69395673	0.092628956
1	72	Contig59117	-2.2384984	-2.4578185	-0.70130146	-0.80627465	-1.4672803	-1.230049	-1.5137087	-1.3467761
1	72	Contig60035	-3.077323	-3.4039512	0.12836872	0.13570687	-1.4441808	-2.45224	-2.1316504	-2.16833
1	72	Contig60186	-6.603182	-2.8069289	-1.2824714	-0.97446615	-2.0334144	-2.600373	-2.4192016	-1.8266094
1	72	Contig60201	-2.1874044	-2.231716	-1.0879825	-1.0666496	-0.8234212	-0.6613134	-1.3075166	-1.3467761
1	72	Contig60821	-0.8438541	-0.621848	2.2420354	2.0157554	0.20714986	0.20971434	-0.30130184	-0.2733644
1	72	Contig61383	-3.8645725	-5.084101	-2.6091065	-2.4899402	-2.2606804	-1.9172077	-2.8566256	-3.0464072
1	72	Contig65206	-0.22714072	-0.12250046	1.2311289	1.1249361	1.038183	1.1832293	0.98195326	0.953723
1	72	Contig65495	1.4199618	1.3246157	2.4699254	2.444687	1.6116624	1.6818805	1.5999396	1.8682342
1	72	Contig65730	-0.5025366	-0.1580781	0.68066746	0.6886638	0.2843399	0.29915634	0.11694282	0.021016963
1	72	Contig67670	-2.3467884	-2.7294312	-0.7804313	-1.1249723	-1.6671427	-1.5563263	-2.0477843	-1.3230569
1	71	Contig2140	1.3998749	1.0361	2.6306314	2.6625783	1.4658488	1.3175839	1.1294358	1.4036747
1	71	Contig3036	-5.087512	-1.7897236	-0.91694075	-0.7904971	-1.563663	-1.2895548	-1.6598092	-1.7608663
1	71	Contig3053	1.3795042	0.9330074	2.253932	2.33458	1.3949339	1.5922867	1.3634572	1.3644974
1	71	Contig3310	-3.5433273	-2.2848272	-1.1498963	-0.82222855	-1.0130279	-1.1544054	-1.5137087	-1.8956059
1	71	Contig4597	0.34414864	1.6832794	3.1499062	2.6511397	3.0940413	3.130753	1.8139887	2.721344
1	71	Contig5761	-0.47248986	-0.27042994	0.94823736	0.94918305	0.24976617	0.14436443	-0.31319377	-0.064057454
1	71	Contig9551	1.5677167	1.1371976	2.3062847	2.4463425	1.6412684	1.6895249	1.3218958	1.4889433
1	71	Contig10338	1.2730957	1.307367	2.5314927	2.4741983	1.4507265	1.3724451	1.0713289	1.3426706
1	71	Contig10954	0.61221105	0.30058554	1.4640952	1.4821553	0.7673341	1.1723565	0.8969978	0.82840383
1	71	Contig11998	-1.3474433	-1.3962137	-0.115653366	-0.2271688	-0.6560857	-0.7979217	-0.94916946	-0.7660347
1	71	Contig12466	-1.0509818	-0.46482775	1.1821446	1.0829661	0.69213045	0.99446976	-0.032133088	-0.30757025
1	71	Contig12767	-0.31763324	-0.35053816	1.5044987	1.5109237	0.49379414	0.29915634	0.0066106776	-0.12370877
1	71	Contig14605	-2.7358227	-1.0435313	0.066638954	-0.45624542	-0.22721614	-0.99764216	-1.1924169	-0.9892824
1	71	Contig15579	0.9250452	0.7662232	2.296732	1.9425678	2.1888201	2.1928372	1.6030971	1.7653612
1	71	Contig17037	1.6685356	1.2132614	2.6412377	2.7455938	1.7490286	1.8436388	1.811261	1.9108775
1	71	Contig17684	-0.9231284	-0.81716466	0.39544463	0.4452263	0.014586291	-0.3157616	-0.19849093	-0.31915593
1	71	Contig21151	-3.2889833	-3.687852	-1.5354499	-2.2482426	-1.588827	-1.7114278	-2.4736278	-2.508955
1	71	Contig21959	-0.45769966	-0.85573703	0.7828105	0.70536447	0.19265911	0.16647938	-0.30130184	-0.20730656
1	71	Contig22422	-3.6932776	-6.603182	-2.1522613	-2.162387	-1.6144497	-3.1017885	-3.0997715	-1.4981196
1	71	Contig29543	-0.8058107	-0.29663858	0.8045579	1.1207937	0.2843399	0.13691653	-0.33727768	-0.19658667
1	71	Contig29850	1.4476213	0.9989711	2.3233216	2.4145594	1.4415764	1.4465059	1.1768371	1.3279335
1	71	Contig30472	-0.22714072	8.9172955E-4	0.8470918	0.8822293	0.9971255	0.95694226	0.41196448	0.36253023
1	71	Contig30605	1.1437786	1.276676	2.166422	2.137576	2.1906414	2.4011357	1.7065351	2.117758
1	71	Contig30705	4.1359744	3.570278	4.9443755	5.0218406	4.1750383	4.202899	4.222059	4.406716
1	71	Contig32056	-0.11859706	-0.57290685	0.8259818	0.8871163	1.0341294	0.8242837	0.5428069	1.0376481
1	71	Contig32946	-0.86326325	-0.49488395	1.316826	1.1856849	0.039103	-0.09779692	-0.07195083	0.17740116
1	71	Contig34408	1.1095514	1.2224932	2.445927	2.3751237	2.0330908	2.02375	1.9565738	2.2090306
1	71	Contig34921	-0.5025366	-1.2089322	0.38103443	0.33502018	-0.2567809	-0.3157616	-0.53209573	-0.30757025
1	71	Contig35031	-0.86326325	-0.7796077	0.32943103	0.143906	-0.27683473	-0.3157616	-0.43787614	-0.22898966
1	71	Contig39292	-2.044606	-2.340085	0.17924894	-0.18543819	-0.8993824	-1.1002065	-1.9687157	-1.6088746
1	71	Contig43598	-0.7326372	0.043257687	3.5766454	3.729343	1.3917701	1.0938597	-0.67846113	0.092628956
1	71	Contig43993	-3.8645725	-4.060205	-1.6813095	-1.8641148	-2.3456469	-2.5491655	-3.5180078	-3.0464072
1	71	Contig45809	1.0017049	0.9663667	2.1195085	2.106502	1.379045	1.3274182	1.3708868	1.2866123
1	71	Contig46236	0.24842946	-0.12250046	1.5725899	1.8851318	1.8561951	1.9514167	1.3484823	1.7762564
1	71	Contig46886	-1.835152	-1.2599612	0.066638954	-0.27014956	-0.7654364	-0.62275404	-1.127591	-0.9708114
1	71	Contig46921	1.7309623	1.4359399	3.159424	3.0650942	1.788051	1.7419306	1.5776412	1.873317
1	71	Contig49828	-2.4644322	-2.0836966	-0.48722416	-0.18543819	-0.883863	-0.5852071	-0.67846113	-0.9345731
1	71	Contig49838	-3.4096942	-4.060205	-1.6813095	-1.7985822	-2.2606804	-2.3617887	-3.0997715	-2.8185966
1	71	Contig50398	-0.68011713	-1.1596762	0.18755665	0.2765812	0.06320845	0.12942986	-0.2895077	-0.4660209
1	71	Contig54345	-1.3202266	-1.3678924	0.41679296	0.23881331	-0.642987	-0.63549197	-0.7576766	-0.70382416
1	71	Contig54826	2.4579823	1.6183313	4.0404344	3.9460843	3.643299	3.737428	3.4980717	3.7610939
1	71	Contig57280	-0.5025366	-0.52558464	0.9384364	0.8919867	-0.052913655	-0.05449504	-0.37417957	0.0025421288
1	71	Contig58606	0.99100006	0.36041093	1.7760623	1.794447	1.1359833	1.0588638	0.94757605	1.192122
1	71	Contig60081	0.0967386	0.21982007	1.1053982	1.3433064	1.2968624	1.2082847	1.0390424	1.1466533
1	71	Contig62659	-1.6531032	-1.4546198	-0.33638525	-0.13492537	-0.7941343	-0.99764216	-1.4068512	-0.9345731
1	71	Contig63824	1.7212833	1.8354049	3.1625829	3.0704713	1.9058245	1.9235983	1.8248475	2.0475512
1	71	Contig64878	2.1827497	2.2863343	3.4879346	3.757618	2.2737467	2.5735092	2.4066734	2.482834
1	71	Contig66300	-0.08416603	0.0116008995	1.1945477	1.1041039	1.2346485	0.99446976	0.33800456	0.33328295
1	71	Contig68137	-1.4035015	-0.9156255	1.7142501	2.1044066	-0.12374282	0.27900398	0.081098355	0.4536761
1	71	Contig68751	1.490042	1.6113213	2.8619754	2.8630333	1.8924577	1.8113054	1.8463228	1.8004739
1	71	Contig68835	1.2819035	1.5829357	2.9836493	3.0640163	1.8607781	1.8136392	1.9215951	1.969011
1	71	Contig68888	0.83212906	1.0150008	2.2986476	2.4380462	1.5334387	1.3787643	1.5517278	1.5409824
1	71	Contig68975	1.6448376	1.5829357	2.6184137	2.7032993	1.7391057	1.6767615	1.3026007	1.7265663
1	71	Contig69712	-0.15387408	-0.06509593	0.89855194	0.8773257	0.31141284	0.23783201	0.19446746	0.48059806
1	70	Contig863	1.1913061	1.6113213	2.9153826	2.5078819	1.7440757	1.7370209	1.2390615	1.4176612
1	70	Contig1530	1.490042	1.276676	2.2871156	2.4774404	1.7490286	1.4006656	1.4710704	1.5912086
1	70	Contig2549	4.1618414	4.27738	6.974096	6.91439	4.214955	4.115767	2.5896842	3.7144237
1	70	Contig3662	-2.1381423	-2.0836966	-0.73242927	-0.9924312	-0.494501	-0.6101285	-1.3563113	-0.8992339
1	70	Contig3914	-1.241583	-1.135675	0.56436205	0.6489254	0.963416	1.1091448	0.03499793	-0.016173363
1	70	Contig7312	0.79568017	1.2942936	2.3382986	2.2480068	1.5590477	1.6430382	1.7065351	1.5756999
1	70	Contig10660	0.9023719	1.9920167	3.4427457	3.1159046	2.8052282	2.7580762	1.7836983	1.621734
1	70	Contig11801	-1.7967957	-1.9081856	-0.8301039	-0.51973206	-0.5063031	-0.6613134	-0.84154654	-0.47896725
1	70	Contig12573	-4.0651717	-3.687852	-1.8100193	-2.0428793	-1.2318532	-2.1588576	-2.3164828	-1.9682041
1	70	Contig16257	-1.0288591	-1.135675	0.98678786	0.9538485	-0.494501	-0.30556345	-0.79063547	-0.7191246
1	70	Contig22156	-2.8955016	-2.6562	-1.1711491	-1.2066607	-2.180681	-1.4166462	-2.007686	-1.9682041
1	70	Contig22387	-6.603182	-6.603182	-1.128957	-1.24934	-2.1423633	-1.9820557	-2.1316504	-1.6677082
1	70	Contig22478	-1.6531032	-1.4251145	0.5255926	0.41845584	-0.53020316	-0.84159017	-1.0455178	-1.3230569
1	70	Contig31533	0.035457324	-0.18229605	1.9470338	1.6582143	0.84344655	0.9611606	0.7846268	1.410685
1	70	Contig32656	1.9512026	1.6007421	2.982458	2.8617935	2.1216738	2.2300012	2.2239316	2.2388713
1	70	Contig33060	1.9676689	1.4673392	3.1636343	3.0640163	1.9036053	1.8819504	1.8194282	1.7897608
1	70	Contig34279	1.1677382	1.6528788	2.8580837	2.6977506	1.766231	1.6218864	1.4814028	1.4176612
1	70	Contig34560	-0.7687552	-1.1840905	0.409712	0.4116847	0.030977154	-0.22648807	-0.08208017	0.048291333
1	70	Contig34762	-5.087512	-4.304322	-2.5500534	-2.162387	-1.514647	-1.8252764	-2.65146	-2.0059788
1	70	Contig36659	-2.7358227	-2.4578185	0.07562146	-0.19575763	-0.56681865	-0.74170095	-1.9308106	-1.7933509
1	70	Contig47005	0.014435441	0.36041093	1.7594655	1.8530384	0.6503563	0.5155157	0.2600358	0.41929972
1	70	Contig47619	-0.54882324	-0.45003292	1.028959	0.96775484	-0.018767279	-0.045989156	-0.1444042	0.066190846
1	70	Contig48374	-0.1778831	-0.2834744	0.8365755	0.71088856	0.93760604	0.7819813	0.099132314	0.18560982
1	70	Contig49852	-6.603182	-3.687852	-1.6813095	-1.5907526	-1.2517081	-2.7669106	-2.1316504	-2.125916
1	70	Contig55311	0.3186686	0.21982007	1.1986583	1.3433064	0.5686053	0.6312652	0.46156394	0.8073011
1	70	Contig55441	0.98021513	1.2407814	2.2813148	2.141669	1.7539645	1.4733264	1.6557434	1.8269137
1	70	Contig56650	-0.68011713	-0.76119345	0.29909053	0.143906	0.6556448	0.46885145	-0.09228146	0.47391462
1	70	Contig63302	-4.624154	-3.4039512	-1.6813095	-1.8641148	-2.8121762	-2.9574056	-3.0997715	-2.9659827
1	70	Contig63516	-0.61296403	-0.35053816	2.56052	2.9966984	0.5686053	1.2775615	0.7846268	1.3279335
1	70	Contig68119	3.1058028	3.3019514	5.8690724	5.892253	3.5835671	3.3182604	1.9883116	2.8048413
1	70	Contig68659	2.0080304	1.5685304	3.1392567	3.032404	2.106318	1.9766275	2.0497658	1.9474846
1	69	Contig783	-3.077323	-3.1728039	-1.7123938	-1.3856876	-1.1001464	-1.4616853	-2.175578	-2.3040476
1	69	Contig1227	-1.0962875	-0.707334	0.28367692	0.32063147	0.3510903	0.5495473	-0.061892435	-0.30757025
1	69	Contig3654	-0.4430606	-0.55695826	0.5386321	0.4584271	0.31141284	-0.004199192	-0.23194924	-0.21810716
1	69	Contig7907	1.3420956	1.7130523	2.982458	2.7060657	3.0384972	2.866564	2.1567674	2.4878132
1	69	Contig8469	-0.75058204	-0.97814226	0.24440444	0.2156672	0.5742022	0.50399065	0.04433708	0.0025421288
1	69	Contig9954	-3.077323	-5.084101	-2.2882066	-1.2711717	-1.6942508	-2.0853992	-2.65146	-1.395443
1	69	Contig10083	1.350493	0.977317	2.221987	2.2854834	1.5897424	1.3142908	1.4325385	1.4922514
1	69	Contig13243	-5.087512	-3.8593519	-2.4391818	-2.3880548	-1.9989266	-1.8858845	-3.962879	-3.2240205
1	69	Contig14735	-2.2915714	-2.977076	-0.91694075	-0.97446615	-0.8993824	-0.7836576	-1.9687157	-1.9682041
1	69	Contig19194	-0.47248986	-0.09926256	0.9035983	0.9631342	0.22149606	0.3124361	0.15191524	0.0025421288
1	69	Contig20500	-5.087512	-5.084101	-2.951431	-2.162387	-2.6935842	-3.0275922	-3.7955105	-3.9900975
1	69	Contig30000	0.27517265	0.39351225	1.2027575	1.4853803	0.9245256	0.6206337	0.66878647	1.0102125
1	69	Contig30024	-2.5273192	-2.520755	-0.44799966	-0.41946185	-1.3990866	-1.6577992	-2.65146	-1.9314308
1	69	Contig30693	-1.7231059	-2.231716	-0.30103165	-0.19575763	-0.94698155	-1.1180439	-1.599534	-1.2997291
1	69	Contig30786	1.1866232	0.9217138	2.1955006	2.1799846	1.2832673	1.2605519	1.102908	1.3966303
1	69	Contig30827	2.049873	2.3103364	3.3589435	3.198769	2.1612213	2.1711624	2.1503074	2.4112592
1	69	Contig31047	-0.3043509	-0.43538934	0.56436205	0.81201196	0.37052613	0.28575286	-0.34947306	0.07505769
1	69	Contig37315	-0.8438541	-0.8754216	1.0427463	0.059731122	0.36407664	0.3255944	-0.4909545	-0.4404741
1	69	Contig37733	-0.42856964	-0.46482775	0.53212714	0.5781425	0.16323203	0.11433851	-0.6329575	-0.016173363
1	69	Contig38103	-1.5542428	-1.7159904	-0.3726327	-0.30325198	-0.68264884	-1.1180439	-1.2603486	-0.8818876
1	69	Contig43970	2.5151076	3.0058408	3.9224145	4.1457267	4.034578	3.3459294	3.604285	3.727111
1	69	Contig44058	1.1534102	1.127401	2.289044	1.8753327	2.1704798	2.152848	1.4396213	1.9378132
1	69	Contig44401	0.07660044	-0.170136	1.4878013	1.3609728	0.38333905	0.37705627	0.2520014	0.39827272
1	69	Contig44476	0.0038080316	0.17290986	1.0473129	1.3326018	0.4148809	0.5937065	-0.24327765	0.37693393
1	69	Contig46299	-0.3720284	-0.46482775	0.5707233	0.65466994	0.48787513	0.5495473	-0.24327765	-0.054352086
1	69	Contig47136	-1.073454	-1.51555	-0.30103165	-0.41946185	-0.1512312	-0.10661621	-1.1488724	-0.7660347
1	69	Contig49480	-0.88294023	-0.2834744	0.6021148	0.8273493	0.022805093	-0.02912701	-0.46416944	-0.17538412
1	69	Contig49765	-0.9644832	-1.2089322	0.44477352	0.5781425	-0.56681865	-0.5852071	-0.87652564	-0.7191246
1	69	Contig51392	-6.603182	-5.084101	-1.8791152	-2.438041	-2.2606804	-4.5179462	-4.3961267	-4.7241335
1	69	Contig59152	-1.6531032	-1.6121964	-0.31271958	-0.038937453	0.11793038	0.20971434	-0.93065834	-0.19658667
1	69	Contig61521	-0.88294023	-1.2089322	0.5896402	0.33502018	0.7673341	0.71859753	0.07199581	0.23390156
1	69	Contig63874	5.454192	5.38382	6.5490303	6.5438128	6.570736	6.4992666	5.729296	5.9580317
1	69	Contig66179	-2.8132532	-3.1728039	-1.3782948	-1.3158717	-1.4672803	-1.3099592	-2.3164828	-2.2572987
1	69	Contig66488	-0.07287006	0.70823574	2.0068467	2.155904	2.1833425	2.2865338	1.7240428	1.6780103
1	69	Contig68533	0.19340344	0.43384612	1.628499	1.6467388	1.6359305	1.7046933	1.4571776	1.4922514
1	68	Contig99	-1.6876674	-1.8281031	-0.30103165	-0.58616555	-0.579235	-0.84159017	-0.67846113	-0.6442098
1	68	Contig2457	0.056176107	-0.18229605	1.4640952	1.2778528	0.22149606	0.20259818	-0.09228146	0.08387017
1	68	Contig3314	2.8397357	2.9019792	4.0665245	4.177966	4.187859	4.2271695	3.4567895	3.7583494
1	68	Contig3776	-6.603182	-2.3976772	-2.1097786	-2.3880548	-1.2718455	-1.0825903	-3.648839	-1.6980773
1	68	Contig4484	-0.78716266	-0.2834744	0.84184325	0.95849884	0.17802085	0.068089925	-0.3866944	-0.23995534
1	68	Contig6095	-3.6932776	-3.687852	-2.196097	-2.0428793	-1.9324231	-1.5563263	-3.1921299	-2.8185966
1	68	Contig6495	1.5997663	1.4239867	2.7375832	2.4790585	1.64393	1.7046933	1.4536835	1.5600228
1	68	Contig6542	-5.087512	-6.603182	-0.4609555	-0.7904971	-3.340219	-4.5179462	-5.151399	-4.420211
1	68	Contig8482	1.1095514	0.9386212	2.08884	2.0268629	1.3565022	1.239872	0.9673205	1.129757
1	68	Contig9462	-0.22714072	0.0639813	0.82065564	0.9723606	0.5055596	0.3255944	0.025597686	0.17740116
1	68	Contig11082	-2.8132532	-3.8593519	-1.5354499	-1.5366197	-1.7500943	-1.6577992	-1.6909469	-2.2120936
1	68	Contig11602	-0.20230058	0.043257687	1.1271297	0.91130555	1.2556862	1.161401	0.5881642	0.96805435
1	68	Contig12295	0.024984825	-0.29663858	0.9433452	0.93509537	0.54599774	0.20259818	0.081098355	0.50046414
1	68	Contig12419	1.0385578	1.4904479	2.221987	2.0640006	2.470969	2.1838455	1.7864784	2.1599627
1	68	Contig12949	-0.16582839	-0.6053475	0.7828105	0.9016785	0.22861585	0.2585653	0.24392183	0.3911949
1	68	Contig13523	-2.8955016	-1.7159904	-0.08528744	-0.13492537	-0.03573901	-0.6613134	-2.007686	-1.6088746
1	68	Contig14694	-2.9832458	-4.060205	-1.454684	-1.6186216	-0.9796217	-0.5607124	-2.589533	-2.3040476
1	68	Contig14993	-0.45769966	-0.33687213	0.8365755	0.65466994	0.24275057	0.36436233	0.28387332	0.35527396
1	68	Contig17442	-1.2163099	-1.1120727	0.09341981	0.13570687	-0.34931743	-0.5729073	-0.93065834	-0.86474985
1	68	Contig20451	-3.4096942	-4.304322	-0.8301039	-1.4591348	-1.3990866	-2.1588576	-3.5180078	-3.0464072
1	68	Contig22486	-6.603182	-4.304322	-1.7123938	-1.2711717	-1.1001464	-1.484756	-3.2916803	-3.8238375
1	68	Contig28701	-0.5177998	-0.55695826	1.297792	1.3361788	-0.1512312	-0.16991635	-0.5460765	-0.33083597
1	68	Contig29036	2.4830148	2.1671276	4.573985	4.520068	2.4513538	2.5638387	1.2103573	1.9855344
1	68	Contig30495	-0.061662246	0.44177902	1.8326917	1.5514904	1.0820348	0.9985798	0.2194072	0.5265329
1	68	Contig31120	1.3588417	1.783343	2.951138	2.9716277	3.0088704	2.8810992	2.5801039	2.9514105
1	68	Contig38741	-6.603182	-6.603182	-6.603182	-1.9328839	-2.180681	-2.1971111	-6.603182	-0.8818876
1	68	Contig46315	0.0038080316	-0.042761534	1.5598656	0.17624277	0.80589294	0.7867434	0.016135544	0.35527396
1	68	Contig46864	-1.9151851	-1.8281031	-0.3604481	-0.6558352	-1.0472374	-1.1002065	-1.0455178	-1.1257666
1	68	Contig50258	-6.603182	-6.603182	-1.9896533	-2.3880548	-1.2517081	-1.1002065	-3.5180078	-2.4547555
1	68	Contig54963	-1.9569978	-1.7159904	0.011531927	-0.24849822	-1.2718455	-0.9174807	-1.1924169	-1.2767795
1	68	Contig57072	-0.1420185	0.33507544	1.6101024	1.6438556	0.88004607	0.64181876	0.8969978	0.644295
1	68	Contig64546	-0.47248986	-1.5792372	0.18755665	0.727335	-0.34931743	-0.063051604	-0.8074048	-0.23995534
1	68	Contig65088	0.85001343	1.146928	3.105734	3.0433834	2.8566043	3.1484227	2.647398	2.619165
1	68	Contig65186	0.44178328	0.59189385	1.8273932	1.8354568	0.7176371	0.90533507	0.6259361	0.65023404
1	68	Contig67397	0.6261199	0.39351225	2.1893187	2.3111494	1.165928	1.39132	1.2869765	1.5021302
1	67	Contig1205	2.4887304	1.0255891	3.3123019	4.930767	2.42684	3.955435	2.2623792	3.648517
1	67	Contig3494	-0.8438541	-0.25750303	1.2668047	0.8324257	0.19992274	0.57730514	-0.42490828	-0.39070785
1	67	Contig4168	1.5532405	1.1175375	2.4250343	2.4162498	1.4323678	1.4644415	1.2830439	1.3788671
1	67	Contig4762	-1.0288591	-1.6121964	-0.016834931	-0.086129576	-0.66930556	-0.20738196	-0.89434236	-0.7345907
1	67	Contig8470	-1.1670762	-0.93616104	-0.09533823	0.17624277	-0.13284726	-0.08031918	-1.2373409	-0.4660209
1	67	Contig11004	1.059201	0.59189385	1.7566806	1.9612159	1.9729792	2.053673	1.263218	1.7181156
1	67	Contig11137	-2.090582	-1.5470332	-0.33638525	-0.21662182	-0.7941343	-0.82688504	-1.106624	-1.2100811
1	67	Contig13451	-0.9644832	-0.55695826	1.297792	0.8016956	0.85728055	0.10673301	-0.85892886	-0.5052165
1	67	Contig17957	0.1361878	-0.5890352	0.6982023	0.70536447	1.046256	0.8788214	0.4047372	0.6911355
1	67	Contig24796	-0.71491516	-0.18229605	0.6982023	0.6198542	0.80112916	0.27900398	0.07199581	0.0025421288
1	67	Contig25267	-2.8955016	-2.889251	-0.09533823	-0.49399865	-0.59176016	-1.2694404	-2.65146	-2.2120936
1	67	Contig28494	4.542209	4.3502235	5.8323555	5.793131	4.773007	4.718286	4.950144	4.95337
1	67	Contig30855	3.215567	3.6182606	4.446323	4.4806285	3.9537776	3.9831662	3.9205947	4.2073483
1	67	Contig31300	0.68709916	0.51879215	1.6315424	1.6948915	0.83414954	1.1091448	0.9624097	0.9869438
1	67	Contig32370	-0.11859706	-0.042761534	1.3467674	1.5203872	0.5686053	0.28575286	-0.53209573	0.03016606
1	67	Contig32397	-6.603182	-6.603182	-1.6813095	-3.0788586	-0.30745125	-0.27539703	-6.603182	-1.0656621
1	67	Contig34062	-0.5645909	-1.234217	-0.0073169456	0.110825144	0.47596362	0.3579731	-0.5045373	-0.30757025
1	67	Contig35369	-0.6294589	-0.85573703	0.24440444	0.38427693	-0.018767279	-0.3157616	-0.3866944	-0.12370877
1	67	Contig35999	-1.3474433	-1.3401277	-0.1891093	-0.11520762	-0.6560857	-0.53663	-0.69395673	-0.86474985
1	67	Contig36503	-1.0288591	-1.6121964	-0.0073169456	0.18421459	-0.7513009	-0.063051604	-1.6909469	-0.70382416
1	67	Contig37011	-1.2935237	-0.97814226	0.08454818	-0.14488673	-0.24685812	-0.7695346	-0.5460765	-0.53195596
1	67	Contig42619	0.44178328	0.12441748	1.5111239	1.692103	0.6397206	0.5937065	0.3531038	0.3697501
1	67	Contig44554	1.7877101	1.4038416	3.0339596	3.3505714	1.8047968	2.1211696	1.8701063	2.3192835
1	67	Contig44610	1.0437464	0.87563276	2.132455	2.0444586	1.6116624	1.2707818	1.4814028	1.2789704
1	67	Contig44752	2.3301082	2.0910726	3.4565375	3.3283007	2.6284058	2.469323	2.6227236	2.864757
1	67	Contig44769	5.4651046	5.150238	6.957824	6.8250437	6.5823135	6.4025106	6.310664	6.459455
1	67	Contig46062	-0.9231284	-1.2089322	0.17089297	0.033486415	-0.16985364	-0.020769583	-1.0061922	-0.5592045
1	67	Contig46790	0.47290975	0.21982007	1.556667	1.6496162	0.5686053	0.7085938	0.5753501	0.6737484
1	67	Contig47315	-0.53322744	-0.83632046	0.5190283	0.356337	0.22149606	0.0040148823	-0.102555744	-0.39070785
1	67	Contig48612	-2.090582	-0.7796077	0.030136732	0.143906	0.1331901	0.2585653	-0.061892435	-0.23995534
1	67	Contig51794	-3.5433273	-2.4578185	-0.93496156	-1.1652287	-0.8087026	-1.2496078	-2.8566256	-2.2120936
1	67	Contig55993	1.7147944	1.3916181	2.6321514	2.6206744	1.5842099	1.6272036	1.545176	1.6397439
1	67	Contig59049	-0.2652264	-0.6554314	1.5111239	1.3182042	0.37694687	0.18103594	-0.19849093	-0.2960774
1	67	Contig67285	0.68044984	-0.55695826	2.0529726	2.7225537	0.43347943	0.81964433	0.43343103	0.71399665
1	67	Contig67396	-2.6626534	-4.060205	-1.5354499	-1.2278397	-1.514647	-1.1544054	-1.432816	-1.7291195
1	67	Contig68793	3.1900687	3.6857014	4.5265574	4.3863363	4.0878277	4.056418	4.0053535	4.249487
1	67	Contig68989	-0.20230058	-1.2599612	0.56436205	1.3609728	1.0422251	0.9313697	0.89184093	0.75315076
1	67	Contig69453	4.225976	3.8428016	5.387075	5.336082	5.1171403	5.136673	4.881282	5.154618
1	66	Contig1438	0.045854054	0.2012392	1.1400131	1.1536044	0.36407664	0.57730514	0.3754596	0.36253023
1	66	Contig4485	-6.603182	-6.603182	-2.8037314	-3.2555406	-2.3902006	-2.8274019	-3.1921299	-3.0464072
1	66	Contig5736	-1.7594652	-2.1805859	-0.68598825	-0.51973206	-0.41450265	-0.4667222	-0.82437354	-1.2997291
1	66	Contig8183	2.7927666	4.5485272	5.2220297	4.873475	5.3289337	5.36123	3.890552	5.166828
1	66	Contig10596	-0.5177998	-1.7897236	0.2602423	0.23881331	-0.29717293	-0.4330078	-0.45096245	-0.30757025
1	66	Contig11552	-3.5433273	-4.61998	-1.3537234	-1.4844925	-0.6171442	-0.45539567	-2.589533	-2.084769
1	66	Contig11657	0.23032036	0.6546552	2.6755478	2.4111726	2.6733828	2.6102142	2.007501	2.273884
1	66	Contig11720	-0.1778831	-0.1108345	0.84184325	0.9016785	0.14075963	0.30581155	0.099132314	0.24964507
1	66	Contig13553	-6.603182	-4.060205	-1.6813095	-1.3856876	-1.3130002	-1.8552508	-3.3997324	-4.184477
1	66	Contig13912	-1.3751943	-2.03769	-0.06539444	-0.11520762	-1.0472374	-0.7836576	-1.4068512	-0.8818876
1	66	Contig13981	-0.3582349	-0.68982285	0.4722205	0.70536447	0.055218145	0.15914546	-0.27780974	-0.1338961
1	66	Contig15285	1.8804946	1.8798313	2.9066176	2.9600863	2.1462831	2.0014052	2.225981	2.136903
1	66	Contig17437	-0.3043509	-1.3401277	0.21219565	0.37734264	0.38970295	0.50399065	0.07199581	0.37693393
1	66	Contig22386	-4.624154	-4.060205	-0.0753065	-0.6558352	-2.068784	-0.41096443	-1.106624	-2.6860135
1	66	Contig36895	-1.461878	-2.3976772	-0.34836617	-0.5327743	-1.1739043	-1.0479997	-1.2603486	-1.231967
1	66	Contig38099	-2.1381423	-2.4578185	-0.3245036	-0.37184146	-1.6405488	-1.3306621	-1.6909469	-1.3467761
1	66	Contig43898	-0.03950562	-0.39233583	1.6646028	1.680895	0.29115605	0.27900398	-0.5460765	-0.0067851422
1	66	Contig46151	0.0038080316	-0.13426198	1.219038	1.1249361	1.4385134	1.4344236	0.8814715	1.224312
1	66	Contig47579	-3.1787853	-3.0712423	-0.7804313	-1.0477288	-1.900329	-1.8858845	-2.65146	-2.4547555
1	66	Contig47796	-0.34457287	-1.6121964	1.5852028	1.1697339	-0.56681865	-0.51294607	-0.85892886	-0.75022614
1	66	Contig49842	-3.2889833	-6.603182	-1.5634354	-1.6186216	-1.900329	-2.0156534	-2.0477843	-2.0059788
1	66	Contig52367	-2.5273192	-3.2831137	-0.899145	-1.1449578	-1.9989266	-2.0500865	-2.4192016	-2.3040476
1	66	Contig55985	1.9594592	2.0000892	3.220311	3.2593493	2.2494888	2.0197132	2.2762897	2.1557975
1	66	Contig59374	0.36088806	0.36041093	2.011526	1.8379817	1.8699007	2.0095708	1.7298318	1.6751026
1	66	Contig62145	-3.1787853	-3.8593519	-1.50801	-1.6760769	-1.8689587	-2.6536117	-3.0135841	-2.508955
1	66	Contig65091	1.3036903	1.3416605	2.5184016	2.5267823	1.547722	1.3339374	1.4501808	1.518446
1	66	Contig65092	1.2993592	1.276676	2.34943	2.3363664	1.4168884	1.3010427	1.2511903	1.5345793
1	66	Contig65250	-0.61296403	-1.2089322	0.5386321	0.32784382	0.62361836	0.5382926	0.14325157	0.70261145
1	66	Contig66501	-1.7967957	-1.7897236	0.02086444	0.102434605	-0.96320814	-1.3306621	-1.2603486	-0.84781563
1	65	Contig2081	-2.9832458	-2.520755	-1.454684	-1.24934	-0.7941343	-0.98124474	-1.7887448	-1.4981196
1	65	Contig2561	-1.1194937	-0.9156255	0.402596	0.7163916	0.039103	0.09908706	0.081098355	0.28826606
1	65	Contig2692	-1.461878	-1.9931642	-0.09533823	-0.2061518	-0.9962268	-1.1361083	-1.5703397	-1.0079963
1	65	Contig3139	1.1677382	0.41784796	4.1292186	3.9966683	0.62361836	1.0900129	-0.25469625	0.94408894
1	65	Contig7198	1.3463004	2.297294	2.9943254	2.9141712	2.3177426	2.0357938	2.288107	2.3377862
1	65	Contig7699	0.11659852	1.703196	3.016608	2.5775168	3.012993	3.2706494	1.8409839	2.7071826
1	65	Contig10699	-0.3310398	-0.9156255	0.409712	0.5537533	-0.16051222	-0.11549	-0.24327765	-0.113593206
1	65	Contig11457	0.07660044	-0.40654376	0.87305164	1.0220759	0.43962592	0.55514187	0.50951105	0.43314895
1	65	Contig13395	-0.6294589	-1.4546198	0.030136732	0.26910654	-0.16051222	-0.30556345	-0.42490828	-0.5052165
1	65	Contig14233	-2.3467884	-1.9081856	-0.56905216	0.033486415	-0.8087026	-1.031015	-1.3813553	-1.6677082
1	65	Contig14539	-1.4035015	-2.520755	-0.2217789	-0.18543819	-1.0472374	-1.1729414	-1.1704776	-1.3230569
1	65	Contig16325	-2.5273192	-6.603182	-1.6508999	-1.4844925	-1.4214536	-2.121639	-1.9308106	-1.8956059
1	65	Contig16747	-0.061662246	0.35201523	1.2589527	0.99517125	1.0662426	0.8289082	0.42631102	0.35527396
1	65	Contig20212	-6.603182	-6.603182	-2.1097786	-2.2482426	-2.3902006	-2.7669106	-2.4736278	-2.2572987
1	65	Contig22409	-2.0001094	-1.6459479	-0.016834931	-0.06706625	-1.2122725	-1.1917229	-1.3563113	-1.395443
1	65	Contig22737	-1.5227765	-1.7523711	-0.3245036	-0.30325198	-1.0130279	-1.0651898	-1.2373409	-1.2100811
1	65	Contig30823	-2.090582	-1.0660131	0.46540767	0.7163916	-0.60439587	-1.0825903	-1.4592679	-0.51852375
1	65	Contig31783	1.4199618	1.3834112	2.516757	2.5376942	1.4897194	1.39132	1.4182676	1.4722883
1	65	Contig32636	0.23940341	-0.2446916	1.1527824	1.0441189	1.0820348	1.204732	0.8499078	1.2042776
1	65	Contig45060	-1.7231059	-3.2831137	-0.8815688	-0.5726298	-0.83829314	-1.2694404	-1.0455178	-1.0269597
1	65	Contig46216	-0.53322744	-0.40654376	0.6144823	0.6660906	0.014586291	-0.13340382	-0.15505974	-0.025623338
1	65	Contig49811	-1.9569978	0.33507544	1.2785031	1.3433064	0.73772216	1.2011704	0.80122644	0.4536761
1	65	Contig54762	-0.2524185	0.022230841	1.0699313	1.1166393	0.4518407	0.43283284	0.016135544	0.12713996
1	65	Contig56239	-3.8645725	-4.304322	-2.196097	-1.7669351	-2.3456469	-1.8552508	-2.0477843	-2.6243615
1	65	Contig63599	0.79568017	1.1614015	2.3138816	2.3111494	1.085956	1.2673799	0.98679805	1.1508466
1	65	Contig63873	-0.15387408	-0.2834744	0.98678786	0.95849884	0.551683	0.5607147	0.016135544	0.08387017
1	65	Contig65684	1.6918505	1.9730036	3.0691714	2.9402516	1.8538982	1.9105757	1.9737501	2.1537101
1	65	Contig66720	-0.90289265	-0.6554314	0.82065564	0.78608114	0.030977154	-0.3260328	-0.22070956	-0.03513589
1	65	Contig68195	-0.2652264	1.767666	2.2909698	2.5699434	1.4137723	1.76382	1.4325385	1.3017756
1	65	Contig68463	2.2380922	2.2002032	3.8445754	3.7820756	2.3604364	2.1910434	2.4228432	2.4861553
1	65	Contig69162	0.34414864	0.5775674	2.3005607	2.175999	1.703828	1.3850558	0.2194072	0.644295
1	65	Contig69626	0.5479028	0.10455308	1.4154809	1.7197477	0.7476606	0.5662661	0.607174	0.7309075
1	64	Contig4642	0.84407663	0.6682384	1.9903475	1.8997067	0.7819149	0.8563477	0.59452873	0.8440305
1	64	Contig10843	-2.2384984	-2.5867715	-1.3058256	-1.3620304	-0.66930556	-1.2496078	-2.1316504	-1.6980773
1	64	Contig11822	0.36918533	0.032782722	1.3651698	1.3290159	0.54599774	0.44493946	0.43343103	0.532977
1	64	Contig12716	-0.3310398	0.30058554	2.1195085	1.7224832	1.2416952	1.128026	-0.05190399	0.14408965
1	64	Contig14116	-1.6193705	-1.7159904	-0.73242927	-0.5726298	-0.18872087	-0.5607124	-0.9679244	-0.60107577
1	64	Contig17158	-0.6974102	-0.6053475	0.5770566	0.4584271	0.06320845	-0.020769583	-0.58885753	-0.35448548
1	64	Contig18747	-2.6626534	-0.621848	-0.13626006	-0.27014956	0.36407664	-0.07165944	-0.6631318	-0.5052165
1	64	Contig26064	-2.0001094	-2.231716	-0.91694075	-0.82222855	-0.7513009	-0.5729073	-0.7740609	-0.79818684
1	64	Contig29037	0.2211796	0.2652484	1.9784458	1.7224832	0.81064105	0.3255944	0.4685121	0.69688493
1	64	Contig30724	-0.45769966	-1.0213993	0.89855194	0.39804605	0.88455635	0.6365516	0.23579663	-0.17538412
1	64	Contig34260	-1.5864294	-1.135675	-0.2217789	-0.27014956	-0.21749507	-0.28538218	-0.23194924	-0.51852375
1	64	Contig36909	0.024984825	-0.07639473	1.1945477	1.2325053	0.52880603	0.23783201	0.11694282	0.25745267
1	64	Contig37214	-3.077323	-2.977076	-0.34836617	-0.37184146	0.73772216	0.3124361	-1.4592679	-0.9345731
1	64	Contig37376	0.1745834	0.6816946	1.443461	1.4395605	0.7327271	0.5382926	0.48915756	0.67956746
1	64	Contig42586	-0.38595596	-1.2599612	0.638903	0.23881331	-0.41450265	-0.50124943	-0.82437354	-0.5052165
1	64	Contig43817	0.024984825	0.13424768	1.1612328	1.2889701	0.29794005	0.42062354	0.32274517	0.3911949
1	64	Contig45860	-0.5177998	-0.3782674	0.8259818	0.84754837	0.35759813	0.24477637	0.32274517	0.60813683
1	64	Contig50041	-6.603182	-6.603182	-2.7356472	-3.3540053	-2.180681	-2.5491655	-3.7955105	-3.0464072
1	64	Contig55579	-0.8247056	-1.51555	0.07562146	-0.10544937	-0.3599778	0.22384189	-0.3617731	-0.113593206
1	64	Contig57151	0.1745834	0.9442132	2.7305052	2.7032993	3.0754347	2.8899717	2.1503074	2.5414782
1	64	Contig57154	-1.9569978	-1.51555	1.2707148	1.3036612	-0.03573901	-0.5976136	-1.5417392	-1.7291195
1	64	Contig59128	-1.9151851	-2.4578185	-0.30103165	-0.27014956	-1.563663	-1.6061465	-2.0477843	-1.8956059
1	64	Contig59487	-1.7594652	-2.889251	0.4857502	-0.27014956	-1.6671427	-1.5082108	-1.8579674	-1.7608663
1	64	Contig65173	-0.48743442	-0.09926256	0.79372525	0.9538485	0.17064545	-0.012460498	-0.33727768	0.10133469
1	64	Contig66380	-1.4919981	-1.7159904	-0.34836617	-0.38359904	-0.9796217	-0.63549197	-0.89434236	-1.0854157
1	64	Contig67628	-1.0288591	-0.2446916	0.8934879	0.5475909	0.12558049	-0.045989156	-0.56019515	-0.18594624
1	64	Contig68639	-0.3043509	-0.5890352	0.7439443	0.7163916	0.047183163	-0.004199192	-0.6329575	-0.1338961
1	64	Contig68678	0.47290975	0.73429656	1.8432306	2.066156	0.79155403	0.909707	0.99162656	0.9197182
1	63	Contig2275	1.2052641	1.0976055	2.253932	2.2017107	1.6062136	1.337186	0.9072565	1.0556525
1	63	Contig6034	0.71989316	0.4258693	2.034699	1.8924377	0.9591463	0.71859753	0.60086524	0.8073011
1	63	Contig7251	0.3186686	-0.35053816	0.8523213	0.75433517	0.9971255	1.018956	0.6259361	0.99629647
1	63	Contig11352	1.0017049	0.40166998	1.9591963	1.7840096	1.1015347	1.4191769	0.89184093	0.7858846
1	63	Contig11566	1.5495987	1.5094261	2.7997677	2.6177392	2.7258182	2.799868	2.3268135	2.5059242
1	63	Contig14216	-0.1420185	-0.3233351	0.638903	0.9256265	0.66091394	0.29915634	0.4475662	0.70261145
1	63	Contig15809	-0.41422382	-0.510152	0.6865362	0.38427693	0.2843399	0.3255944	-0.19849093	-0.1338961
1	63	Contig16475	1.0946301	1.0773939	2.123837	2.183959	2.4634562	2.304896	1.5549926	2.072072
1	63	Contig17778	-0.45769966	-0.6385411	0.47900125	0.42519528	-0.061578605	-0.17919146	-0.25469625	-0.18594624
1	63	Contig20398	0.18402421	0.31793386	2.1643224	2.1819732	0.45790944	0.40830976	0.2520014	0.33328295
1	63	Contig26352	-0.13026002	-1.234217	0.35177377	0.18421459	0.22149606	0.8056358	-0.12332751	-0.30757025
1	63	Contig30195	0.10670286	-0.3233351	0.9579721	1.1290667	1.0702069	1.1503617	0.7901813	1.1798631
1	63	Contig30764	0.19340344	-0.27042994	1.3318745	1.2963344	0.3046922	0.29247022	0.18605715	0.03016606
1	63	Contig32196	-1.1194937	-1.8675687	-0.1466754	-0.057628646	-1.0300299	-0.9331561	-1.2603486	-1.0854157
1	63	Contig34051	-1.8745935	-1.8281031	-0.43515995	-0.17519242	-0.9962268	-1.1180439	-0.94916946	-1.231967
1	63	Contig47443	1.9006448	1.6287827	3.4887736	3.5423262	1.9013827	1.6945988	1.9737501	2.0542803
1	63	Contig56076	1.8571157	2.088551	3.0488307	3.0346067	1.9036053	1.8617946	1.9088942	1.966635
1	63	Contig59644	-0.7687552	-1.9081856	-0.16773555	-0.3257525	0.07115458	0.22384189	-0.7740609	-0.83108014
1	63	Contig61450	-3.8645725	-3.8593519	-1.744184	-1.6470551	-2.2200978	-2.45224	-3.7955105	-3.0464072
1	63	Contig65834	-2.1874044	-1.2089322	0.066638954	-0.5068075	-0.8087026	-0.48964763	-1.8229266	-1.0656621
1	62	Contig476	0.68709916	0.41784796	2.027786	1.9236755	0.95486397	0.7962206	0.48230857	0.6911355
1	62	Contig588	5.515432	5.1977987	7.024009	7.095005	4.687893	4.869482	4.32506	4.6125617
1	62	Contig3288	2.4085867	2.4266956	4.633626	4.642449	2.6720798	2.6538434	1.2948098	1.9855344
1	62	Contig4995	0.6052059	0.24724887	2.143156	2.1334713	0.7426999	1.0270264	0.4475662	0.4872506
1	62	Contig6805	-0.53322744	-0.97814226	1.0427463	0.68305355	-0.16985364	-0.37852246	-0.31319377	-0.35448548
1	62	Contig6895	2.1325197	1.770815	3.6955357	3.838002	3.808358	3.7076278	3.3667932	3.584111
1	62	Contig12053	-3.1787853	-2.1312895	-1.454684	-1.6470551	-1.0472374	-0.90197587	-1.8939122	-1.2767795
1	62	Contig12169	-2.5273192	-2.7294312	-0.8133535	-1.2933452	-1.4441808	-1.3946546	-1.3813553	-1.395443
1	62	Contig21036	0.014435441	-1.4546198	0.6021148	0.29877493	0.69213045	0.5991324	0.3150544	0.5958795
1	62	Contig24326	-0.90289265	-1.8281031	0.07562146	-0.086129576	-0.8087026	-0.82688504	-1.1704776	-1.0854157
1	62	Contig30068	3.2718945	3.5225136	4.5568824	4.710152	4.795918	4.5829263	3.9040527	4.292328
1	62	Contig32816	-3.4096942	-3.5377305	-0.3726327	0.042288013	-0.3387357	-0.30556345	-0.5460765	0.057268955
1	62	Contig35645	0.82611793	0.09451699	1.5977063	1.7970445	1.0662426	1.1759899	1.1468536	1.2979996
1	62	Contig37195	-2.8132532	-2.889251	-1.3782948	-1.2278397	-0.8993824	-1.3946546	-2.4736278	-2.4547555
1	62	Contig38038	-5.087512	-4.304322	-2.4391818	-2.6001365	-1.4672803	-3.2643964	-3.0997715	-1.6088746
1	62	Contig38664	-6.603182	-3.687852	-0.15716685	-0.51973206	-2.875708	-1.1729414	-1.8939122	-3.6780934
1	62	Contig41449	-6.603182	-6.603182	-2.6708794	-3.2555406	-3.0871763	-2.7090573	-3.0135841	-2.8185966
1	62	Contig44786	0.5183727	0.6749822	1.5694193	1.6087997	1.1696277	0.6626966	0.8552167	0.644295
1	62	Contig45201	0.87933606	0.9442132	2.158005	2.1252267	1.7465543	2.0014052	1.9266443	1.8605762
1	62	Contig45875	-1.2673151	-1.3962137	-0.08528744	-0.27014956	-0.6560857	-0.7695346	-0.7096222	-0.68868583
1	62	Contig51237	-0.9644832	-1.3401277	0.14552963	-0.07656629	-0.6961179	-0.7009419	-1.025719	-0.8818876
1	62	Contig56045	-0.13026002	0.2652484	1.7142501	1.4194688	0.93325907	0.909707	-0.15505974	0.36253023
1	62	Contig56345	-1.2163099	1.1125802	1.335612	1.4821553	0.5629866	0.3579731	-0.08208017	0.5897114
1	62	Contig57868	0.38563764	0.21982007	1.5470281	1.4059169	1.5420257	1.7662318	1.1810701	1.5788151
1	62	Contig59227	-1.461878	-1.9081856	-0.3604481	-0.38359904	-0.41450265	-0.004199192	-0.42490828	-0.9708114
1	62	Contig62721	-6.603182	-6.603182	-3.3093019	-3.3540053	-2.875708	-2.6536117	-3.0997715	-3.4304705
1	62	Contig63793	-0.45769966	-0.35053816	0.84184325	0.727335	1.1769987	1.0549223	0.4047372	0.5584687
1	62	Contig63872	1.5749006	1.679933	2.7613912	2.6977506	2.133084	2.1286862	2.2321115	2.2623074
1	62	Contig65221	0.2573992	-0.57290685	1.1527824	1.1207937	0.37052613	0.25168735	-0.25469625	0.10133469
1	62	Contig65816	1.431881	-0.85573703	2.6199465	2.6014874	2.7017555	1.8640481	2.4959936	2.1557975
1	62	Contig66134	-3.077323	-1.1120727	0.14552963	0.23881331	-0.03573901	0.45694512	-0.16579495	-0.45319054
1	62	Contig69780	0.40190402	0.4496684	1.5144252	1.4194688	1.0898665	1.2571259	0.9325881	0.5265329
1	61	Contig113	1.8862805	1.5206943	3.0747712	2.9449432	2.1979036	2.1510038	2.3607829	2.2777224
1	61	Contig7243	-3.077323	-1.9931642	-0.6263252	-1.010626	-1.3130002	-1.3730001	-2.3164828	-1.8266094
1	61	Contig7800	-0.9644832	-0.9569969	0.07562146	-0.19575763	0.11793038	0.10673301	-0.012630603	0.07505769
1	61	Contig9369	-1.073454	-1.135675	-0.21080618	-0.17519242	-0.18872087	0.16647938	-0.6479651	-0.2733644
1	61	Contig12025	-0.4430606	-0.0207691	0.8045579	0.6886638	0.49968892	0.18825933	-0.05190399	0.021016963
1	61	Contig14610	-1.3202266	-1.9931642	0.32190567	-0.038937453	-0.86851066	-1.031015	-0.93065834	-1.0079963
1	61	Contig19296	-1.3474433	-1.9081856	-0.3245036	-0.18543819	-1.1001464	-1.1002065	-1.3317035	-1.0656621
1	61	Contig20133	-3.077323	-3.4039512	-1.128957	-1.0666496	-2.068784	-1.7959327	-1.7887448	-2.084769
1	61	Contig20909	-1.2935237	-1.6805316	-0.115653366	-0.14488673	-0.9962268	-1.0651898	-1.1924169	-1.0079963
1	61	Contig22218	-2.9832458	-2.8069289	-1.0481565	-1.3856876	-1.9324231	-2.2364604	-2.2209558	-2.0059788
1	61	Contig22268	-1.0070753	-1.0435313	0.41679296	0.17624277	-0.29717293	-0.63549197	-0.69395673	-0.31915593
1	61	Contig25997	-3.5433273	-3.5377305	-1.2368878	-1.3387626	-2.5333738	-2.7669106	-3.7955105	-2.6860135
1	61	Contig26072	-6.603182	-6.603182	-2.068566	-1.8309635	-3.2501748	-2.7669106	-2.5303354	-3.1321511
1	61	Contig28674	2.9869938	3.2040284	4.136198	4.0938644	4.156057	4.096254	3.66747	3.9162579
1	61	Contig30727	1.5495987	1.5793478	2.8278947	2.7536385	1.8584884	1.648278	1.8727249	1.6545823
1	61	Contig31465	-2.8955016	-2.7294312	0.28367692	0.102434605	0.6503563	1.116727	-0.18750931	-0.68868583
1	61	Contig32135	0.44178328	-1.5792372	1.0381652	0.8919867	0.83880556	0.48066008	0.56890005	0.8440305
1	61	Contig39762	-6.603182	-6.603182	-2.196097	-0.97446615	-1.8689587	-1.5563263	-1.5137087	-2.4026418
1	61	Contig47264	-5.087512	-5.084101	-2.87551	-2.543912	-1.8382796	-1.8858845	-3.2916803	-3.6780934
1	61	Contig48732	-0.88294023	-0.81716466	0.73264426	0.8525542	-0.38153946	-0.5607124	-0.42490828	-0.22898966
1	61	Contig48918	-3.6932776	-2.231716	-0.6708374	-0.5327743	0.022805093	-0.4330078	-0.67846113	-0.9708114
1	61	Contig55444	2.2448628	1.8972256	3.8712058	3.9242747	3.9532413	3.823304	3.500613	3.7137156
1	61	Contig59950	-1.4323878	-1.6121964	-0.19991674	-0.21662182	-0.68264884	-1.0142307	-1.0455178	-0.7820203
1	61	Contig61708	-6.603182	-6.603182	-2.493481	-3.1641595	-2.3902006	-2.1588576	-2.5303354	-3.1321511
1	61	Contig62774	-0.3582349	-1.2599612	0.6267444	0.68305355	-0.30745125	-0.19792347	-0.2895077	-0.16489916
1	61	Contig64823	0.41798857	0.39351225	1.4776893	1.3539321	1.64393	1.5509185	1.2431158	1.1466533
1	61	Contig65158	2.1373796	2.4065938	3.150967	3.2574646	3.3974164	3.1474981	2.802374	2.9799612
1	61	Contig65579	1.6885428	2.1011143	3.254265	2.8949034	2.1906414	1.9018283	1.7669042	1.7571354
1	61	Contig68580	0.9023719	0.6682384	1.9543436	2.2799234	1.0012844	1.26397	1.102908	1.5942904
1	61	Contig69645	0.11659852	0.022230841	1.3651698	1.2170669	0.4273066	0.25168735	0.099132314	0.5958795
1	61	Contig69725	0.066424556	-0.7796077	0.6865362	0.71088856	0.24976617	0.46885145	0.11694282	0.6323429
1	60	Contig1373	-2.2384984	-1.9500247	-0.4609555	0.024630573	-0.9796217	-1.5810156	-1.2837361	-1.1257666
1	60	Contig2224	0.14588326	0.07423212	1.3905448	1.3000025	0.31141284	0.4509548	0.10806515	0.31095058
1	60	Contig3208	-1.6876674	-1.3962137	0.14552963	-0.27014956	-0.83829314	-1.1729414	-1.065596	-0.70382416
1	60	Contig4650	-1.2163099	-1.286182	-0.10545988	0.0067534503	-0.7234429	-0.8123299	-0.79063547	-0.8145387
1	60	Contig6776	-6.603182	-4.61998	-2.6091065	-4.2099814	-2.0334144	-2.890797	-4.1586256	-2.8185966
1	60	Contig8158	4.0802846	3.5882359	5.335297	5.1259556	3.808358	3.6309793	3.964824	3.921787
1	60	Contig8517	-0.1420185	-0.35053816	0.5770566	0.7327757	0.5629866	0.86987394	0.3150544	0.46720004
1	60	Contig9044	0.3186686	0.08441034	1.6436522	1.5297887	0.43962592	0.49237263	0.4685121	0.5772956
1	60	Contig10688	-6.603182	-5.084101	-2.6708794	-2.658819	-1.8382796	-2.600373	-2.4736278	-3.0464072
1	60	Contig11351	0.9418191	1.146928	1.9616166	2.0981014	1.1988884	1.2153642	1.0343704	1.0148216
1	60	Contig12017	-0.6461463	-1.286182	0.24440444	0.24644664	-0.42566106	-0.2556329	-0.61810595	-0.4153749
1	60	Contig13439	-0.107028075	-0.5411855	0.73830533	1.0528425	-0.11469575	-0.16991635	-0.16579495	-0.15449023
1	60	Contig16088	-1.0070753	-0.6554314	0.35177377	0.51005197	-0.22721614	-0.42194372	-0.5460765	-0.4153749
1	60	Contig20558	0.38563764	0.34357026	1.7426754	1.7170069	0.4273066	0.5382926	0.33800456	0.5647717
1	60	Contig28461	-6.603182	-6.603182	-2.6708794	-2.2046437	-4.278269	-3.7972763	-3.5180078	-4.420211
1	60	Contig29680	2.9024541	2.4445508	3.7726686	3.6921556	2.6953561	2.6195798	2.9297864	2.7381558
1	60	Contig46906	1.6852275	1.4477949	2.7861788	2.6625783	1.600744	1.5453119	1.4571776	1.692462
1	60	Contig51458	-1.4323878	-2.03769	-0.50054145	-0.37184146	-1.0130279	-0.5486205	-1.2373409	-1.1885281
1	60	Contig54851	1.099621	1.3916181	2.5858407	2.6250663	1.5505618	1.5226651	1.1554841	1.167499
1	60	Contig56341	-1.0288591	-1.1120727	0.7828105	0.71088856	1.2168794	0.9779114	0.46156394	0.70261145
1	60	Contig58727	-0.98561996	-0.83632046	0.86272377	0.91130555	-0.5063031	-0.5852071	-0.7096222	-0.51852375
1	60	Contig64860	-0.061662246	-1.0435313	0.79372525	1.5077555	1.1622187	1.2153642	1.0804224	1.1255019
1	60	Contig65009	3.0070448	2.8268247	4.059199	4.074193	3.4823844	3.5756884	3.6484978	3.6822085
1	60	Contig67718	-2.2384984	-2.8069289	-0.70130146	-0.4316184	-1.4672803	-1.6577992	-2.007686	-1.8606805
1	60	Contig68167	4.8558836	4.847732	6.252764	6.17743	4.3888125	4.364001	3.7721436	3.981837
1	60	Contig68741	0.95839995	0.8872919	2.7290857	2.902159	3.274874	3.1965973	1.8002992	2.5075595
1	59	Contig636	1.059201	1.1371976	2.2598436	2.2346566	1.3170177	1.1053387	0.61345524	1.1255019
1	59	Contig9013	-0.7326372	-3.2831137	0.38825756	-1.2278397	-0.94698155	-0.94900584	-1.127591	-0.84781563
1	59	Contig13101	1.5013978	0.7535373	2.4441974	2.2780654	1.6961548	1.7662318	0.6197092	1.0778463
1	59	Contig13375	-1.0288591	-0.9569969	0.5386321	0.60805935	-0.21749507	-0.45539567	-0.102555744	-0.40298828
1	59	Contig16030	0.61221105	0.59189385	1.7951869	1.7996373	0.91132534	0.72853225	0.9574821	0.92462546
1	59	Contig16171	1.8862805	1.6042771	2.7710814	2.758977	2.041189	2.055646	2.1351206	2.2050047
1	59	Contig17629	-0.6974102	-0.72506243	0.6688579	0.61396885	-0.30745125	-0.20738196	-0.47749934	-0.42786953
1	59	Contig21212	-0.5645909	-0.76119345	0.38103443	0.43858021	-0.11469575	0.14436443	-0.0029777524	-0.19658667
1	59	Contig21288	-4.0651717	-3.8593519	-2.196097	-2.6001365	-0.7941343	-3.1805131	-3.648839	-2.16833
1	59	Contig21793	-2.090582	-1.7897236	-0.43515995	-0.5459365	-0.7941343	-0.84159017	-1.8939122	-1.4204199
1	59	Contig22376	-0.68011713	-1.2599612	1.61933	0.99063796	-0.6300072	-0.96503407	-1.1488724	-0.84781563
1	59	Contig32025	-3.8645725	-4.060205	-1.8100193	-0.9047902	-2.8121762	-3.1805131	-4.3961267	-3.0464072
1	59	Contig37383	-1.835152	-2.8069289	-0.33638525	-0.39545384	-0.83829314	-0.012460498	-0.45096245	-0.6737062
1	59	Contig37626	-2.5273192	-1.9081856	-0.24397932	-0.68468225	-0.8087026	-0.90197587	-1.8229266	-1.7608663
1	59	Contig46344	-0.5966572	-0.2446916	0.6206264	0.727335	0.83414954	0.71360433	0.6566731	0.6911355
1	59	Contig56050	0.1361878	-0.1108345	0.777322	0.7755767	0.93325907	1.1796142	0.3754596	0.8899185
1	59	Contig57853	2.0980341	2.5871158	3.5004709	3.37685	2.7593362	2.647317	2.7927287	3.0964534
1	59	Contig58238	-6.603182	-6.603182	-3.1179721	-2.6001365	-1.9324231	-1.5810156	-3.3997324	-2.084769
1	58	Contig948	2.541011	2.4005082	4.4918194	4.377253	2.4452643	2.2965784	2.7349026	2.6431665
1	58	Contig4114	-1.1914794	-1.234217	-0.06539444	-0.17519242	-0.45966747	-0.27539703	-0.3617731	-0.4404741
1	58	Contig9210	0.40996876	0.17290986	1.297792	1.4194688	0.5345594	0.71859753	0.607174	0.7309075
1	58	Contig9688	-0.5645909	8.9172955E-4	2.0161905	1.501398	0.7673341	0.9313697	0.081098355	-0.26214138
1	58	Contig10210	0.83212906	1.2633201	2.3364348	2.1169345	1.2168794	1.146663	1.1206473	1.3205081
1	58	Contig10654	-0.6630308	-0.99960643	0.777322	0.6886638	0.88455635	0.50399065	0.5881642	0.96805435
1	58	Contig11100	3.2652502	2.0630913	3.8399792	3.8259718	2.8485522	3.0419936	3.0456934	2.8875413
1	58	Contig12558	1.5713131	1.3246157	2.6214778	2.5454383	2.464962	2.514489	2.345784	2.6623778
1	58	Contig14543	-2.8955016	-1.7159904	-0.4740296	-0.6701859	-0.53020316	-0.063051604	-0.85892886	-0.39070785
1	58	Contig21526	-2.8132532	-3.5377305	-1.9149929	-1.8980743	-1.1182297	-1.3516726	-2.1316504	-2.4547555
1	58	Contig37868	-3.6932776	-2.340085	-0.899145	-1.2278397	-1.0646559	-1.9492531	-2.589533	-2.4026418
1	58	Contig38684	-3.4096942	-2.889251	-0.59740204	-1.3387626	-0.061578605	-0.45539567	-1.127591	-0.2960774
1	58	Contig49641	-5.087512	-4.304322	-0.93496156	-1.5634257	-0.7513009	-1.4166462	-1.127591	-2.508955
1	58	Contig50250	-0.6294589	-1.1120727	0.67477477	0.49090895	-0.26677278	-0.28538218	-0.41205674	-0.15449023
1	58	Contig53905	-2.5932822	-3.1728039	-1.454684	-1.7359889	-1.588827	-0.72798496	-2.784655	-1.6677082
1	58	Contig56554	1.316606	1.307367	2.1955006	2.0726018	2.4991658	2.1454566	1.5319825	1.966635
1	58	Contig58317	-1.0288591	-0.9156255	-0.026416399	0.25403967	-0.19824831	-0.3572954	-0.25469625	-0.016173363
1	58	Contig59180	-1.6531032	-1.0888563	0.4857502	0.068373926	0.52880603	0.7819813	0.062835254	0.60202116
1	58	Contig59446	-3.1787853	-2.2848272	-1.3295717	-1.4342252	-0.9309378	-1.0651898	-1.3813553	-1.2100811
1	58	Contig68721	3.2144177	5.1063614	5.7359896	5.3700547	5.884538	5.9056234	4.42655	5.68048
1	57	Contig747	2.4501917	2.3211157	3.5211258	3.3637705	2.80879	3.4274125	3.0595481	3.1777804
1	57	Contig773	3.6144876	3.215628	6.2362447	6.189341	3.779608	3.60562	4.1122427	4.131436
1	57	Contig2107	0.26631337	0.38530803	1.4048467	1.5728703	0.6766068	0.6883754	0.7336482	0.3697501
1	57	Contig6425	4.37382	4.002653	6.9241004	6.8391304	4.447107	4.228919	4.7715793	4.811657
1	57	Contig9378	-6.603182	-5.084101	-4.409672	-2.8521664	-1.8689587	-2.7669106	-4.702518	-2.044813
1	57	Contig10655	-1.7231059	-2.231716	-0.0753065	-0.5068075	0.014586291	-0.19792347	-0.46416944	0.011809239
1	57	Contig12347	-1.7231059	-1.0660131	0.09341981	0.2765812	-0.02722808	-0.7009419	-1.6909469	-1.1885281
1	57	Contig12649	1.8452826	1.0150008	3.234389	2.8692172	2.2634003	1.8136392	2.3191547	2.1765049
1	57	Contig14714	-2.1874044	-1.3678924	0.96764153	1.0528425	-0.061578605	-0.6876099	-1.5703397	-1.9682041
1	57	Contig15808	1.1677382	0.88147414	2.2460117	2.249904	1.3401815	1.0588638	1.116233	1.1633538
1	57	Contig29313	0.9638848	0.9989711	2.0710177	1.8580226	1.9036053	1.2294196	1.5647427	2.0430477
1	57	Contig29999	0.34414864	0.24724887	1.7342064	2.0112884	0.9024575	0.71859753	0.9574821	0.97753
1	57	Contig31535	0.6603155	0.2012392	1.9664451	1.62351	1.1321961	1.128026	-0.012630603	0.44002393
1	57	Contig36177	-2.5932822	-1.51555	0.6688579	0.2765812	1.3203497	-1.9172077	-2.589533	-1.8956059
1	57	Contig37389	-3.077323	-2.520755	-1.6813095	-2.2482426	-0.94698155	-1.3306621	-2.4736278	-1.4717411
1	57	Contig43078	-5.087512	-4.060205	-2.241378	-2.438041	-1.6405488	-1.767193	-2.4192016	-1.8266094
1	57	Contig58004	-1.0070753	-1.135675	0.72696084	0.57208383	-0.16051222	-0.3260328	-0.5460765	-0.952577
1	57	Contig58170	-1.6531032	-1.8675687	-0.50054145	-0.40740755	-1.1001464	-1.1729414	-1.599534	-1.3467761
1	57	Contig58272	-1.461878	-1.234217	-0.26652867	-0.07656629	-0.8087026	-0.5729073	-1.214701	-0.952577
1	57	Contig58830	0.035457324	-0.30992472	1.1184764	1.3073107	0.17802085	0.3255944	0.23579663	0.37693393
1	57	Contig59696	-6.603182	-3.5377305	0.638903	-0.6993272	0.80589294	0.14436443	0.053615928	-1.4981196
1	57	Contig60230	-6.603182	-6.603182	-2.8037314	-2.3880548	-1.7500943	-2.9574056	-2.2209558	-3.9900975
1	57	Contig67241	0.739217	0.6816946	1.8432306	1.7996373	0.83414954	0.7334741	0.6566731	0.8126058
1	57	Contig68053	-0.88294023	-2.1805859	-0.3726327	-0.51973206	-0.27683473	-0.21690322	-0.3617731	-0.70382416
1	57	Contig68139	1.6276687	1.8681175	2.7333405	3.2677996	2.7824647	3.047952	2.5526085	2.9393456
1	57	Contig68742	0.5624438	0.6340372	2.69604	2.7157066	3.3029256	3.1279433	1.9466662	2.4661117
1	56	Contig377	0.77710396	1.0255891	2.2057452	2.0068076	1.6832749	1.2843095	1.6888121	1.5441732
1	56	Contig4702	-0.8058107	-0.97814226	0.057599947	0.39117795	-0.31780374	-0.36786965	-0.6479651	-0.60107577
1	56	Contig4902	-1.4323878	-1.7159904	0.2602423	0.26159284	-0.8993824	-1.031015	-0.89434236	-1.0269597
1	56	Contig10597	-0.86326325	-1.8281031	0.27590773	-0.011348909	-0.47118476	-0.30556345	-0.85892886	-0.8818876
1	56	Contig11589	0.0038080316	-0.97814226	1.9396865	1.220942	-0.45966747	-0.63549197	-0.61810595	-0.7820203
1	56	Contig12659	-1.9569978	-1.135675	0.5255926	0.34926644	-0.5182032	-0.94900584	-1.5703397	-1.0656621
1	56	Contig13369	0.71989316	0.14401112	1.8614904	1.7708558	0.76244086	0.8965513	0.64445686	0.60813683
1	56	Contig15119	-5.087512	-5.084101	-0.8815688	-2.1213894	-0.48279542	-1.3946546	-1.3317035	-3.2240205
1	56	Contig16745	-3.8645725	-4.61998	-2.1097786	-1.8980743	-1.3130002	-2.121639	-2.3164828	-3.5480552
1	56	Contig19491	-4.308959	-1.7523711	-1.2368878	-0.6993272	-0.53020316	-1.0479997	-1.2837361	-0.7660347
1	56	Contig22667	-6.603182	-6.603182	-2.1522613	-2.658819	-2.638026	-2.45224	-2.3164828	-2.3040476
1	56	Contig24408	-3.4096942	-6.603182	-2.5500534	-2.2932749	-1.8689587	-2.1588576	-2.4192016	-2.084769
1	56	Contig26264	-2.8132532	-3.687852	-1.5919893	-1.1249723	-2.4362643	-2.4998336	-2.4736278	-2.6243615
1	56	Contig36677	-0.54882324	-0.09926256	0.7828105	0.7327757	0.3247606	-0.08903146	-0.25469625	0.16914535
1	56	Contig41336	-6.603182	-6.603182	-1.6813095	-2.0052357	-3.0871763	-3.1805131	-6.603182	-6.603182
1	56	Contig43640	-1.6193705	0.19185796	0.8153097	1.0176265	1.5334387	1.0549223	0.50951105	1.2979996
1	56	Contig43712	0.1361878	-0.14612065	1.3130393	1.1576538	0.27060997	0.15914546	-0.07195083	-0.0067851422
1	56	Contig44475	-1.5864294	-1.6459479	0.011531927	-0.038937453	-0.94698155	-1.0825903	-0.9123847	-1.0656621
1	56	Contig45653	-0.2524185	0.19185796	1.6705331	1.4261972	1.1207744	0.77720344	-0.43787614	-0.17538412
1	56	Contig46087	-1.461878	-1.0660131	0.12836872	0.08550515	-0.5423045	-0.62275404	-0.85892886	-0.8818876
1	56	Contig46854	-5.087512	-6.603182	1.3833402	1.1207937	1.165928	-0.51294607	0.6197092	1.850302
1	56	Contig51534	-6.603182	-5.084101	-2.0285473	-2.2932749	-4.5074844	-4.5179462	-4.3961267	-4.7241335
1	56	Contig58963	-3.2889833	-2.6562	-1.0879825	-1.3158717	-1.3990866	-1.5810156	-2.1316504	-2.508955
1	56	Contig60745	0.10670286	-6.603182	1.2351367	1.2515738	1.4956257	0.3124361	1.1511753	0.8126058
1	56	Contig64296	1.7596153	1.7390107	2.6725967	2.7415545	2.7408113	2.7592874	2.537837	2.641678
1	55	Contig435	-0.6630308	-0.93616104	0.9384364	0.96775484	-0.14200981	-0.2954373	-0.7096222	-0.5592045
1	55	Contig599	4.461681	5.204509	6.321142	6.4495697	6.268487	6.0641885	5.9399385	5.9583306
1	55	Contig5955	-0.22714072	0.0639813	1.0009825	0.84754837	0.29794005	0.17377608	-0.061892435	0.43314895
1	55	Contig7215	3.7483578	3.3772159	4.7744794	4.703246	3.7108438	3.7275627	3.9319367	3.8895442
1	55	Contig7725	3.1970677	3.6815252	4.474979	4.4611106	4.0666637	4.001703	4.034874	4.3064866
1	55	Contig11129	-3.1787853	-2.5867715	-0.21080618	-0.72907513	-1.2718455	-1.5082108	-3.0997715	-2.565421
1	55	Contig14573	-0.8058107	-0.29663858	0.8099438	0.9445024	0.35759813	0.14436443	-0.56019515	-0.51852375
1	55	Contig26681	-4.624154	-5.084101	-2.241378	-1.7669351	-2.105083	-2.1588576	-2.0477843	-1.8266094
1	55	Contig29034	3.76964	3.9424975	5.6028047	5.540534	3.9118905	3.93843	2.6701531	3.0342872
1	55	Contig30049	1.6918505	1.5244309	2.491858	2.4822898	2.7017555	2.5372584	2.3056536	2.3211446
1	55	Contig30354	-1.7231059	-1.5470332	0.44477352	-0.13492537	-0.5545091	-0.2954373	-1.0061922	-1.5524071
1	55	Contig31845	-1.1194937	-0.85573703	0.7991518	0.6021255	-0.40343043	-0.72798496	-0.7576766	-0.6442098
1	55	Contig31960	-0.23972394	-1.2089322	0.5896402	0.5475909	0.030977154	0.29247022	0.13453537	0.2652181
1	55	Contig32898	2.7458084	2.5871158	3.518663	3.6403098	3.6865292	3.6733499	3.25283	3.492954
1	55	Contig36999	-2.090582	-1.4546198	-0.34836617	-0.46871957	-0.9150728	-1.031015	-1.8229266	-1.2997291
1	55	Contig38668	-3.2889833	-2.6562	-1.0481565	-1.7057124	-1.8382796	-1.1361083	-1.4592679	-1.8606805
1	55	Contig41495	-6.603182	-6.603182	-2.8037314	-2.6001365	-3.7844822	-3.2643964	-6.603182	-6.603182
1	55	Contig45572	-6.603182	-3.4039512	-2.6091065	-1.7985822	-1.6942508	-2.0853992	-2.4736278	-1.7933509
1	55	Contig48500	-1.0962875	-1.5470332	-0.19991674	0.05103603	-0.38153946	-0.5486205	-1.2837361	-0.9708114
1	55	Contig51678	-1.1914794	-1.4847556	-0.115653366	-0.020486347	-0.883863	-0.7836576	-1.3563113	-0.9708114
1	55	Contig55937	-3.4096942	-2.1312895	-0.56905216	-0.1549177	0.6713948	0.060235046	-0.84154654	0.3911949
1	55	Contig58146	-0.6630308	-1.9081856	1.361508	0.7163916	-0.86851066	-0.7695346	-0.7740609	-1.1463803
1	55	Contig66184	1.1292092	0.3687579	2.3475807	2.2836325	1.3434604	1.5977138	1.55825	1.8477219
1	55	Contig66604	0.3014277	0.39351225	1.61933	1.5140852	0.7023874	0.40830976	0.3150544	0.4872506
1	54	Contig1254	0.80793256	0.17290986	1.8510845	1.9658405	0.7673341	0.9611606	0.47542688	0.6911355
1	54	Contig4960	0.67376965	0.48847952	1.6466639	1.8099626	1.165928	1.1015224	0.61345524	0.532977
1	54	Contig5232	-1.2935237	-1.6121964	-0.4098207	-0.4316184	0.14828952	-0.444158	-0.94916946	-0.5869821
1	54	Contig8912	-0.29119045	-0.9569969	0.85753196	0.68305355	0.17802085	-0.09779692	-0.18750931	-0.103548415
1	54	Contig13572	-1.073454	-1.8675687	0.3591449	0.3703748	-0.68264884	-0.85644853	-1.1704776	-1.1463803
1	54	Contig16886	-2.8132532	-6.603182	-1.0879825	-0.7441847	-1.2922732	-1.8252764	-1.432816	-0.9345731
1	54	Contig30851	0.26631337	0.541115	1.5373243	1.5453231	0.79155403	0.6045379	0.3303951	0.5772956
1	54	Contig31178	3.773547	3.6339066	5.4914517	5.59807	5.638081	5.4702525	5.0989943	5.3126125
1	54	Contig36802	-2.0001094	-4.304322	-0.44799966	0.7381959	-0.27683473	-0.13340382	-0.84154654	0.6383313
1	54	Contig42131	-2.8955016	-2.4578185	-0.64100915	-0.5726298	-2.105083	-1.9492531	-2.589533	-2.2572987
1	54	Contig52855	-6.603182	-6.603182	-2.7356472	-3.0788586	-2.5333738	-2.1588576	-2.8566256	-2.8185966
1	54	Contig53825	-2.9832458	-3.5377305	-0.8301039	-0.6993272	-2.9424636	-0.8123299	-3.1921299	-2.9659827
1	54	Contig57611	0.36088806	0.34357026	1.3092425	1.1495438	1.6359305	1.2188909	0.81218755	1.3426706
1	54	Contig64828	-3.077323	-6.603182	-3.2100563	-2.2046437	-1.3990866	-1.5810156	-5.151399	-6.603182
1	54	Contig65135	-1.5864294	-1.1596762	-0.5412531	-0.2271688	-0.22721614	-0.07165944	-0.32518515	-0.4153749
1	54	Contig69860	-1.9151851	-6.603182	-0.73242927	-0.4316184	-0.66930556	-1.767193	-0.93065834	-0.9345731
1	54	Contig69913	2.424578	2.4445508	3.4896123	3.5638356	3.0813365	3.137288	3.3462174	3.0579145
1	53	Contig143	0.98021513	0.620126	2.2598436	2.079019	1.1879852	0.8056358	0.99162656	1.0285609
1	53	Contig1200	-1.8745935	-5.084101	-0.5550851	-0.29213274	-0.42566106	-0.2556329	-0.37417957	-0.33083597
1	53	Contig1613	1.2463448	0.828029	2.445927	2.244205	1.3565022	0.9611606	1.1978785	1.3463314
1	53	Contig3787	-0.9436557	-1.8675687	0.07562146	0.059731122	-0.579235	-0.74170095	-0.94916946	-0.952577
1	53	Contig7102	-6.603182	-6.603182	-0.971702	-1.9685881	-1.4441808	-0.7009419	-1.065596	-1.0854157
1	53	Contig11468	-2.4644322	-6.603182	-2.6708794	-1.7669351	-1.6144497	-1.3730001	-2.3164828	-1.5250016
1	53	Contig12507	-3.5433273	-2.340085	-0.8642066	-1.4844925	-1.9989266	-2.2364604	-2.9327548	-2.2120936
1	53	Contig12714	-0.75058204	-0.20692967	1.2470939	1.1657184	0.5742022	0.3321287	-0.5460765	-0.60107577
1	53	Contig14639	-6.603182	-2.1312895	-1.9896533	-1.1449578	-1.2718455	-1.230049	-1.629348	-2.0059788
1	53	Contig15247	-0.5645909	0.18241511	1.4572499	1.2741278	0.9068982	0.3255944	-0.6329575	-0.39070785
1	53	Contig16628	-1.9151851	-2.5867715	-0.5139837	-0.51973206	-1.0822903	-1.5563263	-1.1924169	-0.8818876
1	53	Contig16783	-3.2889833	-3.4039512	-1.6211356	-1.7359889	-0.6560857	-2.4998336	-1.6909469	-2.044813
1	53	Contig28980	4.4951906	3.316029	4.9638195	6.6416974	2.5553722	6.496274	2.238216	6.364866
1	53	Contig31868	0.1745834	0.71479523	1.3504667	1.1331854	1.567484	1.3241476	0.9174426	0.88489145
1	53	Contig33864	-5.087512	-4.304322	-2.1097786	-2.4899402	-1.2922732	-2.121639	-2.589533	-2.4547555
1	53	Contig35788	-5.087512	-4.304322	-1.6211356	-2.4899402	-1.563663	-2.276973	-1.8579674	-3.6780934
1	53	Contig36000	-4.0651717	-5.084101	-1.9896533	-2.3398414	-1.4672803	-0.85644853	-2.716393	-1.6088746
1	53	Contig39116	-3.8645725	-3.0712423	-1.5634354	-1.3856876	-1.1001464	-0.85644853	-1.6598092	-0.8818876
1	53	Contig43401	-6.603182	-4.61998	-4.173163	-3.851805	-3.340219	-1.4616853	-6.603182	-3.8238375
1	53	Contig44454	0.40190402	-0.042761534	1.3760995	1.2889701	0.80112916	0.6045379	0.42631102	0.34065068
1	53	Contig52322	-1.835152	-1.51555	0.72696084	0.806863	-1.4672803	-1.2107564	-1.4862254	-0.79818684
1	53	Contig56597	1.8804946	2.021397	3.4209287	3.2649882	3.357444	3.53879	3.093614	3.315769
1	53	Contig56953	1.1243198	0.3265302	2.4285374	2.2910218	1.1769987	1.0822885	0.61345524	0.62632936
1	52	Contig452	6.9841022	7.543952	7.1326923	7.1454897	6.570911	6.409758	6.1187544	6.2277555
1	52	Contig702	2.0601468	1.9702669	3.367181	3.223114	3.29194	2.5762603	3.095857	3.2459772
1	52	Contig2636	0.15551376	-0.40654376	1.0381652	0.9445024	0.24976617	0.3321287	0.081098355	0.08387017
1	52	Contig3853	-0.11859706	-0.52558464	0.38103443	0.5289438	0.62361836	0.7962206	0.28387332	0.5200598
1	52	Contig4945	-2.4644322	-2.6562	-1.7123938	-1.4591348	-0.7234429	-1.1544054	-2.1316504	-2.084769
1	52	Contig6035	0.9023719	0.7535373	1.987975	1.8379817	0.9068982	0.86987394	0.41915563	0.77505577
1	52	Contig6176	2.2083788	1.166194	2.8278947	4.495495	0.57977736	3.963863	0.26802564	4.316782
1	52	Contig7069	-2.0001094	-2.231716	-0.8133535	-0.6993272	-1.1739043	-1.5810156	-1.5417392	-1.2100811
1	52	Contig7401	0.9362495	0.6478153	2.08884	2.0246482	1.1733179	0.9227437	0.8762587	0.9147942
1	52	Contig10339	1.3251528	1.2677858	2.581127	2.5205097	1.3302997	1.1650621	1.1852906	1.4141772
1	52	Contig10388	-6.603182	-5.084101	-2.87551	-2.7201955	-2.180681	-2.6536117	-2.3164828	-5.168973
1	52	Contig11901	-1.4035015	-1.2599612	-0.64100915	-0.7904971	-0.48279542	0.12942986	-1.4068512	-1.1054479
1	52	Contig12400	1.5856099	1.6042771	2.616879	2.9129746	2.5805929	2.8987901	2.6211672	2.655019
1	52	Contig12415	-0.16582839	-0.33687213	0.65095985	0.49090895	1.0300645	0.5155157	0.17759737	0.7083153
1	52	Contig13184	-1.461878	-1.9500247	-0.56905216	-0.9047902	-0.17925625	-0.5852071	-0.93065834	-1.3230569
1	52	Contig15276	-4.624154	-2.3976772	-1.1711491	-0.68468225	-1.9652765	-1.7390325	-1.7227926	-1.3709
1	52	Contig16010	-1.0070753	-1.6459479	0.9433452	1.3468571	-0.22721614	-0.2556329	-1.127591	-1.3230569
1	52	Contig18003	1.5013978	0.8460652	2.265731	2.193848	1.4385134	1.4313872	1.5220075	1.5631719
1	52	Contig28767	1.9401197	2.2752907	3.8998792	3.9266484	2.9183536	2.9324608	3.2006443	3.2817729
1	52	Contig33532	-4.308959	-5.084101	-1.0481565	-1.5907526	-1.2718455	-0.71439946	-1.065596	-1.0854157
1	52	Contig35555	-2.7358227	-3.687852	-1.2594962	-0.048252646	-1.1365464	-0.886638	-1.432816	-0.26214138
1	52	Contig36371	-6.603182	-6.603182	-2.4391818	-3.851805	-1.9324231	-1.3306621	-2.4192016	-6.603182
1	52	Contig38540	-3.077323	-1.9500247	-1.108322	-0.85468185	-1.2922732	-1.1729414	-1.9687157	-2.125916
1	52	Contig40761	0.72636324	0.8340662	1.9712573	1.8253132	0.96767306	0.7035657	0.9525376	1.0690098
1	52	Contig43879	2.4105954	2.204867	4.0364227	3.8673365	2.429927	2.254256	2.6149254	2.6357088
1	52	Contig45143	1.5164012	1.8563076	2.81858	2.6710982	1.680685	1.6741953	1.6030971	1.834752
1	52	Contig46626	-3.1787853	-2.977076	-1.9896533	-1.4844925	-1.0472374	-1.3516726	-2.1316504	-1.5803573
1	52	Contig48369	-2.2384984	-5.084101	-1.2824714	-1.24934	-0.9796217	-0.82688504	-1.106624	-1.1672977
[truncated: 4,485 more rows]
